# Supplementary material for: Time space and single-cell resolved tissue lineage trajectories and laterality of body plan at gastrulation
Source: Nat Commun. 2023 Sep 14;14:5675. doi: 10.1038/s41467-023-41482-5 (PMC10502153; doi:10.1038/s41467-023-41482-5)
Supplement: Supplementary file 4 — Supplementary Data 1 [file 41467_2023_41482_MOESM4_ESM.xlsx]

## Sheet: Sheet1
Sample	Number of reads
E6.5_1_1AP.R1	3983274
E6.5_1_1AP.R2	3983274
E6.5_1_1EAP.R1	2699707
E6.5_1_1EAP.R2	2699707
E6.5_1_2A.R1	4832681
E6.5_1_2A.R2	4832681
E6.5_1_2EP.R1	2983068
E6.5_1_2EP.R2	2983068
E6.5_1_2P.R1	4261613
E6.5_1_2P.R2	4261613
E6.5_1_3A.R1	3073262
E6.5_1_3A.R2	3073262
E6.5_1_3EA.R1	2407547
E6.5_1_3EA.R2	2407547
E6.5_1_3EP.R1	2723685
E6.5_1_3EP.R2	2723685
E6.5_1_3P.R1	3398981
E6.5_1_3P.R2	3398981
E6.5_1_4A.R1	4263630
E6.5_1_4A.R2	4263630
E6.5_1_4EA.R1	3574179
E6.5_1_4EA.R2	3574179
E6.5_1_4EP.R1	3430991
E6.5_1_4EP.R2	3430991
E6.5_1_4P.R1	4916621
E6.5_1_4P.R2	4916621
E6.5_1_5A.R1	3880793
E6.5_1_5A.R2	3880793
E6.5_1_5EA.R1	2986870
E6.5_1_5EA.R2	2986870
E6.5_1_5EP.R1	2960183
E6.5_1_5EP.R2	2960183
E6.5_1_5P.R1	2329045
E6.5_1_5P.R2	2329045
E6.5_1_6A.R1	3569226
E6.5_1_6A.R2	3569226
E6.5_1_6EA.R1	2139619
E6.5_1_6EA.R2	2139619
E6.5_1_6EP.R1	3176486
E6.5_1_6EP.R2	3176486
E6.5_1_6P.R1	3530138
E6.5_1_6P.R2	3530138
E6.5_1_7A.R1	3694647
E6.5_1_7A.R2	3694647
E6.5_1_7EA.R1	2225428
E6.5_1_7EA.R2	2225428
E6.5_1_7EP.R1	2862703
E6.5_1_7EP.R2	2862703
E6.5_1_7P.R1	3841364
E6.5_1_7P.R2	3841364
E6.5_1_8A.R1	4433972
E6.5_1_8A.R2	4433972
E6.5_1_8EA.R1	3819720
E6.5_1_8EA.R2	3819720
E6.5_1_8EP.R1	3788025
E6.5_1_8EP.R2	3788025
E6.5_1_8P.R1	3989266
E6.5_1_8P.R2	3989266
E6.5_2_1AP.R1	2052367
E6.5_2_1AP.R2	2052367
E6.5_2_1EAP.R1	2348659
E6.5_2_1EAP.R2	2348659
E6.5_2_2A.R1	3910753
E6.5_2_2A.R2	3910753
E6.5_2_2EA.R1	2191866
E6.5_2_2EA.R2	2191866
E6.5_2_2EP.R1	2236429
E6.5_2_2EP.R2	2236429
E6.5_2_2P.R1	4163815
E6.5_2_2P.R2	4163815
E6.5_2_3A.R1	3352056
E6.5_2_3A.R2	3352056
E6.5_2_3EA.R1	2066470
E6.5_2_3EA.R2	2066470
E6.5_2_3EP.R1	3053718
E6.5_2_3EP.R2	3053718
E6.5_2_3P.R1	2590931
E6.5_2_3P.R2	2590931
E6.5_2_4A.R1	3045153
E6.5_2_4A.R2	3045153
E6.5_2_4EA.R1	3317348
E6.5_2_4EA.R2	3317348
E6.5_2_4EP.R1	2887065
E6.5_2_4EP.R2	2887065
E6.5_2_4P.R1	4346188
E6.5_2_4P.R2	4346188
E6.5_2_5A.R1	3694294
E6.5_2_5A.R2	3694294
E6.5_2_5EA.R1	2864212
E6.5_2_5EA.R2	2864212
E6.5_2_5EP.R1	2896726
E6.5_2_5EP.R2	2896726
E6.5_2_5P.R1	3758499
E6.5_2_5P.R2	3758499
E6.5_2_6A.R1	4100776
E6.5_2_6A.R2	4100776
E6.5_2_6EA.R1	3657049
E6.5_2_6EA.R2	3657049
E6.5_2_6EP.R1	3889130
E6.5_2_6EP.R2	3889130
E6.5_2_6P.R1	5159013
E6.5_2_6P.R2	5159013
E6.5_2_7A.R1	3954797
E6.5_2_7A.R2	3954797
E6.5_2_7EA.R1	3648231
E6.5_2_7EA.R2	3648231
E6.5_2_7EP.R1	2945663
E6.5_2_7EP.R2	2945663
E6.5_2_7P.R1	3643661
E6.5_2_7P.R2	3643661
E6.5_2_8A.R1	4338971
E6.5_2_8A.R2	4338971
E6.5_2_8EA.R1	4203519
E6.5_2_8EA.R2	4203519
E6.5_2_8EP.R1	3557965
E6.5_2_8EP.R2	3557965
E6.5_2_8P.R1	4652808
E6.5_2_8P.R2	4652808
E6.75_1_1AP.R1	2052367
E6.75_1_1AP.R2	2052367
E6.75_1_2A.R1	3910753
E6.75_1_2A.R2	3910753
E6.75_1_2EA.R1	2191866
E6.75_1_2EA.R2	2191866
E6.75_1_2EP.R1	2236429
E6.75_1_2EP.R2	2236429
E6.75_1_2P.R1	4163815
E6.75_1_2P.R2	4163815
E6.75_1_3A.R1	3352056
E6.75_1_3A.R2	3352056
E6.75_1_3EA.R1	2066470
E6.75_1_3EA.R2	2066470
E6.75_1_3EP.R1	3053718
E6.75_1_3EP.R2	3053718
E6.75_1_3P.R1	2590931
E6.75_1_3P.R2	2590931
E6.75_1_4A.R1	3045153
E6.75_1_4A.R2	3045153
E6.75_1_4EA.R1	3317348
E6.75_1_4EA.R2	3317348
E6.75_1_4EP.R1	2887065
E6.75_1_4EP.R2	2887065
E6.75_1_4P.R1	4346188
E6.75_1_4P.R2	4346188
E6.75_1_5A.R1	3694294
E6.75_1_5A.R2	3694294
E6.75_1_5EA.R1	2864212
E6.75_1_5EA.R2	2864212
E6.75_1_5EP.R1	2896726
E6.75_1_5EP.R2	2896726
E6.75_1_5P.R1	3758499
E6.75_1_5P.R2	3758499
E6.75_1_6A.R1	4100776
E6.75_1_6A.R2	4100776
E6.75_1_6EA.R1	3657049
E6.75_1_6EA.R2	3657049
E6.75_1_6EP.R1	3889130
E6.75_1_6EP.R2	3889130
E6.75_1_6P.R1	5159013
E6.75_1_6P.R2	5159013
E6.75_1_7A.R1	3954797
E6.75_1_7A.R2	3954797
E6.75_1_7EA.R1	3648231
E6.75_1_7EA.R2	3648231
E6.75_1_7EP.R1	2945663
E6.75_1_7EP.R2	2945663
E6.75_1_7P.R1	3643661
E6.75_1_7P.R2	3643661
E6.75_1_8A.R1	4338971
E6.75_1_8A.R2	4338971
E6.75_1_8EA.R1	4203519
E6.75_1_8EA.R2	4203519
E6.75_1_8EP.R1	3557965
E6.75_1_8EP.R2	3557965
E6.75_1_8P.R1	4652808
E6.75_1_8P.R2	4652808
E6.75_2_1A.R1	3436198
E6.75_2_1A.R2	3436198
E6.75_2_1EA.R1	3722251
E6.75_2_1EA.R2	3722251
E6.75_2_1EP.R1	3872041
E6.75_2_1EP.R2	3872041
E6.75_2_1P.R1	3169497
E6.75_2_1P.R2	3169497
E6.75_2_2A.R1	4999417
E6.75_2_2A.R2	4999417
E6.75_2_2EA.R1	4118924
E6.75_2_2EA.R2	4118924
E6.75_2_2EP.R1	4520038
E6.75_2_2EP.R2	4520038
E6.75_2_2P.R1	2867553
E6.75_2_2P.R2	2867553
E6.75_2_3A.R1	3300427
E6.75_2_3A.R2	3300427
E6.75_2_3EA.R1	2791666
E6.75_2_3EA.R2	2791666
E6.75_2_3EP.R1	3904278
E6.75_2_3EP.R2	3904278
E6.75_2_3P.R1	3611576
E6.75_2_3P.R2	3611576
E6.75_2_4A.R1	3316014
E6.75_2_4A.R2	3316014
E6.75_2_4EA.R1	3329086
E6.75_2_4EA.R2	3329086
E6.75_2_4EP.R1	3501402
E6.75_2_4EP.R2	3501402
E6.75_2_4P.R1	3536580
E6.75_2_4P.R2	3536580
E6.75_2_5A.R1	2942266
E6.75_2_5A.R2	2942266
E6.75_2_5EA.R1	3226986
E6.75_2_5EA.R2	3226986
E6.75_2_5EP.R1	4775100
E6.75_2_5EP.R2	4775100
E6.75_2_5P.R1	2973324
E6.75_2_5P.R2	2973324
E6.75_2_6A.R1	3235961
E6.75_2_6A.R2	3235961
E6.75_2_6EA.R1	3552750
E6.75_2_6EA.R2	3552750
E6.75_2_6EP.R1	3339644
E6.75_2_6EP.R2	3339644
E6.75_2_6P.R1	2631958
E6.75_2_6P.R2	2631958
E6.75_2_7A.R1	3502711
E6.75_2_7A.R2	3502711
E6.75_2_7EA.R1	3639871
E6.75_2_7EA.R2	3639871
E6.75_2_7EP.R1	2880905
E6.75_2_7EP.R2	2880905
E6.75_2_7P.R1	2947894
E6.75_2_7P.R2	2947894
E6.75_2_7PE.R1	4184438
E6.75_2_7PE.R2	4184438
E6.75_2_8A.R1	3025300
E6.75_2_8A.R2	3025300
E6.75_2_8EA.R1	2813850
E6.75_2_8EA.R2	2813850
E6.75_2_8EP.R1	3805017
E6.75_2_8EP.R2	3805017
E6.75_2_8P.R1	4934106
E6.75_2_8P.R2	4934106
E7.0_1_10A.R1	24058733
E7.0_1_10EA.R1	4054748
E7.0_1_10EA.R2	4054748
E7.0_1_10EP.R1	3016134
E7.0_1_10EP.R2	3016134
E7.0_1_10L.R1	24217161
E7.0_1_10M.R1	4432492
E7.0_1_10M.R2	4432492
E7.0_1_10P.R1	20400736
E7.0_1_10R.R1	27564778
E7.0_1_11A.R1	34203885
E7.0_1_11EA.R1	2987250
E7.0_1_11EA.R2	2987250
E7.0_1_11EP.R1	3311129
E7.0_1_11EP.R2	3311129
E7.0_1_11L.R1	23558906
E7.0_1_11M.R1	2023885
E7.0_1_11M.R2	2023885
E7.0_1_11P.R1	24634996
E7.0_1_11R.R1	19334754
E7.0_1_1A.R1	26651272
E7.0_1_1EAP.R1	1557912
E7.0_1_1EAP.R2	1557912
E7.0_1_1P.R1	24753762
E7.0_1_2A.R1	31761445
E7.0_1_2EA.R1	2711164
E7.0_1_2EA.R2	2711164
E7.0_1_2EP.R1	3016103
E7.0_1_2EP.R2	3016103
E7.0_1_2L.R1	28580470
E7.0_1_2M.R1	2452949
E7.0_1_2M.R2	2452949
E7.0_1_2P.R1	24298909
E7.0_1_2R.R1	25135722
E7.0_1_3EA.R1	3267773
E7.0_1_3EA.R2	3267773
E7.0_1_3EP.R1	3023926
E7.0_1_3EP.R2	3023926
E7.0_1_3L.R1	22277111
E7.0_1_3M.R1	3228374
E7.0_1_3M.R2	3228374
E7.0_1_3P.R1	21868765
E7.0_1_3R.R1	27154118
E7.0_1_4A.R1	23138169
E7.0_1_4EA.R1	4490358
E7.0_1_4EA.R2	4490358
E7.0_1_4EP.R1	2125620
E7.0_1_4EP.R2	2125620
E7.0_1_4L.R1	23808449
E7.0_1_4M.R1	3503901
E7.0_1_4M.R2	3503901
E7.0_1_4P.R1	22786847
E7.0_1_4R.R1	24939216
E7.0_1_5A.R1	23645519
E7.0_1_5EA.R1	3874196
E7.0_1_5EA.R2	3874196
E7.0_1_5EP.R1	5308335
E7.0_1_5EP.R2	5308335
E7.0_1_5L.R1	28427574
E7.0_1_5M.R1	5480376
E7.0_1_5M.R2	5480376
E7.0_1_5P.R1	27399594
E7.0_1_5R.R1	22734269
E7.0_1_6A.R1	24644213
E7.0_1_6EA.R1	5103914
E7.0_1_6EA.R2	5103914
E7.0_1_6EP.R1	5905666
E7.0_1_6EP.R2	5905666
E7.0_1_6L.R1	20503945
E7.0_1_6M.R1	4040785
E7.0_1_6M.R2	4040785
E7.0_1_6P.R1	28128591
E7.0_1_6R.R1	26348240
E7.0_1_7A.R1	24254670
E7.0_1_7EA.R1	4947548
E7.0_1_7EA.R2	4947548
E7.0_1_7EP.R1	4763992
E7.0_1_7EP.R2	4763992
E7.0_1_7L.R1	21907501
E7.0_1_7M.R1	4718501
E7.0_1_7M.R2	4718501
E7.0_1_7P.R1	21166870
E7.0_1_7R.R1	20453847
E7.0_1_8A.R1	23609086
E7.0_1_8EA.R1	4853571
E7.0_1_8EA.R2	4853571
E7.0_1_8EP.R1	4295969
E7.0_1_8EP.R2	4295969
E7.0_1_8L.R1	22019087
E7.0_1_8M.R1	4295172
E7.0_1_8M.R2	4295172
E7.0_1_8P.R1	21745608
E7.0_1_8R.R1	23299908
E7.0_1_9A.R1	22156257
E7.0_1_9EA.R1	4125530
E7.0_1_9EA.R2	4125530
E7.0_1_9EP.R1	4900030
E7.0_1_9EP.R2	4900030
E7.0_1_9L.R1	22446100
E7.0_1_9M.R1	3150598
E7.0_1_9M.R2	3150598
E7.0_1_9P.R1	21106668
E7.0_1_9R.R1	21252229
E7.0_2_10EA.R1	4054748
E7.0_2_10EA.R2	4054748
E7.0_2_10EP.R1	3016134
E7.0_2_10EP.R2	3016134
E7.0_2_10M.R1	4432492
E7.0_2_10M.R2	4432492
E7.0_2_10P.R1	5142027
E7.0_2_10P.R2	5142027
E7.0_2_11EA.R1	2987250
E7.0_2_11EA.R2	2987250
E7.0_2_11EP.R1	3311129
E7.0_2_11EP.R2	3311129
E7.0_2_11M.R1	2023885
E7.0_2_11M.R2	2023885
E7.0_2_11P.R1	3100929
E7.0_2_11P.R2	3100929
E7.0_2_1EAP.R1	1557912
E7.0_2_1EAP.R2	1557912
E7.0_2_1P.R1	1753100
E7.0_2_1P.R2	1753100
E7.0_2_2EA.R1	2711164
E7.0_2_2EA.R2	2711164
E7.0_2_2EP.R1	3016103
E7.0_2_2EP.R2	3016103
E7.0_2_2M.R1	2452949
E7.0_2_2M.R2	2452949
E7.0_2_2P.R1	1061352
E7.0_2_2P.R2	1061352
E7.0_2_3A.R1	2830247
E7.0_2_3A.R2	2830247
E7.0_2_3EA.R1	3267773
E7.0_2_3EA.R2	3267773
E7.0_2_3EP.R1	3023926
E7.0_2_3EP.R2	3023926
E7.0_2_3L.R1	3639239
E7.0_2_3L.R2	3639239
E7.0_2_3M.R1	3228374
E7.0_2_3M.R2	3228374
E7.0_2_3P.R1	3226280
E7.0_2_3P.R2	3226280
E7.0_2_3R.R1	3476403
E7.0_2_3R.R2	3476403
E7.0_2_4EA.R1	4490358
E7.0_2_4EA.R2	4490358
E7.0_2_4EP.R1	2125620
E7.0_2_4EP.R2	2125620
E7.0_2_4M.R1	3503901
E7.0_2_4M.R2	3503901
E7.0_2_4P.R1	3116868
E7.0_2_4P.R2	3116868
E7.0_2_5EA.R1	3874196
E7.0_2_5EA.R2	3874196
E7.0_2_5EP.R1	5308335
E7.0_2_5EP.R2	5308335
E7.0_2_5M.R1	5480376
E7.0_2_5M.R2	5480376
E7.0_2_5P.R1	4104007
E7.0_2_5P.R2	4104007
E7.0_2_6A.R1	3139163
E7.0_2_6A.R2	3139163
E7.0_2_6EA.R1	5103914
E7.0_2_6EA.R2	5103914
E7.0_2_6EP.R1	5905666
E7.0_2_6EP.R2	5905666
E7.0_2_6M.R1	4040785
E7.0_2_6M.R2	4040785
E7.0_2_6P.R1	4412472
E7.0_2_6P.R2	4412472
E7.0_2_6R.R1	3947920
E7.0_2_6R.R2	3947920
E7.0_2_7EA.R1	4947548
E7.0_2_7EA.R2	4947548
E7.0_2_7EP.R1	4763992
E7.0_2_7EP.R2	4763992
E7.0_2_7M.R1	4718501
E7.0_2_7M.R2	4718501
E7.0_2_7P.R1	4980127
E7.0_2_7P.R2	4980127
E7.0_2_8EA.R1	4853571
E7.0_2_8EA.R2	4853571
E7.0_2_8EP.R1	4295969
E7.0_2_8EP.R2	4295969
E7.0_2_8M.R1	4295172
E7.0_2_8M.R2	4295172
E7.0_2_8P.R1	3884897
E7.0_2_8P.R2	3884897
E7.0_2_9A.R1	4459673
E7.0_2_9A.R2	4459673
E7.0_2_9EA.R1	4125530
E7.0_2_9EA.R2	4125530
E7.0_2_9EP.R1	4900030
E7.0_2_9EP.R2	4900030
E7.0_2_9L.R1	4868727
E7.0_2_9L.R2	4868727
E7.0_2_9M.R1	3150598
E7.0_2_9M.R2	3150598
E7.0_2_9P.R1	3846309
E7.0_2_9P.R2	3846309
E7.0_2_9R.R1	3735192
E7.0_2_9R.R2	3735192
E7.0_3_10EA.R1	2567725
E7.0_3_10EA.R2	2567725
E7.0_3_10EP.R1	2509399
E7.0_3_10EP.R2	2509399
E7.0_3_10M.R1	3949913
E7.0_3_10M.R2	3949913
E7.0_3_10P.R1	3913628
E7.0_3_10P.R2	3913628
E7.0_3_11EA.R1	3146954
E7.0_3_11EA.R2	3146954
E7.0_3_11EP.R1	2093777
E7.0_3_11EP.R2	2093777
E7.0_3_11M.R1	3051370
E7.0_3_11M.R2	3051370
E7.0_3_11P.R1	2827656
E7.0_3_11P.R2	2827656
E7.0_3_1EAP.R1	4195280
E7.0_3_1EAP.R2	4195280
E7.0_3_1P.R1	4276558
E7.0_3_1P.R2	4276558
E7.0_3_2EA.R1	3385732
E7.0_3_2EA.R2	3385732
E7.0_3_2EP.R1	2786551
E7.0_3_2EP.R2	2786551
E7.0_3_2M.R1	4766538
E7.0_3_2M.R2	4766538
E7.0_3_2P.R1	4210001
E7.0_3_2P.R2	4210001
E7.0_3_3A.R1	4064822
E7.0_3_3A.R2	4064822
E7.0_3_3EA.R1	4345274
E7.0_3_3EA.R2	4345274
E7.0_3_3EP.R1	4640547
E7.0_3_3EP.R2	4640547
E7.0_3_3L.R1	4872612
E7.0_3_3L.R2	4872612
E7.0_3_3M.R1	4611814
E7.0_3_3M.R2	4611814
E7.0_3_3P.R1	4099922
E7.0_3_3P.R2	4099922
E7.0_3_3R.R1	3907316
E7.0_3_3R.R2	3907316
E7.0_3_4EA.R1	3113239
E7.0_3_4EA.R2	3113239
E7.0_3_4EP.R1	4678608
E7.0_3_4EP.R2	4678608
E7.0_3_4M.R1	3397169
E7.0_3_4M.R2	3397169
E7.0_3_4P.R1	4060646
E7.0_3_4P.R2	4060646
E7.0_3_5EA.R1	3959890
E7.0_3_5EA.R2	3959890
E7.0_3_5EP.R1	3568103
E7.0_3_5EP.R2	3568103
E7.0_3_5M.R1	3811118
E7.0_3_5M.R2	3811118
E7.0_3_5P.R1	3966539
E7.0_3_5P.R2	3966539
E7.0_3_6A.R1	3198950
E7.0_3_6A.R2	3198950
E7.0_3_6EA.R1	2291745
E7.0_3_6EA.R2	2291745
E7.0_3_6EP.R1	3067667
E7.0_3_6EP.R2	3067667
E7.0_3_6L.R1	2712861
E7.0_3_6L.R2	2712861
E7.0_3_6M.R1	3140872
E7.0_3_6M.R2	3140872
E7.0_3_6P.R1	3253697
E7.0_3_6P.R2	3253697
E7.0_3_6R.R1	2988470
E7.0_3_6R.R2	2988470
E7.0_3_7EA.R1	2188728
E7.0_3_7EA.R2	2188728
E7.0_3_7EP.R1	1667245
E7.0_3_7EP.R2	1667245
E7.0_3_7M.R1	3061496
E7.0_3_7M.R2	3061496
E7.0_3_7P.R1	2710861
E7.0_3_7P.R2	2710861
E7.0_3_8EA.R1	2573433
E7.0_3_8EA.R2	2573433
E7.0_3_8EP.R1	2768880
E7.0_3_8EP.R2	2768880
E7.0_3_8M.R1	2690271
E7.0_3_8M.R2	2690271
E7.0_3_8P.R1	2840391
E7.0_3_8P.R2	2840391
E7.0_3_9A.R1	2641405
E7.0_3_9A.R2	2641405
E7.0_3_9EA.R1	3139720
E7.0_3_9EA.R2	3139720
E7.0_3_9EP.R1	2935799
E7.0_3_9EP.R2	2935799
E7.0_3_9L.R1	2337668
E7.0_3_9L.R2	2337668
E7.0_3_9M.R1	2469368
E7.0_3_9M.R2	2469368
E7.0_3_9P.R1	2956938
E7.0_3_9P.R2	2956938
E7.0_3_9R.R1	2513154
E7.0_3_9R.R2	2513154
E7.25_1_10A.R1	22744656
E7.25_1_10A.R2	22744656
E7.25_1_10EA.R1	12865777
E7.25_1_10EA.R2	12865777
E7.25_1_10EP.R1	12367066
E7.25_1_10EP.R2	12367066
E7.25_1_10L1.R1	20441197
E7.25_1_10L1.R2	20441197
E7.25_1_10L2.R1	14926201
E7.25_1_10L2.R2	14926201
E7.25_1_10MA.R1	13445686
E7.25_1_10MA.R2	13445686
E7.25_1_10MP.R1	20897646
E7.25_1_10MP.R2	20897646
E7.25_1_10P.R1	22330261
E7.25_1_10P.R2	22330261
E7.25_1_10R1.R1	13329492
E7.25_1_10R1.R2	13329492
E7.25_1_10R2.R1	9566812
E7.25_1_10R2.R2	9566812
E7.25_1_11A.R1	10970282
E7.25_1_11A.R2	10970282
E7.25_1_11EA.R1	15523100
E7.25_1_11EA.R2	15523100
E7.25_1_11EP.R1	18600529
E7.25_1_11EP.R2	18600529
E7.25_1_11L1.R1	18459939
E7.25_1_11L1.R2	18459939
E7.25_1_11L2.R1	18348641
E7.25_1_11L2.R2	18348641
E7.25_1_11MA.R1	15225214
E7.25_1_11MA.R2	15225214
E7.25_1_11MP.R1	13167112
E7.25_1_11MP.R2	13167112
E7.25_1_11P.R1	15322395
E7.25_1_11P.R2	15322395
E7.25_1_11R1.R1	18490724
E7.25_1_11R1.R2	18490724
E7.25_1_11R2.R1	11558297
E7.25_1_11R2.R2	11558297
E7.25_1_12A.R1	26929590
E7.25_1_12A.R2	26929590
E7.25_1_12EP.R1	16210854
E7.25_1_12EP.R2	16210854
E7.25_1_12L.R1	12135016
E7.25_1_12L.R2	12135016
E7.25_1_12MA.R1	21798160
E7.25_1_12MA.R2	21798160
E7.25_1_12MP.R1	20657158
E7.25_1_12MP.R2	20657158
E7.25_1_12P.R1	15981682
E7.25_1_12P.R2	15981682
E7.25_1_12R.R1	24267593
E7.25_1_12R.R2	24267593
E7.25_1_1AP.R1	13998936
E7.25_1_1AP.R2	13998936
E7.25_1_1EAP.R1	10342089
E7.25_1_1EAP.R2	10342089
E7.25_1_2A.R1	16206402
E7.25_1_2A.R2	16206402
E7.25_1_2EA.R1	16271102
E7.25_1_2EA.R2	16271102
E7.25_1_2EP.R1	13155041
E7.25_1_2EP.R2	13155041
E7.25_1_2L.R1	5455830
E7.25_1_2L.R2	5455830
E7.25_1_2M.R1	10033083
E7.25_1_2M.R2	10033083
E7.25_1_2P.R1	19995161
E7.25_1_2P.R2	19995161
E7.25_1_2R.R1	14996231
E7.25_1_2R.R2	14996231
E7.25_1_3A.R1	15922274
E7.25_1_3A.R2	15922274
E7.25_1_3EA.R1	13633016
E7.25_1_3EA.R2	13633016
E7.25_1_3EP.R1	16170087
E7.25_1_3EP.R2	16170087
E7.25_1_3L.R1	11661465
E7.25_1_3L.R2	11661465
E7.25_1_3M.R1	13316044
E7.25_1_3M.R2	13316044
E7.25_1_3P.R1	14760029
E7.25_1_3P.R2	14760029
E7.25_1_3R.R1	14195374
E7.25_1_3R.R2	14195374
E7.25_1_4A.R1	21955987
E7.25_1_4A.R2	21955987
E7.25_1_4EA.R1	13210892
E7.25_1_4EA.R2	13210892
E7.25_1_4EP.R1	13471558
E7.25_1_4EP.R2	13471558
E7.25_1_4L.R1	18778703
E7.25_1_4L.R2	18778703
E7.25_1_4M.R1	13243189
E7.25_1_4M.R2	13243189
E7.25_1_4P.R1	19056215
E7.25_1_4P.R2	19056215
E7.25_1_4R.R1	17442652
E7.25_1_4R.R2	17442652
E7.25_1_5A.R1	19023512
E7.25_1_5A.R2	19023512
E7.25_1_5EA.R1	13954385
E7.25_1_5EA.R2	13954385
E7.25_1_5EP.R1	13693128
E7.25_1_5EP.R2	13693128
E7.25_1_5L.R1	18666364
E7.25_1_5L.R2	18666364
E7.25_1_5M.R1	12843833
E7.25_1_5M.R2	12843833
E7.25_1_5P.R1	14949160
E7.25_1_5P.R2	14949160
E7.25_1_5R.R1	11710048
E7.25_1_5R.R2	11710048
E7.25_1_6A.R1	16583770
E7.25_1_6A.R2	16583770
E7.25_1_6EA.R1	17064720
E7.25_1_6EA.R2	17064720
E7.25_1_6EP.R1	13972834
E7.25_1_6EP.R2	13972834
E7.25_1_6L.R1	14465627
E7.25_1_6L.R2	14465627
E7.25_1_6M.R1	12699405
E7.25_1_6M.R2	12699405
E7.25_1_6P.R1	12263524
E7.25_1_6P.R2	12263524
E7.25_1_6R.R1	11372244
E7.25_1_6R.R2	11372244
E7.25_1_7A.R1	12635260
E7.25_1_7A.R2	12635260
E7.25_1_7EA.R1	14904659
E7.25_1_7EA.R2	14904659
E7.25_1_7EP.R1	10864021
E7.25_1_7EP.R2	10864021
E7.25_1_7L1.R1	12744358
E7.25_1_7L1.R2	12744358
E7.25_1_7L2.R1	12675807
E7.25_1_7L2.R2	12675807
E7.25_1_7MA.R1	12928663
E7.25_1_7MA.R2	12928663
E7.25_1_7MP.R1	13037402
E7.25_1_7MP.R2	13037402
E7.25_1_7P.R1	10865423
E7.25_1_7P.R2	10865423
E7.25_1_7R1.R1	11536646
E7.25_1_7R1.R2	11536646
E7.25_1_7R2.R1	10511883
E7.25_1_7R2.R2	10511883
E7.25_1_8A.R1	10563141
E7.25_1_8A.R2	10563141
E7.25_1_8EA.R1	12731860
E7.25_1_8EA.R2	12731860
E7.25_1_8EP.R1	16604770
E7.25_1_8EP.R2	16604770
E7.25_1_8L1.R1	13401377
E7.25_1_8L1.R2	13401377
E7.25_1_8L2.R1	13834976
E7.25_1_8L2.R2	13834976
E7.25_1_8MA.R1	15032983
E7.25_1_8MA.R2	15032983
E7.25_1_8MP.R1	11887382
E7.25_1_8MP.R2	11887382
E7.25_1_8P.R1	19264250
E7.25_1_8P.R2	19264250
E7.25_1_8R1.R1	13046835
E7.25_1_8R1.R2	13046835
E7.25_1_8R2.R1	15402206
E7.25_1_8R2.R2	15402206
E7.25_1_9A.R1	19137696
E7.25_1_9A.R2	19137696
E7.25_1_9EA.R1	12954652
E7.25_1_9EA.R2	12954652
E7.25_1_9EP.R1	19581999
E7.25_1_9EP.R2	19581999
E7.25_1_9L1.R1	15000930
E7.25_1_9L1.R2	15000930
E7.25_1_9L2.R1	17156724
E7.25_1_9L2.R2	17156724
E7.25_1_9MA.R1	16716789
E7.25_1_9MA.R2	16716789
E7.25_1_9MP.R1	13750199
E7.25_1_9MP.R2	13750199
E7.25_1_9P.R1	10905468
E7.25_1_9P.R2	10905468
E7.25_1_9R1.R1	19847966
E7.25_1_9R1.R2	19847966
E7.25_1_9R2.R1	12101489
E7.25_1_9R2.R2	12101489
E7.25_2_10A.R1	4362905
E7.25_2_10A.R2	4362905
E7.25_2_10EA.R1	12848290
E7.25_2_10EA.R2	12848290
E7.25_2_10EP.R1	10699370
E7.25_2_10EP.R2	10699370
E7.25_2_10L1.R1	13138142
E7.25_2_10L1.R2	13138142
E7.25_2_10L2.R1	14770018
E7.25_2_10L2.R2	14770018
E7.25_2_10MA.R1	11142833
E7.25_2_10MA.R2	11142833
E7.25_2_10MP.R1	10171202
E7.25_2_10MP.R2	10171202
E7.25_2_10P.R1	8018673
E7.25_2_10P.R2	8018673
E7.25_2_10R1.R1	17816624
E7.25_2_10R1.R2	17816624
E7.25_2_10R2.R1	7833429
E7.25_2_10R2.R2	7833429
E7.25_2_11A.R1	4608130
E7.25_2_11A.R2	4608130
E7.25_2_11EA.R1	4633714
E7.25_2_11EA.R2	4633714
E7.25_2_11EP.R1	7704062
E7.25_2_11EP.R2	7704062
E7.25_2_11L1.R1	11596347
E7.25_2_11L1.R2	11596347
E7.25_2_11L2.R1	13823355
E7.25_2_11L2.R2	13823355
E7.25_2_11MA.R1	10501192
E7.25_2_11MA.R2	10501192
E7.25_2_11MP.R1	13450198
E7.25_2_11MP.R2	13450198
E7.25_2_11P.R1	9096476
E7.25_2_11P.R2	9096476
E7.25_2_11R1.R1	15321838
E7.25_2_11R1.R2	15321838
E7.25_2_11R2.R1	14156893
E7.25_2_11R2.R2	14156893
E7.25_2_12A.R1	14856101
E7.25_2_12A.R2	14856101
E7.25_2_12EA.R1	13878775
E7.25_2_12EA.R2	13878775
E7.25_2_12EP.R1	7933016
E7.25_2_12EP.R2	7933016
E7.25_2_12L.R1	11331684
E7.25_2_12L.R2	11331684
E7.25_2_12MA.R1	6938736
E7.25_2_12MA.R2	6938736
E7.25_2_12MP.R1	5160563
E7.25_2_12MP.R2	5160563
E7.25_2_12P.R1	11509361
E7.25_2_12P.R2	11509361
E7.25_2_12R.R1	7319434
E7.25_2_12R.R2	7319434
E7.25_2_1Epi.R1	11496068
E7.25_2_1Epi.R2	11496068
E7.25_2_1VE.R1	12491699
E7.25_2_1VE.R2	12491699
E7.25_2_2A.R1	12005715
E7.25_2_2A.R2	12005715
E7.25_2_2EA.R1	5001154
E7.25_2_2EA.R2	5001154
E7.25_2_2EP.R1	28204242
E7.25_2_2EP.R2	28204242
E7.25_2_2L.R1	3866451
E7.25_2_2L.R2	3866451
E7.25_2_2M.R1	8221119
E7.25_2_2M.R2	8221119
E7.25_2_2P.R1	3747366
E7.25_2_2P.R2	3747366
E7.25_2_2R.R1	3062137
E7.25_2_2R.R2	3062137
E7.25_2_3A.R1	12629067
E7.25_2_3A.R2	12629067
E7.25_2_3EA.R1	11451430
E7.25_2_3EA.R2	11451430
E7.25_2_3EP.R1	9466578
E7.25_2_3EP.R2	9466578
E7.25_2_3L.R1	12415860
E7.25_2_3L.R2	12415860
E7.25_2_3M.R1	8060627
E7.25_2_3M.R2	8060627
E7.25_2_3P.R1	10757841
E7.25_2_3P.R2	10757841
E7.25_2_3R.R1	8206559
E7.25_2_3R.R2	8206559
E7.25_2_4EA.R1	6214280
E7.25_2_4EA.R2	6214280
E7.25_2_4EP.R1	10261550
E7.25_2_4EP.R2	10261550
E7.25_2_4L.R1	10686770
E7.25_2_4L.R2	10686770
E7.25_2_4M.R1	17359953
E7.25_2_4M.R2	17359953
E7.25_2_4P.R1	12246443
E7.25_2_4P.R2	12246443
E7.25_2_4R.R1	13062643
E7.25_2_4R.R2	13062643
E7.25_2_5A.R1	8033169
E7.25_2_5A.R2	8033169
E7.25_2_5EA.R1	4438048
E7.25_2_5EA.R2	4438048
E7.25_2_5EP.R1	2633979
E7.25_2_5EP.R2	2633979
E7.25_2_5L.R1	9454682
E7.25_2_5L.R2	9454682
E7.25_2_5M.R1	10982994
E7.25_2_5M.R2	10982994
E7.25_2_5P.R1	12536742
E7.25_2_5P.R2	12536742
E7.25_2_5R.R1	2177793
E7.25_2_5R.R2	2177793
E7.25_2_6A.R1	7549695
E7.25_2_6A.R2	7549695
E7.25_2_6EA.R1	6969378
E7.25_2_6EA.R2	6969378
E7.25_2_6EP.R1	4409380
E7.25_2_6EP.R2	4409380
E7.25_2_6L.R1	7976796
E7.25_2_6L.R2	7976796
E7.25_2_6MA.R1	8724787
E7.25_2_6MA.R2	8724787
E7.25_2_6MP.R1	9933972
E7.25_2_6MP.R2	9933972
E7.25_2_6P.R1	12449425
E7.25_2_6P.R2	12449425
E7.25_2_6R.R1	11068027
E7.25_2_6R.R2	11068027
E7.25_2_7A.R1	4760040
E7.25_2_7A.R2	4760040
E7.25_2_7EA.R1	4302655
E7.25_2_7EA.R2	4302655
E7.25_2_7EP.R1	4406093
E7.25_2_7EP.R2	4406093
E7.25_2_7L1.R1	1674151
E7.25_2_7L1.R2	1674151
E7.25_2_7L2.R1	6915338
E7.25_2_7L2.R2	6915338
E7.25_2_7MA.R1	12070839
E7.25_2_7MA.R2	12070839
E7.25_2_7MP.R1	5965544
E7.25_2_7MP.R2	5965544
E7.25_2_7P.R1	11476501
E7.25_2_7P.R2	11476501
E7.25_2_7R1.R1	15276925
E7.25_2_7R1.R2	15276925
E7.25_2_7R2.R1	5505278
E7.25_2_7R2.R2	5505278
E7.25_2_8A.R1	31079292
E7.25_2_8A.R2	31079292
E7.25_2_8EP.R1	5557896
E7.25_2_8EP.R2	5557896
E7.25_2_8L1.R1	7192872
E7.25_2_8L1.R2	7192872
E7.25_2_8L2.R1	9575219
E7.25_2_8L2.R2	9575219
E7.25_2_8MA.R1	2263618
E7.25_2_8MA.R2	2263618
E7.25_2_8MP.R1	7421442
E7.25_2_8MP.R2	7421442
E7.25_2_8P.R1	6785119
E7.25_2_8P.R2	6785119
E7.25_2_8R1.R1	3407105
E7.25_2_8R1.R2	3407105
E7.25_2_8R2.R1	24017975
E7.25_2_8R2.R2	24017975
E7.25_2_9A.R1	12344978
E7.25_2_9A.R2	12344978
E7.25_2_9EA.R1	5823524
E7.25_2_9EA.R2	5823524
E7.25_2_9EP.R1	9751987
E7.25_2_9EP.R2	9751987
E7.25_2_9L1.R1	8380699
E7.25_2_9L1.R2	8380699
E7.25_2_9MA.R1	14829310
E7.25_2_9MA.R2	14829310
E7.25_2_9MP.R1	892220
E7.25_2_9MP.R2	892220
E7.25_2_9P.R1	9670697
E7.25_2_9P.R2	9670697
E7.25_2_9R1.R1	8986977
E7.25_2_9R1.R2	8986977
E7.5_1_1A.R1	9602959
E7.5_1_1EAP.R1	1735934
E7.5_1_1EAP.R2	1735934
E7.5_1_1P.R1	9796087
E7.5_1_2A.R1	10910923
E7.5_1_2EA.R1	1759967
E7.5_1_2EA.R2	1759967
E7.5_1_2EP.R1	3098822
E7.5_1_2EP.R2	3098822
E7.5_1_2L.R1	11831742
E7.5_1_2MA.R1	4896739
E7.5_1_2MA.R2	4896739
E7.5_1_2MP.R1	3884660
E7.5_1_2MP.R2	3884660
E7.5_1_2P.R1	11815868
E7.5_1_2R.R1	8016345
E7.5_1_3A.R1	9481765
E7.5_1_3EA.R1	2685171
E7.5_1_3EA.R2	2685171
E7.5_1_3EP.R1	2611517
E7.5_1_3EP.R2	2611517
E7.5_1_3L1.R1	11423900
E7.5_1_3L2.R1	11206734
E7.5_1_3MA.R1	2545838
E7.5_1_3MA.R2	2545838
E7.5_1_3MP.R1	2419459
E7.5_1_3MP.R2	2419459
E7.5_1_3P.R1	8410392
E7.5_1_3R1.R1	7742350
E7.5_1_3R2.R1	9351915
E7.5_1_4A.R1	9330036
E7.5_1_4EA.R1	2893115
E7.5_1_4EA.R2	2893115
E7.5_1_4EP.R1	2931187
E7.5_1_4EP.R2	2931187
E7.5_1_4L1.R1	8515722
E7.5_1_4L2.R1	13610970
E7.5_1_4MA.R1	2910869
E7.5_1_4MA.R2	2910869
E7.5_1_4MP.R1	2564265
E7.5_1_4MP.R2	2564265
E7.5_1_4P.R1	10740128
E7.5_1_4R1.R1	10387850
E7.5_1_4R2.R1	12173872
E7.5_1_5A.R1	7964216
E7.5_1_5EA.R1	1823201
E7.5_1_5EA.R2	1823201
E7.5_1_5EP.R1	2341524
E7.5_1_5EP.R2	2341524
E7.5_1_5L1.R1	12879860
E7.5_1_5L2.R1	13870844
E7.5_1_5MA.R1	2272806
E7.5_1_5MA.R2	2272806
E7.5_1_5MP.R1	2517306
E7.5_1_5MP.R2	2517306
E7.5_1_5P.R1	9329321
E7.5_1_5R1.R1	12151470
E7.5_1_5R2.R1	10260968
E7.5_1_6A.R1	10135034
E7.5_1_6EA.R1	2767829
E7.5_1_6EA.R2	2767829
E7.5_1_6EP.R1	3134999
E7.5_1_6EP.R2	3134999
E7.5_1_6L1.R1	12518045
E7.5_1_6L2.R1	12696454
E7.5_1_6MA.R1	2803214
E7.5_1_6MA.R2	2803214
E7.5_1_6MP.R1	3354432
E7.5_1_6MP.R2	3354432
E7.5_1_6P.R1	11618423
E7.5_1_6R1.R1	9236148
E7.5_1_6R2.R1	15443712
E7.5_1_7A.R1	10430484
E7.5_1_7EA.R1	4934015
E7.5_1_7EA.R2	4934015
E7.5_1_7EP.R1	3375523
E7.5_1_7EP.R2	3375523
E7.5_1_7L1.R1	11558429
E7.5_1_7L2.R1	14502071
E7.5_1_7MA.R1	5142793
E7.5_1_7MA.R2	5142793
E7.5_1_7MP.R1	3910540
E7.5_1_7MP.R2	3910540
E7.5_1_7P.R1	11039532
E7.5_1_7R1.R1	10816179
E7.5_1_7R2.R1	11131845
E7.5_1_8A.R1	9672697
E7.5_1_8EA.R1	4681841
E7.5_1_8EA.R2	4681841
E7.5_1_8EP.R1	3576838
E7.5_1_8EP.R2	3576838
E7.5_1_8L1.R1	12974797
E7.5_1_8L2.R1	10532600
E7.5_1_8MA.R1	3053424
E7.5_1_8MA.R2	3053424
E7.5_1_8MP.R1	2794386
E7.5_1_8MP.R2	2794386
E7.5_1_8P.R1	8555284
E7.5_1_8R1.R1	11865556
E7.5_1_8R2.R1	12813546
E7.5_1_9A.R1	9742571
E7.5_1_9EA.R1	4215918
E7.5_1_9EA.R2	4215918
E7.5_1_9EP.R1	4068342
E7.5_1_9EP.R2	4068342
E7.5_1_9L.R1	13689967
E7.5_1_9MA.R1	3600285
E7.5_1_9MA.R2	3600285
E7.5_1_9MP.R1	3005612
E7.5_1_9MP.R2	3005612
E7.5_1_9P.R1	11450537
E7.5_1_9R.R1	12443863
E7.5_2_10P.R1	3511758
E7.5_2_10P.R2	3511758
E7.5_2_1P.R1	1049656
E7.5_2_1P.R2	1049656
E7.5_2_2P.R1	2339277
E7.5_2_2P.R2	2339277
E7.5_2_3A.R1	2778142
E7.5_2_3A.R2	2778142
E7.5_2_3L1.R1	3271526
E7.5_2_3L1.R2	3271526
E7.5_2_3L2.R1	2569099
E7.5_2_3L2.R2	2569099
E7.5_2_3P.R1	2619875
E7.5_2_3P.R2	2619875
E7.5_2_3R1.R1	1912624
E7.5_2_3R1.R2	1912624
E7.5_2_3R2.R1	2570337
E7.5_2_3R2.R2	2570337
E7.5_2_4P.R1	3383756
E7.5_2_4P.R2	3383756
E7.5_2_5P.R1	2725326
E7.5_2_5P.R2	2725326
E7.5_2_6A.R1	2837585
E7.5_2_6A.R2	2837585
E7.5_2_6L1.R1	3679259
E7.5_2_6L1.R2	3679259
E7.5_2_6L2.R1	2861250
E7.5_2_6L2.R2	2861250
E7.5_2_6P.R1	3329193
E7.5_2_6P.R2	3329193
E7.5_2_6R1.R1	2243696
E7.5_2_6R1.R2	2243696
E7.5_2_6R2.R1	2591232
E7.5_2_6R2.R2	2591232
E7.5_2_7P.R1	3422808
E7.5_2_7P.R2	3422808
E7.5_2_8P.R1	3452428
E7.5_2_8P.R2	3452428
E7.5_2_9A.R1	3364385
E7.5_2_9A.R2	3364385
E7.5_2_9L1.R1	3451214
E7.5_2_9L1.R2	3451214
E7.5_2_9L2.R1	2941666
E7.5_2_9L2.R2	2941666
E7.5_2_9P.R1	3276431
E7.5_2_9P.R2	3276431
E7.5_2_9R1.R1	2863723
E7.5_2_9R1.R2	2863723
E7.5_2_9R2.R1	3019148
E7.5_2_9R2.R2	3019148
E7.5_3_10EA.R1	4721639
E7.5_3_10EA.R2	4721639
E7.5_3_10EP.R1	4035777
E7.5_3_10EP.R2	4035777
E7.5_3_10MA.R1	3330922
E7.5_3_10MA.R2	3330922
E7.5_3_10MP.R1	2928521
E7.5_3_10MP.R2	2928521
E7.5_3_10P.R1	4133653
E7.5_3_10P.R2	4133653
E7.5_3_1EAP.R1	4718256
E7.5_3_1EAP.R2	4718256
E7.5_3_1P.R1	3672029
E7.5_3_1P.R2	3672029
E7.5_3_2EA.R1	2934779
E7.5_3_2EA.R2	2934779
E7.5_3_2EP.R1	2424844
E7.5_3_2EP.R2	2424844
E7.5_3_2MA.R1	3879299
E7.5_3_2MA.R2	3879299
E7.5_3_2MP.R1	3051434
E7.5_3_2MP.R2	3051434
E7.5_3_2P.R1	5328343
E7.5_3_2P.R2	5328343
E7.5_3_3A.R1	3728413
E7.5_3_3A.R2	3728413
E7.5_3_3EA.R1	2427967
E7.5_3_3EA.R2	2427967
E7.5_3_3EP.R1	2524398
E7.5_3_3EP.R2	2524398
E7.5_3_3L1.R1	2132588
E7.5_3_3L1.R2	2132588
E7.5_3_3L2.R1	3888397
E7.5_3_3L2.R2	3888397
E7.5_3_3MA.R1	3465108
E7.5_3_3MA.R2	3465108
E7.5_3_3MP.R1	2715597
E7.5_3_3MP.R2	2715597
E7.5_3_3P.R1	3221390
E7.5_3_3P.R2	3221390
E7.5_3_3R1.R1	2940800
E7.5_3_3R1.R2	2940800
E7.5_3_3R2.R1	3002763
E7.5_3_3R2.R2	3002763
E7.5_3_4EA.R1	3488332
E7.5_3_4EA.R2	3488332
E7.5_3_4EP.R1	3437044
E7.5_3_4EP.R2	3437044
E7.5_3_4MA.R1	4229898
E7.5_3_4MA.R2	4229898
E7.5_3_4MP.R1	3001421
E7.5_3_4MP.R2	3001421
E7.5_3_4P.R1	3587984
E7.5_3_4P.R2	3587984
E7.5_3_5EA.R1	3715326
E7.5_3_5EA.R2	3715326
E7.5_3_5EP.R1	4647713
E7.5_3_5EP.R2	4647713
E7.5_3_5MA.R1	4174763
E7.5_3_5MA.R2	4174763
E7.5_3_5MP.R1	4513983
E7.5_3_5MP.R2	4513983
E7.5_3_5P.R1	4120543
E7.5_3_5P.R2	4120543
E7.5_3_6A.R1	3210544
E7.5_3_6A.R2	3210544
E7.5_3_6EA.R1	4097420
E7.5_3_6EA.R2	4097420
E7.5_3_6EP.R1	3455022
E7.5_3_6EP.R2	3455022
E7.5_3_6L1.R1	3688739
E7.5_3_6L1.R2	3688739
E7.5_3_6L2.R1	2545203
E7.5_3_6L2.R2	2545203
E7.5_3_6MA.R1	5653173
E7.5_3_6MA.R2	5653173
E7.5_3_6MP.R1	4768501
E7.5_3_6MP.R2	4768501
E7.5_3_6P.R1	7261685
E7.5_3_6P.R2	7261685
E7.5_3_6R1.R1	3608098
E7.5_3_6R1.R2	3608098
E7.5_3_6R2.R1	4228451
E7.5_3_6R2.R2	4228451
E7.5_3_7EA.R1	3409534
E7.5_3_7EA.R2	3409534
E7.5_3_7EP.R1	3723606
E7.5_3_7EP.R2	3723606
E7.5_3_7MA.R1	3980215
E7.5_3_7MA.R2	3980215
E7.5_3_7MP.R1	4453402
E7.5_3_7MP.R2	4453402
E7.5_3_7P.R1	4222140
E7.5_3_7P.R2	4222140
E7.5_3_8EA.R1	4105529
E7.5_3_8EA.R2	4105529
E7.5_3_8EP.R1	3339697
E7.5_3_8EP.R2	3339697
E7.5_3_8MA.R1	3636738
E7.5_3_8MA.R2	3636738
E7.5_3_8MP.R1	3386276
E7.5_3_8MP.R2	3386276
E7.5_3_8P.R1	3482959
E7.5_3_8P.R2	3482959
E7.5_3_9A.R1	3518803
E7.5_3_9A.R2	3518803
E7.5_3_9EA.R1	3211567
E7.5_3_9EA.R2	3211567
E7.5_3_9EP.R1	2910903
E7.5_3_9EP.R2	2910903
E7.5_3_9L1.R1	3690333
E7.5_3_9L1.R2	3690333
E7.5_3_9L2.R1	2964256
E7.5_3_9L2.R2	2964256
E7.5_3_9MA.R1	3785780
E7.5_3_9MA.R2	3785780
E7.5_3_9MP.R1	2835965
E7.5_3_9MP.R2	2835965
E7.5_3_9P.R1	3479081
E7.5_3_9P.R2	3479081
E7.5_3_9R1.R1	3676600
E7.5_3_9R1.R2	3676600
E7.5_3_9R2.R1	2877214
E7.5_3_9R2.R2	2877214
E7.5_LR_1_1A.R1	13831649
E7.5_LR_1_1A.R2	13831649
E7.5_LR_1_1EAP.R1	15840286
E7.5_LR_1_1EAP.R2	15840286
E7.5_LR_1_1P.R1	10883570
E7.5_LR_1_1P.R2	10883570
E7.5_LR_1_2A.R1	13557311
E7.5_LR_1_2A.R2	13557311
E7.5_LR_1_2EA.R1	12018865
E7.5_LR_1_2EA.R2	12018865
E7.5_LR_1_2EP.R1	14710674
E7.5_LR_1_2EP.R2	14710674
E7.5_LR_1_2L.R1	15137109
E7.5_LR_1_2L.R2	15137109
E7.5_LR_1_2MAR.R1	16622949
E7.5_LR_1_2MAR.R2	16622949
E7.5_LR_1_2MPL.R1	12400865
E7.5_LR_1_2MPL.R2	12400865
E7.5_LR_1_2MPR.R1	15054475
E7.5_LR_1_2MPR.R2	15054475
E7.5_LR_1_2P.R1	12107024
E7.5_LR_1_2P.R2	12107024
E7.5_LR_1_3A.R1	16770412
E7.5_LR_1_3A.R2	16770412
E7.5_LR_1_3EA.R1	13586778
E7.5_LR_1_3EA.R2	13586778
E7.5_LR_1_3EP.R1	14050354
E7.5_LR_1_3EP.R2	14050354
E7.5_LR_1_3L1.R1	16116508
E7.5_LR_1_3L1.R2	16116508
E7.5_LR_1_3L2.R1	14205606
E7.5_LR_1_3L2.R2	14205606
E7.5_LR_1_3MAL.R1	11922753
E7.5_LR_1_3MAL.R2	11922753
E7.5_LR_1_3MAR.R1	12552581
E7.5_LR_1_3MAR.R2	12552581
E7.5_LR_1_3MPL.R1	16205626
E7.5_LR_1_3MPL.R2	16205626
E7.5_LR_1_3MPR.R1	14422931
E7.5_LR_1_3MPR.R2	14422931
E7.5_LR_1_3P.R1	12910813
E7.5_LR_1_3P.R2	12910813
E7.5_LR_1_3R1.R1	16099256
E7.5_LR_1_3R1.R2	16099256
E7.5_LR_1_3R2.R1	14614723
E7.5_LR_1_3R2.R2	14614723
E7.5_LR_1_4A.R1	13349833
E7.5_LR_1_4A.R2	13349833
E7.5_LR_1_4EA.R1	11685523
E7.5_LR_1_4EA.R2	11685523
E7.5_LR_1_4EP.R1	12655008
E7.5_LR_1_4EP.R2	12655008
E7.5_LR_1_4L1.R1	9115235
E7.5_LR_1_4L1.R2	9115235
E7.5_LR_1_4L2.R1	15080666
E7.5_LR_1_4L2.R2	15080666
E7.5_LR_1_4MAL.R1	12620293
E7.5_LR_1_4MAL.R2	12620293
E7.5_LR_1_4MAR.R1	13553947
E7.5_LR_1_4MAR.R2	13553947
E7.5_LR_1_4MPL.R1	13506125
E7.5_LR_1_4MPL.R2	13506125
E7.5_LR_1_4MPR.R1	15735403
E7.5_LR_1_4MPR.R2	15735403
E7.5_LR_1_4P.R1	14619991
E7.5_LR_1_4P.R2	14619991
E7.5_LR_1_4R1.R1	10773161
E7.5_LR_1_4R1.R2	10773161
E7.5_LR_1_4R2.R1	12569463
E7.5_LR_1_4R2.R2	12569463
E7.5_LR_1_5A.R1	16942815
E7.5_LR_1_5A.R2	16942815
E7.5_LR_1_5EA.R1	11626470
E7.5_LR_1_5EA.R2	11626470
E7.5_LR_1_5EP.R1	19480847
E7.5_LR_1_5EP.R2	19480847
E7.5_LR_1_5L1.R1	17516197
E7.5_LR_1_5L1.R2	17516197
E7.5_LR_1_5L2.R1	14206131
E7.5_LR_1_5L2.R2	14206131
E7.5_LR_1_5MAL.R1	12508117
E7.5_LR_1_5MAL.R2	12508117
E7.5_LR_1_5MAR.R1	14467731
E7.5_LR_1_5MAR.R2	14467731
E7.5_LR_1_5MPL.R1	13674941
E7.5_LR_1_5MPL.R2	13674941
E7.5_LR_1_5MPR.R1	14353331
E7.5_LR_1_5MPR.R2	14353331
E7.5_LR_1_5P.R1	9982838
E7.5_LR_1_5P.R2	9982838
E7.5_LR_1_5R2.R1	13419202
E7.5_LR_1_5R2.R2	13419202
E7.5_LR_1_6A.R1	13080280
E7.5_LR_1_6A.R2	13080280
E7.5_LR_1_6EA.R1	14669387
E7.5_LR_1_6EA.R2	14669387
E7.5_LR_1_6EP.R1	14519133
E7.5_LR_1_6EP.R2	14519133
E7.5_LR_1_6L1.R1	13032872
E7.5_LR_1_6L1.R2	13032872
E7.5_LR_1_6L2.R1	14345650
E7.5_LR_1_6L2.R2	14345650
E7.5_LR_1_6MAL.R1	14531491
E7.5_LR_1_6MAL.R2	14531491
E7.5_LR_1_6MAR.R1	14888491
E7.5_LR_1_6MAR.R2	14888491
E7.5_LR_1_6MPL.R1	11806935
E7.5_LR_1_6MPL.R2	11806935
E7.5_LR_1_6MPR.R1	11264166
E7.5_LR_1_6MPR.R2	11264166
E7.5_LR_1_6P.R1	13900796
E7.5_LR_1_6P.R2	13900796
E7.5_LR_1_6R1.R1	14920728
E7.5_LR_1_6R1.R2	14920728
E7.5_LR_1_6R2.R1	13552295
E7.5_LR_1_6R2.R2	13552295
E7.5_LR_1_7A.R1	12632813
E7.5_LR_1_7A.R2	12632813
E7.5_LR_1_7EA.R1	16732989
E7.5_LR_1_7EA.R2	16732989
E7.5_LR_1_7EP.R1	12293534
E7.5_LR_1_7EP.R2	12293534
E7.5_LR_1_7L1.R1	10779206
E7.5_LR_1_7L1.R2	10779206
E7.5_LR_1_7L2.R1	13602439
E7.5_LR_1_7L2.R2	13602439
E7.5_LR_1_7MAL.R1	16124451
E7.5_LR_1_7MAL.R2	16124451
E7.5_LR_1_7MAR.R1	14992858
E7.5_LR_1_7MAR.R2	14992858
E7.5_LR_1_7MPL.R1	12985302
E7.5_LR_1_7MPL.R2	12985302
E7.5_LR_1_7MPR.R1	15505318
E7.5_LR_1_7MPR.R2	15505318
E7.5_LR_1_7P.R1	15119793
E7.5_LR_1_7P.R2	15119793
E7.5_LR_1_7R2.R1	17371496
E7.5_LR_1_7R2.R2	17371496
E7.5_LR_1_8A.R1	15916406
E7.5_LR_1_8A.R2	15916406
E7.5_LR_1_8EA.R1	17064236
E7.5_LR_1_8EA.R2	17064236
E7.5_LR_1_8EP.R1	16608259
E7.5_LR_1_8EP.R2	16608259
E7.5_LR_1_8L1.R1	15493287
E7.5_LR_1_8L1.R2	15493287
E7.5_LR_1_8L2.R1	13457935
E7.5_LR_1_8L2.R2	13457935
E7.5_LR_1_8MAL.R1	10103787
E7.5_LR_1_8MAL.R2	10103787
E7.5_LR_1_8MAR.R1	13345605
E7.5_LR_1_8MAR.R2	13345605
E7.5_LR_1_8MPL.R1	12519808
E7.5_LR_1_8MPL.R2	12519808
E7.5_LR_1_8MPR.R1	10760635
E7.5_LR_1_8MPR.R2	10760635
E7.5_LR_1_8P.R1	14748219
E7.5_LR_1_8P.R2	14748219
E7.5_LR_1_8R1.R1	15776438
E7.5_LR_1_8R1.R2	15776438
E7.5_LR_1_8R2.R1	17150416
E7.5_LR_1_8R2.R2	17150416
E7.5_LR_1_9A.R1	16343096
E7.5_LR_1_9A.R2	16343096
E7.5_LR_1_9EA.R1	14427575
E7.5_LR_1_9EA.R2	14427575
E7.5_LR_1_9EP.R1	14093905
E7.5_LR_1_9EP.R2	14093905
E7.5_LR_1_9L1.R1	20213960
E7.5_LR_1_9L1.R2	20213960
E7.5_LR_1_9L2.R1	15226751
E7.5_LR_1_9L2.R2	15226751
E7.5_LR_1_9MAL.R1	20518485
E7.5_LR_1_9MAL.R2	20518485
E7.5_LR_1_9MAR.R1	16982487
E7.5_LR_1_9MAR.R2	16982487
E7.5_LR_1_9MPL.R1	11908264
E7.5_LR_1_9MPL.R2	11908264
E7.5_LR_1_9MPR.R1	17674008
E7.5_LR_1_9MPR.R2	17674008
E7.5_LR_1_9P.R1	13493379
E7.5_LR_1_9P.R2	13493379
E7.5_LR_1_9R1.R1	16837634
E7.5_LR_1_9R1.R2	16837634
E7.5_LR_1_9R2.R1	19578833
E7.5_LR_1_9R2.R2	19578833
E7.5_LR_2_1A.R1	35916650
E7.5_LR_2_1A.R2	35916650
E7.5_LR_2_1EAP.R1	18521318
E7.5_LR_2_1EAP.R2	18521318
E7.5_LR_2_1P.R1	22476467
E7.5_LR_2_1P.R2	22476467
E7.5_LR_2_2EA.R1	21940889
E7.5_LR_2_2EA.R2	21940889
E7.5_LR_2_2EP.R1	28389735
E7.5_LR_2_2EP.R2	28389735
E7.5_LR_2_2L.R1	22541626
E7.5_LR_2_2L.R2	22541626
E7.5_LR_2_2MAL.R1	19690973
E7.5_LR_2_2MAL.R2	19690973
E7.5_LR_2_2MAR.R1	18937923
E7.5_LR_2_2MAR.R2	18937923
E7.5_LR_2_2MPL.R1	29521268
E7.5_LR_2_2MPL.R2	29521268
E7.5_LR_2_2MPR.R1	19931998
E7.5_LR_2_2MPR.R2	19931998
E7.5_LR_2_2P.R1	13348658
E7.5_LR_2_2P.R2	13348658
E7.5_LR_2_2R.R1	28185239
E7.5_LR_2_2R.R2	28185239
E7.5_LR_2_3A.R1	19979330
E7.5_LR_2_3A.R2	19979330
E7.5_LR_2_3EA.R1	27884986
E7.5_LR_2_3EA.R2	27884986
E7.5_LR_2_3EP.R1	19377874
E7.5_LR_2_3EP.R2	19377874
E7.5_LR_2_3L1.R1	27073137
E7.5_LR_2_3L1.R2	27073137
E7.5_LR_2_3L2.R1	16101420
E7.5_LR_2_3L2.R2	16101420
E7.5_LR_2_3MAL.R1	18611834
E7.5_LR_2_3MAL.R2	18611834
E7.5_LR_2_3MAR.R1	32891523
E7.5_LR_2_3MAR.R2	32891523
E7.5_LR_2_3MPL.R1	7458422
E7.5_LR_2_3MPL.R2	7458422
E7.5_LR_2_3MPR.R1	13820780
E7.5_LR_2_3MPR.R2	13820780
E7.5_LR_2_3P.R1	28101423
E7.5_LR_2_3P.R2	28101423
E7.5_LR_2_3R1.R1	21770460
E7.5_LR_2_3R1.R2	21770460
E7.5_LR_2_3R2.R1	18171486
E7.5_LR_2_3R2.R2	18171486
E7.5_LR_2_4A.R1	22043267
E7.5_LR_2_4A.R2	22043267
E7.5_LR_2_4EA.R1	20313749
E7.5_LR_2_4EA.R2	20313749
E7.5_LR_2_4EP.R1	17642570
E7.5_LR_2_4EP.R2	17642570
E7.5_LR_2_4L1.R1	35549632
E7.5_LR_2_4L1.R2	35549632
E7.5_LR_2_4L2.R1	17363828
E7.5_LR_2_4L2.R2	17363828
E7.5_LR_2_4MAL.R1	20865082
E7.5_LR_2_4MAL.R2	20865082
E7.5_LR_2_4MAR.R1	31226878
E7.5_LR_2_4MAR.R2	31226878
E7.5_LR_2_4MPL.R1	16143644
E7.5_LR_2_4MPL.R2	16143644
E7.5_LR_2_4MPR.R1	29682111
E7.5_LR_2_4MPR.R2	29682111
E7.5_LR_2_4P.R1	30369555
E7.5_LR_2_4P.R2	30369555
E7.5_LR_2_4R1.R1	18358191
E7.5_LR_2_4R1.R2	18358191
E7.5_LR_2_4R2.R1	20738126
E7.5_LR_2_4R2.R2	20738126
E7.5_LR_2_5A.R1	21910322
E7.5_LR_2_5A.R2	21910322
E7.5_LR_2_5EA.R1	17372850
E7.5_LR_2_5EA.R2	17372850
E7.5_LR_2_5EP.R1	12978185
E7.5_LR_2_5EP.R2	12978185
E7.5_LR_2_5L1.R1	28629655
E7.5_LR_2_5L1.R2	28629655
E7.5_LR_2_5L2.R1	21708965
E7.5_LR_2_5L2.R2	21708965
E7.5_LR_2_5MAL.R1	24188673
E7.5_LR_2_5MAL.R2	24188673
E7.5_LR_2_5MAR.R1	17162166
E7.5_LR_2_5MAR.R2	17162166
E7.5_LR_2_5MPL.R1	27818575
E7.5_LR_2_5MPL.R2	27818575
E7.5_LR_2_5MPR.R1	17618814
E7.5_LR_2_5MPR.R2	17618814
E7.5_LR_2_5P.R1	20622677
E7.5_LR_2_5P.R2	20622677
E7.5_LR_2_5R1.R1	22822911
E7.5_LR_2_5R1.R2	22822911
E7.5_LR_2_5R2.R1	21854369
E7.5_LR_2_5R2.R2	21854369
E7.5_LR_2_6A.R1	19545475
E7.5_LR_2_6A.R2	19545475
E7.5_LR_2_6EA.R1	23756087
E7.5_LR_2_6EA.R2	23756087
E7.5_LR_2_6EP.R1	35231855
E7.5_LR_2_6EP.R2	35231855
E7.5_LR_2_6L1.R1	14774161
E7.5_LR_2_6L1.R2	14774161
E7.5_LR_2_6L2.R1	17217518
E7.5_LR_2_6L2.R2	17217518
E7.5_LR_2_6MAL.R1	36623418
E7.5_LR_2_6MAL.R2	36623418
E7.5_LR_2_6MAR.R1	17084125
E7.5_LR_2_6MAR.R2	17084125
E7.5_LR_2_6MPL.R1	22849846
E7.5_LR_2_6MPL.R2	22849846
E7.5_LR_2_6MPR.R1	23571717
E7.5_LR_2_6MPR.R2	23571717
E7.5_LR_2_6P.R1	14434870
E7.5_LR_2_6P.R2	14434870
E7.5_LR_2_6R1.R1	13805738
E7.5_LR_2_6R1.R2	13805738
E7.5_LR_2_6R2.R1	20383947
E7.5_LR_2_6R2.R2	20383947
E7.5_LR_2_7A.R1	19006961
E7.5_LR_2_7A.R2	19006961
E7.5_LR_2_7EA.R1	23898345
E7.5_LR_2_7EA.R2	23898345
E7.5_LR_2_7EP.R1	17268907
E7.5_LR_2_7EP.R2	17268907
E7.5_LR_2_7L1.R1	18032284
E7.5_LR_2_7L1.R2	18032284
E7.5_LR_2_7L2.R1	16482558
E7.5_LR_2_7L2.R2	16482558
E7.5_LR_2_7MAL.R1	32667453
E7.5_LR_2_7MAL.R2	32667453
E7.5_LR_2_7MAR.R1	17024735
E7.5_LR_2_7MAR.R2	17024735
E7.5_LR_2_7MPL.R1	20920712
E7.5_LR_2_7MPL.R2	20920712
E7.5_LR_2_7MPR.R1	18631026
E7.5_LR_2_7MPR.R2	18631026
E7.5_LR_2_7P.R1	19814769
E7.5_LR_2_7P.R2	19814769
E7.5_LR_2_7R1.R1	20165886
E7.5_LR_2_7R1.R2	20165886
E7.5_LR_2_7R2.R1	13960574
E7.5_LR_2_7R2.R2	13960574
E7.5_LR_2_8A.R1	18030247
E7.5_LR_2_8A.R2	18030247
E7.5_LR_2_8EA.R1	19074624
E7.5_LR_2_8EA.R2	19074624
E7.5_LR_2_8EP.R1	19204002
E7.5_LR_2_8EP.R2	19204002
E7.5_LR_2_8L1.R1	19307778
E7.5_LR_2_8L1.R2	19307778
E7.5_LR_2_8L2.R1	36325660
E7.5_LR_2_8L2.R2	36325660
E7.5_LR_2_8MAL.R1	26943990
E7.5_LR_2_8MAL.R2	26943990
E7.5_LR_2_8MAR.R1	27228817
E7.5_LR_2_8MAR.R2	27228817
E7.5_LR_2_8MPL.R1	28378963
E7.5_LR_2_8MPL.R2	28378963
E7.5_LR_2_8MPR.R1	11107787
E7.5_LR_2_8MPR.R2	11107787
E7.5_LR_2_8P.R1	28821622
E7.5_LR_2_8P.R2	28821622
E7.5_LR_2_8R1.R1	14044431
E7.5_LR_2_8R1.R2	14044431
E7.5_LR_2_8R2.R1	28793835
E7.5_LR_2_8R2.R2	28793835
E7.5_LR_2_9A.R1	19274205
E7.5_LR_2_9A.R2	19274205
E7.5_LR_2_9EA.R1	19523114
E7.5_LR_2_9EA.R2	19523114
E7.5_LR_2_9EP.R1	11411774
E7.5_LR_2_9EP.R2	11411774
E7.5_LR_2_9L1.R1	18755222
E7.5_LR_2_9L1.R2	18755222
E7.5_LR_2_9L2.R1	17346466
E7.5_LR_2_9L2.R2	17346466
E7.5_LR_2_9MAL.R1	16121558
E7.5_LR_2_9MAL.R2	16121558
E7.5_LR_2_9MAR.R1	22372296
E7.5_LR_2_9MAR.R2	22372296
E7.5_LR_2_9MPL.R1	21222894
E7.5_LR_2_9MPL.R2	21222894
E7.5_LR_2_9MPR.R1	32957078
E7.5_LR_2_9MPR.R2	32957078
E7.5_LR_2_9P.R1	23573799
E7.5_LR_2_9P.R2	23573799
E7.5_LR_2_9R1.R1	14504996
E7.5_LR_2_9R1.R2	14504996
E7.5_LR_2_9R2.R1	17580076
E7.5_LR_2_9R2.R2	17580076
E7.5_LR_3_1A.R1	37633735
E7.5_LR_3_1A.R2	37633735
E7.5_LR_3_1EAP.R1	16294694
E7.5_LR_3_1EAP.R2	16294694
E7.5_LR_3_1P.R1	22430187
E7.5_LR_3_1P.R2	22430187
E7.5_LR_3_2A.R1	16272135
E7.5_LR_3_2A.R2	16272135
E7.5_LR_3_2EA.R1	20402614
E7.5_LR_3_2EA.R2	20402614
E7.5_LR_3_2EP.R1	22124650
E7.5_LR_3_2EP.R2	22124650
E7.5_LR_3_2L.R1	24491419
E7.5_LR_3_2L.R2	24491419
E7.5_LR_3_2MAL.R1	28393381
E7.5_LR_3_2MAL.R2	28393381
E7.5_LR_3_2MAR.R1	28762673
E7.5_LR_3_2MAR.R2	28762673
E7.5_LR_3_2MPL.R1	17697697
E7.5_LR_3_2MPL.R2	17697697
E7.5_LR_3_2MPR.R1	23753812
E7.5_LR_3_2MPR.R2	23753812
E7.5_LR_3_2P.R1	9457148
E7.5_LR_3_2P.R2	9457148
E7.5_LR_3_2R.R1	20168163
E7.5_LR_3_2R.R2	20168163
E7.5_LR_3_3A.R1	18722300
E7.5_LR_3_3A.R2	18722300
E7.5_LR_3_3EA.R1	14711384
E7.5_LR_3_3EA.R2	14711384
E7.5_LR_3_3EP.R1	20210573
E7.5_LR_3_3EP.R2	20210573
E7.5_LR_3_3L1.R1	18404505
E7.5_LR_3_3L1.R2	18404505
E7.5_LR_3_3L2.R1	21115443
E7.5_LR_3_3L2.R2	21115443
E7.5_LR_3_3MAL.R1	18708877
E7.5_LR_3_3MAL.R2	18708877
E7.5_LR_3_3MAR.R1	19953333
E7.5_LR_3_3MAR.R2	19953333
E7.5_LR_3_3MPL.R1	6541701
E7.5_LR_3_3MPL.R2	6541701
E7.5_LR_3_3MPR.R1	16178031
E7.5_LR_3_3MPR.R2	16178031
E7.5_LR_3_3P.R1	36138338
E7.5_LR_3_3P.R2	36138338
E7.5_LR_3_3R1.R1	22831617
E7.5_LR_3_3R1.R2	22831617
E7.5_LR_3_3R2.R1	12515695
E7.5_LR_3_3R2.R2	12515695
E7.5_LR_3_4A.R1	16386997
E7.5_LR_3_4A.R2	16386997
E7.5_LR_3_4EA.R1	25539346
E7.5_LR_3_4EA.R2	25539346
E7.5_LR_3_4EP.R1	31744624
E7.5_LR_3_4EP.R2	31744624
E7.5_LR_3_4L1.R1	21742737
E7.5_LR_3_4L1.R2	21742737
E7.5_LR_3_4L2.R1	21902770
E7.5_LR_3_4L2.R2	21902770
E7.5_LR_3_4MAL.R1	17512821
E7.5_LR_3_4MAL.R2	17512821
E7.5_LR_3_4MAR.R1	21100628
E7.5_LR_3_4MAR.R2	21100628
E7.5_LR_3_4MPL.R1	19543564
E7.5_LR_3_4MPL.R2	19543564
E7.5_LR_3_4MPR.R1	14188097
E7.5_LR_3_4MPR.R2	14188097
E7.5_LR_3_4P.R1	23834227
E7.5_LR_3_4P.R2	23834227
E7.5_LR_3_4R1.R1	18494531
E7.5_LR_3_4R1.R2	18494531
E7.5_LR_3_4R2.R1	17480843
E7.5_LR_3_4R2.R2	17480843
E7.5_LR_3_5A.R1	20138332
E7.5_LR_3_5A.R2	20138332
E7.5_LR_3_5EA.R1	16639098
E7.5_LR_3_5EA.R2	16639098
E7.5_LR_3_5EP.R1	16058495
E7.5_LR_3_5EP.R2	16058495
E7.5_LR_3_5L1.R1	22456807
E7.5_LR_3_5L1.R2	22456807
E7.5_LR_3_5L2.R1	30536788
E7.5_LR_3_5L2.R2	30536788
E7.5_LR_3_5MAL.R1	20136353
E7.5_LR_3_5MAL.R2	20136353
E7.5_LR_3_5MAR.R1	25408315
E7.5_LR_3_5MAR.R2	25408315
E7.5_LR_3_5MPL.R1	30753937
E7.5_LR_3_5MPL.R2	30753937
E7.5_LR_3_5MPR.R1	20029983
E7.5_LR_3_5MPR.R2	20029983
E7.5_LR_3_5P.R1	21260469
E7.5_LR_3_5P.R2	21260469
E7.5_LR_3_5R1.R1	16788553
E7.5_LR_3_5R1.R2	16788553
E7.5_LR_3_5R2.R1	20709237
E7.5_LR_3_5R2.R2	20709237
E7.5_LR_3_6A.R1	14321076
E7.5_LR_3_6A.R2	14321076
E7.5_LR_3_6EA.R1	19554161
E7.5_LR_3_6EA.R2	19554161
E7.5_LR_3_6EP.R1	21512335
E7.5_LR_3_6EP.R2	21512335
E7.5_LR_3_6L1.R1	22380789
E7.5_LR_3_6L1.R2	22380789
E7.5_LR_3_6L2.R1	26752688
E7.5_LR_3_6L2.R2	26752688
E7.5_LR_3_6MAL.R1	26201959
E7.5_LR_3_6MAL.R2	26201959
E7.5_LR_3_6MAR.R1	20373767
E7.5_LR_3_6MAR.R2	20373767
E7.5_LR_3_6MPL.R1	23237203
E7.5_LR_3_6MPL.R2	23237203
E7.5_LR_3_6MPR.R1	20574782
E7.5_LR_3_6MPR.R2	20574782
E7.5_LR_3_6P.R1	18342164
E7.5_LR_3_6P.R2	18342164
E7.5_LR_3_6R1.R1	20643665
E7.5_LR_3_6R1.R2	20643665
E7.5_LR_3_6R2.R1	20482
E7.5_LR_3_6R2.R2	20482
E7.5_LR_3_7A.R1	17092630
E7.5_LR_3_7A.R2	17092630
E7.5_LR_3_7EA.R1	17689147
E7.5_LR_3_7EA.R2	17689147
E7.5_LR_3_7EP.R1	22428931
E7.5_LR_3_7EP.R2	22428931
E7.5_LR_3_7L1.R1	20959408
E7.5_LR_3_7L1.R2	20959408
E7.5_LR_3_7L2.R1	38122750
E7.5_LR_3_7L2.R2	38122750
E7.5_LR_3_7MAL.R1	18915523
E7.5_LR_3_7MAL.R2	18915523
E7.5_LR_3_7MAR.R1	20563469
E7.5_LR_3_7MAR.R2	20563469
E7.5_LR_3_7MPL.R1	28867897
E7.5_LR_3_7MPL.R2	28867897
E7.5_LR_3_7MPR.R1	21527911
E7.5_LR_3_7MPR.R2	21527911
E7.5_LR_3_7P.R1	23868399
E7.5_LR_3_7P.R2	23868399
E7.5_LR_3_7R1.R1	27234618
E7.5_LR_3_7R1.R2	27234618
E7.5_LR_3_7R2.R1	7362
E7.5_LR_3_7R2.R2	7362
E7.5_LR_3_8A.R1	20395618
E7.5_LR_3_8A.R2	20395618
E7.5_LR_3_8EA.R1	21305263
E7.5_LR_3_8EA.R2	21305263
E7.5_LR_3_8EP.R1	16590541
E7.5_LR_3_8EP.R2	16590541
E7.5_LR_3_8L1.R1	21120336
E7.5_LR_3_8L1.R2	21120336
E7.5_LR_3_8L2.R1	22229853
E7.5_LR_3_8L2.R2	22229853
E7.5_LR_3_8MAL.R1	25162908
E7.5_LR_3_8MAL.R2	25162908
E7.5_LR_3_8MAR.R1	48389995
E7.5_LR_3_8MAR.R2	48389995
E7.5_LR_3_8MPL.R1	30309469
E7.5_LR_3_8MPL.R2	30309469
E7.5_LR_3_8MPR.R1	16945201
E7.5_LR_3_8MPR.R2	16945201
E7.5_LR_3_8P.R1	25563006
E7.5_LR_3_8P.R2	25563006
E7.5_LR_3_8R1.R1	22826426
E7.5_LR_3_8R1.R2	22826426
E7.5_LR_3_8R2.R1	19730008
E7.5_LR_3_8R2.R2	19730008
E7.5_LR_3_9A.R1	22783542
E7.5_LR_3_9A.R2	22783542
E7.5_LR_3_9EA.R1	15857398
E7.5_LR_3_9EA.R2	15857398
E7.5_LR_3_9EP.R1	15325548
E7.5_LR_3_9EP.R2	15325548
E7.5_LR_3_9L1.R1	18869644
E7.5_LR_3_9L1.R2	18869644
E7.5_LR_3_9L2.R1	27561778
E7.5_LR_3_9L2.R2	27561778
E7.5_LR_3_9MAL.R1	28405064
E7.5_LR_3_9MAL.R2	28405064
E7.5_LR_3_9MAR.R1	15779941
E7.5_LR_3_9MAR.R2	15779941
E7.5_LR_3_9MPL.R1	24554403
E7.5_LR_3_9MPL.R2	24554403
E7.5_LR_3_9MPR.R1	26518701
E7.5_LR_3_9MPR.R2	26518701
E7.5_LR_3_9P.R1	31322974
E7.5_LR_3_9P.R2	31322974
E7.5_LR_3_9R1.R1	36674403
E7.5_LR_3_9R1.R2	36674403
E7.5_LR_3_9R2.R1	15376761
E7.5_LR_3_9R2.R2	15376761
