# Supplementary material for: Time space and single-cell resolved tissue lineage trajectories and laterality of body plan at gastrulation
Source: Nat Commun. 2023 Sep 14;14:5675. doi: 10.1038/s41467-023-41482-5 (PMC10502153; doi:10.1038/s41467-023-41482-5)
Supplement: Supplementary file 5 — Supplementary Data 2 [file 41467_2023_41482_MOESM5_ESM.xlsx]

## Sheet: Sheet1
Sample	Number of genes
E6.5_1_1EAP	8281
E6.5_1_1AP	12445
E6.5_1_2EP	6313
E6.5_1_2A	12761
E6.5_1_2P	11858
E6.5_1_3EA	6568
E6.5_1_3EP	6793
E6.5_1_3A	11656
E6.5_1_3P	12116
E6.5_1_4EA	7480
E6.5_1_4EP	6310
E6.5_1_4A	12541
E6.5_1_4P	12767
E6.5_1_5EA	8972
E6.5_1_5EP	9639
E6.5_1_5A	13092
E6.5_1_5P	11768
E6.5_1_6EA	6040
E6.5_1_6EP	9322
E6.5_1_6A	12723
E6.5_1_6P	12482
E6.5_1_7EA	7501
E6.5_1_7EP	9208
E6.5_1_7A	12240
E6.5_1_7P	12555
E6.5_1_8EA	10140
E6.5_1_8EP	10221
E6.5_1_8A	12973
E6.5_1_8P	11938
E6.5_2_1AP	12583
E6.5_2_1EAP	4205
E6.5_2_2A	12984
E6.5_2_2EA	6716
E6.5_2_2EP	7597
E6.5_2_2P	13067
E6.5_2_3A	13175
E6.5_2_3EA	5613
E6.5_2_3EP	8132
E6.5_2_3P	11350
E6.5_2_4A	11919
E6.5_2_4EA	6778
E6.5_2_4EP	9223
E6.5_2_4P	13231
E6.5_2_5A	13691
E6.5_2_5EA	8869
E6.5_2_5EP	8343
E6.5_2_5P	13267
E6.5_2_6A	13248
E6.5_2_6EA	9702
E6.5_2_6EP	10164
E6.5_2_6P	13581
E6.5_2_7A	12988
E6.5_2_7EA	10443
E6.5_2_7EP	11350
E6.5_2_7P	12681
E6.5_2_8A	13190
E6.5_2_8EA	10843
E6.5_2_8EP	10462
E6.5_2_8P	12709
E6.75_1_1AP	10934
E6.75_1_2A	11510
E6.75_1_2P	11582
E6.75_1_3A	11585
E6.75_1_3P	12219
E6.75_1_4A	12273
E6.75_1_4P	11663
E6.75_1_5A	11798
E6.75_1_5P	11692
E6.75_1_6A	11697
E6.75_1_6P	11859
E6.75_1_7A	11577
E6.75_1_7P	11521
E6.75_1_8A	11795
E6.75_1_8P	11460
E6.75_1_2EA	6448
E6.75_1_2EP	7286
E6.75_1_3EA	5379
E6.75_1_3EP	7576
E6.75_1_4EA	9056
E6.75_1_4EP	9511
E6.75_1_5EA	8323
E6.75_1_5EP	7936
E6.75_1_6EA	9113
E6.75_1_6EP	9738
E6.75_1_7EA	9772
E6.75_1_7EP	10658
E6.75_1_8EA	10191
E6.75_1_8EP	9918
E6.75_2_1A	10761
E6.75_2_1P	9313
E6.75_2_2A	11772
E6.75_2_2P	11081
E6.75_2_3A	10360
E6.75_2_3P	10033
E6.75_2_4A	11586
E6.75_2_4P	10191
E6.75_2_5A	11473
E6.75_2_5P	9720
E6.75_2_6A	11415
E6.75_2_6P	9416
E6.75_2_7A	11744
E6.75_2_7P	11220
E6.75_2_8A	8049
E6.75_2_8P	12030
E6.75_2_1EA	9004
E6.75_2_1EP	8197
E6.75_2_2EA	8827
E6.75_2_2EP	8324
E6.75_2_3EA	4219
E6.75_2_3EP	4169
E6.75_2_4EA	7415
E6.75_2_4EP	5989
E6.75_2_5EA	6697
E6.75_2_5EP	7957
E6.75_2_6EA	8260
E6.75_2_6EP	5849
E6.75_2_7EA	8972
E6.75_2_7EP	8524
E6.75_2_8EA	9266
E6.75_2_8EP	10116
E7.0_1_1A	15449
E7.0_1_1P	15632
E7.0_1_2A	14437
E7.0_1_2P	15295
E7.0_1_2L	14050
E7.0_1_2R	13864
E7.0_1_3A	15532
E7.0_1_3P	15140
E7.0_1_3L	14439
E7.0_1_3R	13760
E7.0_1_4A	15012
E7.0_1_4P	14985
E7.0_1_4L	13511
E7.0_1_4R	14608
E7.0_1_5A	14789
E7.0_1_5P	14980
E7.0_1_5L	14422
E7.0_1_5R	14628
E7.0_1_6A	14670
E7.0_1_6P	15508
E7.0_1_6L	14599
E7.0_1_6R	14619
E7.0_1_7A	13453
E7.0_1_7P	14931
E7.0_1_7L	14430
E7.0_1_7R	13124
E7.0_1_8A	14225
E7.0_1_8P	15236
E7.0_1_8L	14068
E7.0_1_8R	13940
E7.0_1_9A	14296
E7.0_1_9P	14967
E7.0_1_9L	13362
E7.0_1_9R	13523
E7.0_1_10A	14968
E7.0_1_10P	14910
E7.0_1_10L	13823
E7.0_1_10R	12880
E7.0_1_11A	13390
E7.0_1_11P	14173
E7.0_1_11L	12179
E7.0_1_11R	11706
E7.0_1_1EAP	13596
E7.0_1_2EA	14081
E7.0_1_2M	13661
E7.0_1_2EP	13814
E7.0_1_3EA	13562
E7.0_1_3M	13556
E7.0_1_3EP	13669
E7.0_1_4EA	13945
E7.0_1_4M	14295
E7.0_1_4EP	13773
E7.0_1_5EA	14607
E7.0_1_5M	14044
E7.0_1_5EP	14470
E7.0_1_6EA	14392
E7.0_1_6M	14244
E7.0_1_6EP	14535
E7.0_1_7EA	14706
E7.0_1_7M	14538
E7.0_1_7EP	14769
E7.0_1_8EA	14783
E7.0_1_8M	14757
E7.0_1_8EP	14724
E7.0_1_9EA	14315
E7.0_1_9M	14472
E7.0_1_9EP	14827
E7.0_1_10EA	14661
E7.0_1_10M	14228
E7.0_1_10EP	14548
E7.0_1_11EA	14792
E7.0_1_11M	14421
E7.0_1_11EP	14873
E7.0_2_1EAP	6811
E7.0_2_1P	11169
E7.0_2_2EA	10354
E7.0_2_2EP	8475
E7.0_2_2M	7847
E7.0_2_2P	11153
E7.0_2_3A	12441
E7.0_2_3EA	8217
E7.0_2_3EP	7369
E7.0_2_3R	11138
E7.0_2_3M	8367
E7.0_2_3P	13174
E7.0_2_3L	12129
E7.0_2_4EA	9813
E7.0_2_4EP	8558
E7.0_2_4M	11810
E7.0_2_4P	12738
E7.0_2_5EA	12659
E7.0_2_5EP	12076
E7.0_2_5M	11252
E7.0_2_5P	12730
E7.0_2_6A	13102
E7.0_2_6EA	12190
E7.0_2_6EP	12001
E7.0_2_6R	11745
E7.0_2_6M	12261
E7.0_2_6P	12700
E7.0_2_7EA	12953
E7.0_2_7EP	13064
E7.0_2_7M	13164
E7.0_2_7P	13297
E7.0_2_8EA	13106
E7.0_2_8EP	12856
E7.0_2_8M	13761
E7.0_2_8P	12404
E7.0_2_9A	14020
E7.0_2_9EA	11978
E7.0_2_9EP	13540
E7.0_2_9R	12158
E7.0_2_9M	12936
E7.0_2_9P	11966
E7.0_2_9L	12542
E7.0_2_10EA	12841
E7.0_2_10EP	12306
E7.0_2_10M	11941
E7.0_2_10P	13470
E7.0_2_11EA	13003
E7.0_2_11EP	13298
E7.0_2_11M	12589
E7.0_2_11P	11814
E7.0_3_1EAP	13059
E7.0_3_1P	13860
E7.0_3_2EA	10209
E7.0_3_2EP	9634
E7.0_3_2M	12405
E7.0_3_2P	13368
E7.0_3_3A	12956
E7.0_3_3EA	12314
E7.0_3_3EP	12186
E7.0_3_3R	12325
E7.0_3_3M	12114
E7.0_3_3P	12783
E7.0_3_3L	12672
E7.0_3_4EA	12390
E7.0_3_4EP	12697
E7.0_3_4M	12752
E7.0_3_4P	12583
E7.0_3_5EA	12070
E7.0_3_5EP	11816
E7.0_3_5M	12960
E7.0_3_5P	12642
E7.0_3_6A	12480
E7.0_3_6EA	10675
E7.0_3_6EP	11401
E7.0_3_6R	12777
E7.0_3_6M	12707
E7.0_3_6P	12320
E7.0_3_6L	12223
E7.0_3_7EA	10681
E7.0_3_7EP	9981
E7.0_3_7M	12985
E7.0_3_7P	11778
E7.0_3_8EA	10902
E7.0_3_8EP	11500
E7.0_3_8M	12879
E7.0_3_8P	12201
E7.0_3_9A	12362
E7.0_3_9EA	11484
E7.0_3_9EP	10343
E7.0_3_9R	12713
E7.0_3_9M	12530
E7.0_3_9P	12280
E7.0_3_9L	12387
E7.0_3_10EA	11795
E7.0_3_10EP	10985
E7.0_3_10M	13282
E7.0_3_10P	12115
E7.0_3_11EA	12180
E7.0_3_11EP	10943
E7.0_3_11M	13147
E7.0_3_11P	12638
E7.25_1_1AP	13808
E7.25_1_2A	12487
E7.25_1_2P	11910
E7.25_1_2L	15330
E7.25_1_2R	12072
E7.25_1_3A	13015
E7.25_1_3P	13917
E7.25_1_3L	12218
E7.25_1_3R	13075
E7.25_1_4A	13016
E7.25_1_4P	13164
E7.25_1_4L	12343
E7.25_1_4R	13568
E7.25_1_5A	12597
E7.25_1_5P	13019
E7.25_1_5L	12681
E7.25_1_5R	12580
E7.25_1_6A	12270
E7.25_1_6P	12923
E7.25_1_6L	12487
E7.25_1_6R	12569
E7.25_1_7A	12652
E7.25_1_7P	12386
E7.25_1_7L1	11593
E7.25_1_7R1	11690
E7.25_1_7L2	11971
E7.25_1_7R2	11597
E7.25_1_8A	12710
E7.25_1_8P	12802
E7.25_1_8L1	12175
E7.25_1_8R1	12095
E7.25_1_8L2	14195
E7.25_1_8R2	12341
E7.25_1_9A	13232
E7.25_1_9P	12914
E7.25_1_9L1	13511
E7.25_1_9R1	12858
E7.25_1_9L2	13483
E7.25_1_9R2	12789
E7.25_1_10A	13426
E7.25_1_10P	13098
E7.25_1_10L1	12678
E7.25_1_10R1	12798
E7.25_1_10L2	12713
E7.25_1_10R2	12319
E7.25_1_11A	12700
E7.25_1_11P	13133
E7.25_1_11L1	12818
E7.25_1_11R1	12961
E7.25_1_11L2	12474
E7.25_1_11R2	12267
E7.25_1_12A	13041
E7.25_1_12P	12382
E7.25_1_12L	11880
E7.25_1_12R	12270
E7.25_1_1EAP	13770
E7.25_1_2EA	12379
E7.25_1_2M	12210
E7.25_1_2EP	13148
E7.25_1_3EA	12064
E7.25_1_3M	14119
E7.25_1_3EP	12353
E7.25_1_4EA	12948
E7.25_1_4M	11672
E7.25_1_4EP	11530
E7.25_1_5EA	12899
E7.25_1_5M	12061
E7.25_1_5EP	11532
E7.25_1_6EA	12315
E7.25_1_6M	12532
E7.25_1_6EP	11145
E7.25_1_7EA	11759
E7.25_1_7MA	14321
E7.25_1_7MP	13400
E7.25_1_7EP	11791
E7.25_1_8EA	12424
E7.25_1_8MA	14322
E7.25_1_8MP	14975
E7.25_1_8EP	12115
E7.25_1_9EA	16385
E7.25_1_9MA	12771
E7.25_1_9MP	14001
E7.25_1_9EP	14425
E7.25_1_10EA	13467
E7.25_1_10MA	12765
E7.25_1_10MP	13685
E7.25_1_10EP	13120
E7.25_1_11EA	13348
E7.25_1_11MA	13398
E7.25_1_11MP	11556
E7.25_1_11EP	12669
E7.25_1_12MA	12484
E7.25_1_12MP	13577
E7.25_1_12EP	11965
E7.25_2_1Epi	13985
E7.25_2_2A	11681
E7.25_2_2P	10941
E7.25_2_2L	11295
E7.25_2_2R	11338
E7.25_2_3A	11372
E7.25_2_3P	12572
E7.25_2_3L	13020
E7.25_2_3R	13037
E7.25_2_4P	12677
E7.25_2_4L	12292
E7.25_2_4R	12521
E7.25_2_5A	11807
E7.25_2_5P	13027
E7.25_2_5L	12638
E7.25_2_5R	12062
E7.25_2_6A	12933
E7.25_2_6P	12647
E7.25_2_6L	12498
E7.25_2_6R	12771
E7.25_2_7A	12106
E7.25_2_7P	12286
E7.25_2_7L1	11221
E7.25_2_7R1	11942
E7.25_2_7L2	11572
E7.25_2_7R2	11537
E7.25_2_8A	12564
E7.25_2_8P	11915
E7.25_2_8L1	12213
E7.25_2_8R1	12024
E7.25_2_8L2	11954
E7.25_2_8R2	12780
E7.25_2_9A	12734
E7.25_2_9P	12524
E7.25_2_9L1	11778
E7.25_2_9R1	12079
E7.25_2_10A	12517
E7.25_2_10P	12234
E7.25_2_10L1	10648
E7.25_2_10R1	12760
E7.25_2_10L2	11842
E7.25_2_10R2	12662
E7.25_2_11A	12182
E7.25_2_11P	12223
E7.25_2_11L1	10825
E7.25_2_11R1	11095
E7.25_2_11L2	10412
E7.25_2_11R2	11518
E7.25_2_12A	11349
E7.25_2_12P	12063
E7.25_2_12L	11189
E7.25_2_12R	11043
E7.25_2_2M	12150
E7.25_2_3M	12290
E7.25_2_4M	12649
E7.25_2_5M	13080
E7.25_2_6MA	12520
E7.25_2_6MP	12194
E7.25_2_7MA	12152
E7.25_2_7MP	12727
E7.25_2_8MA	11516
E7.25_2_8MP	12444
E7.25_2_9MA	12230
E7.25_2_9MP	10894
E7.25_2_10MA	12932
E7.25_2_10MP	13112
E7.25_2_11MA	12929
E7.25_2_11MP	12572
E7.25_2_12MA	12538
E7.25_2_12MP	12312
E7.25_2_1VE	13137
E7.25_2_2EA	12435
E7.25_2_2EP	11822
E7.25_2_3EA	12632
E7.25_2_3EP	12481
E7.25_2_4EA	12223
E7.25_2_4EP	12407
E7.25_2_5EA	12470
E7.25_2_5EP	12052
E7.25_2_6EA	12724
E7.25_2_6EP	12281
E7.25_2_7EA	11692
E7.25_2_7EP	10969
E7.25_2_8EP	10717
E7.25_2_9EA	12268
E7.25_2_9EP	12032
E7.25_2_10EA	12570
E7.25_2_10EP	13019
E7.25_2_11EA	12481
E7.25_2_11EP	12539
E7.25_2_12EA	12019
E7.25_2_12EP	10663
E7.5_1_1A	14816
E7.5_1_1P	14718
E7.5_1_2A	14508
E7.5_1_2P	14591
E7.5_1_2L	13809
E7.5_1_2R	13956
E7.5_1_3A	14509
E7.5_1_3P	14521
E7.5_1_3L1	13067
E7.5_1_3R1	12907
E7.5_1_3L2	13934
E7.5_1_3R2	13691
E7.5_1_4A	13414
E7.5_1_4P	14434
E7.5_1_4L1	13919
E7.5_1_4R1	13885
E7.5_1_4L2	14210
E7.5_1_4R2	13075
E7.5_1_5A	14621
E7.5_1_5P	14847
E7.5_1_5L1	14198
E7.5_1_5R1	14117
E7.5_1_5L2	14462
E7.5_1_5R2	13871
E7.5_1_6A	14752
E7.5_1_6P	14896
E7.5_1_6L1	14293
E7.5_1_6R1	14349
E7.5_1_6L2	14370
E7.5_1_6R2	14395
E7.5_1_7A	14794
E7.5_1_7P	14994
E7.5_1_7L1	14320
E7.5_1_7R1	14528
E7.5_1_7L2	14141
E7.5_1_7R2	13996
E7.5_1_8A	14830
E7.5_1_8P	14782
E7.5_1_8L1	14334
E7.5_1_8R1	14034
E7.5_1_8L2	13891
E7.5_1_8R2	13834
E7.5_1_9A	14448
E7.5_1_9P	14816
E7.5_1_9L1	14443
E7.5_1_9R1	14078
E7.5_1_9L2	14030
E7.5_1_9R2	13921
E7.5_1_1EAP	14235
E7.5_1_2EA	14131
E7.5_1_2MA	14234
E7.5_1_2MP	14510
E7.5_1_2EP	14252
E7.5_1_3EA	14012
E7.5_1_3MA	14003
E7.5_1_3MP	14285
E7.5_1_3EP	14253
E7.5_1_4EA	14270
E7.5_1_4MA	14191
E7.5_1_4MP	14031
E7.5_1_4EP	13915
E7.5_1_5EA	14119
E7.5_1_5MA	14145
E7.5_1_5MP	14374
E7.5_1_5EP	14282
E7.5_1_6EA	14173
E7.5_1_6MA	14472
E7.5_1_6MP	14240
E7.5_1_6EP	14404
E7.5_1_7EA	14568
E7.5_1_7MA	14493
E7.5_1_7MP	14299
E7.5_1_7EP	14153
E7.5_1_8EA	14497
E7.5_1_8MA	14339
E7.5_1_8MP	14169
E7.5_1_8EP	14339
E7.5_1_9EA	14124
E7.5_1_9MA	14158
E7.5_1_9MP	14246
E7.5_1_9EP	14418
E7.5_2_1P	12443
E7.5_2_2P	12642
E7.5_2_3A	12233
E7.5_2_3P	12907
E7.5_2_3L1	11886
E7.5_2_3R1	12592
E7.5_2_3L2	12599
E7.5_2_3R2	12767
E7.5_2_4P	13146
E7.5_2_5P	12829
E7.5_2_6A	12014
E7.5_2_6P	12850
E7.5_2_6L1	12478
E7.5_2_6R1	13205
E7.5_2_6L2	11220
E7.5_2_6R2	12786
E7.5_2_7P	12208
E7.5_2_8P	11466
E7.5_2_9A	11150
E7.5_2_9P	13349
E7.5_2_9L1	11807
E7.5_2_9R1	12758
E7.5_2_9L2	12627
E7.5_2_9R2	12647
E7.5_3_1P	12286
E7.5_3_2P	11753
E7.5_3_3A	11693
E7.5_3_3P	11629
E7.5_3_3L1	11681
E7.5_3_3R1	11249
E7.5_3_3L2	11468
E7.5_3_3R2	11341
E7.5_3_4P	11943
E7.5_3_5P	11917
E7.5_3_6A	10983
E7.5_3_6P	10207
E7.5_3_6L1	11581
E7.5_3_6R1	10846
E7.5_3_6L2	10487
E7.5_3_6R2	5478
E7.5_3_7P	12030
E7.5_3_8P	11996
E7.5_3_9A	10934
E7.5_3_9P	11794
E7.5_3_9L1	11556
E7.5_3_9R1	11229
E7.5_3_9L2	10636
E7.5_3_9R2	10902
E7.5_3_1EAP	11929
E7.5_3_2EA	10592
E7.5_3_2MA	10786
E7.5_3_2MP	9805
E7.5_3_2EP	9567
E7.5_3_3EA	10934
E7.5_3_3MA	11446
E7.5_3_3MP	11255
E7.5_3_3EP	10758
E7.5_3_4EA	10810
E7.5_3_4MA	11786
E7.5_3_4MP	11692
E7.5_3_4EP	11622
E7.5_3_5EA	11572
E7.5_3_5MA	12193
E7.5_3_5MP	12161
E7.5_3_5EP	11562
E7.5_3_6EA	11058
E7.5_3_6MA	12198
E7.5_3_6MP	11932
E7.5_3_6EP	11665
E7.5_3_7EA	11928
E7.5_3_7MA	12126
E7.5_3_7MP	11073
E7.5_3_7EP	11471
E7.5_3_8EA	11730
E7.5_3_8MA	12133
E7.5_3_8MP	11928
E7.5_3_8EP	11634
E7.5_3_9EA	11424
E7.5_3_9MA	12218
E7.5_3_9MP	11578
E7.5_3_9EP	11455
E7.5_LR_1_1A	13869
E7.5_LR_1_1EAP	12389
E7.5_LR_1_1P	12993
E7.5_LR_1_2A	12000
E7.5_LR_1_2EA	13187
E7.5_LR_1_2L	10696
E7.5_LR_1_2EP	12411
E7.5_LR_1_2MAR	12344
E7.5_LR_1_2MPL	11185
E7.5_LR_1_2MPR	10445
E7.5_LR_1_2P	11412
E7.5_LR_1_3A	9962
E7.5_LR_1_3EA	13071
E7.5_LR_1_3L1	10735
E7.5_LR_1_3L2	11046
E7.5_LR_1_3EP	12035
E7.5_LR_1_3R1	9894
E7.5_LR_1_3R2	10551
E7.5_LR_1_3MAL	12165
E7.5_LR_1_3MAR	11511
E7.5_LR_1_3MPL	11527
E7.5_LR_1_3MPR	12004
E7.5_LR_1_3P	10751
E7.5_LR_1_4A	12125
E7.5_LR_1_4EA	13020
E7.5_LR_1_4L1	11933
E7.5_LR_1_4L2	12511
E7.5_LR_1_4EP	12276
E7.5_LR_1_4R1	11938
E7.5_LR_1_4R2	11556
E7.5_LR_1_4MAL	12011
E7.5_LR_1_4MAR	12528
E7.5_LR_1_4MPL	11484
E7.5_LR_1_4MPR	11420
E7.5_LR_1_4P	11466
E7.5_LR_1_5A	12811
E7.5_LR_1_5EA	12705
E7.5_LR_1_5L1	12859
E7.5_LR_1_5L2	13000
E7.5_LR_1_5EP	12844
E7.5_LR_1_5R2	12027
E7.5_LR_1_5MAL	11850
E7.5_LR_1_5MAR	12807
E7.5_LR_1_5MPL	12265
E7.5_LR_1_5MPR	12141
E7.5_LR_1_5P	12479
E7.5_LR_1_6A	12659
E7.5_LR_1_6EA	12456
E7.5_LR_1_6L1	12609
E7.5_LR_1_6L2	13037
E7.5_LR_1_6EP	12762
E7.5_LR_1_6R1	12159
E7.5_LR_1_6R2	11508
E7.5_LR_1_6MAL	12570
E7.5_LR_1_6MAR	13130
E7.5_LR_1_6MPL	12390
E7.5_LR_1_6MPR	13473
E7.5_LR_1_6P	11017
E7.5_LR_1_7A	12631
E7.5_LR_1_7EA	13831
E7.5_LR_1_7L1	12622
E7.5_LR_1_7L2	12738
E7.5_LR_1_7EP	12028
E7.5_LR_1_7R2	12413
E7.5_LR_1_7MAL	11965
E7.5_LR_1_7MAR	13120
E7.5_LR_1_7MPL	12516
E7.5_LR_1_7MPR	13904
E7.5_LR_1_7P	12042
E7.5_LR_1_8A	12835
E7.5_LR_1_8EA	13748
E7.5_LR_1_8L1	12893
E7.5_LR_1_8L2	13197
E7.5_LR_1_8EP	13384
E7.5_LR_1_8R1	12325
E7.5_LR_1_8R2	12380
E7.5_LR_1_8MAL	13196
E7.5_LR_1_8MAR	13343
E7.5_LR_1_8MPL	13175
E7.5_LR_1_8MPR	13622
E7.5_LR_1_8P	12706
E7.5_LR_1_9A	13149
E7.5_LR_1_9EA	12342
E7.5_LR_1_9L1	12782
E7.5_LR_1_9L2	13027
E7.5_LR_1_9EP	14013
E7.5_LR_1_9R1	11722
E7.5_LR_1_9R2	12493
E7.5_LR_1_9MAL	14143
E7.5_LR_1_9MAR	13276
E7.5_LR_1_9MPL	13541
E7.5_LR_1_9MPR	13210
E7.5_LR_1_9P	12487
E7.5_LR_2_1A	14135
E7.5_LR_2_1EAP	14267
E7.5_LR_2_1P	13979
E7.5_LR_2_2EA	12124
E7.5_LR_2_2EP	11683
E7.5_LR_2_2L	9638
E7.5_LR_2_2MAL	12787
E7.5_LR_2_2MAR	12564
E7.5_LR_2_2MPL	12360
E7.5_LR_2_2MPR	11962
E7.5_LR_2_2P	11916
E7.5_LR_2_2R	10806
E7.5_LR_2_3A	12313
E7.5_LR_2_3EA	13631
E7.5_LR_2_3EP	12410
E7.5_LR_2_3L1	11755
E7.5_LR_2_3L2	11872
E7.5_LR_2_3MAL	11424
E7.5_LR_2_3MAR	13463
E7.5_LR_2_3MPL	12137
E7.5_LR_2_3MPR	11403
E7.5_LR_2_3P	13325
E7.5_LR_2_3R1	12472
E7.5_LR_2_3R2	12060
E7.5_LR_2_4A	13444
E7.5_LR_2_4EA	12216
E7.5_LR_2_4EP	12852
E7.5_LR_2_4L1	12978
E7.5_LR_2_4L2	12449
E7.5_LR_2_4MAL	12860
E7.5_LR_2_4MAR	13762
E7.5_LR_2_4MPL	13491
E7.5_LR_2_4MPR	13460
E7.5_LR_2_4P	13261
E7.5_LR_2_4R1	12571
E7.5_LR_2_4R2	12060
E7.5_LR_2_5A	13541
E7.5_LR_2_5EA	11467
E7.5_LR_2_5EP	13274
E7.5_LR_2_5L1	12869
E7.5_LR_2_5L2	11900
E7.5_LR_2_5MAL	13458
E7.5_LR_2_5MAR	13161
E7.5_LR_2_5MPL	13298
E7.5_LR_2_5MPR	13679
E7.5_LR_2_5P	13982
E7.5_LR_2_5R1	13495
E7.5_LR_2_5R2	12277
E7.5_LR_2_6A	13427
E7.5_LR_2_6EA	12501
E7.5_LR_2_6EP	10871
E7.5_LR_2_6L1	12655
E7.5_LR_2_6L2	13435
E7.5_LR_2_6MAL	12388
E7.5_LR_2_6MAR	12705
E7.5_LR_2_6MPL	13442
E7.5_LR_2_6MPR	13140
E7.5_LR_2_6P	13570
E7.5_LR_2_6R1	13266
E7.5_LR_2_6R2	13106
E7.5_LR_2_7A	12559
E7.5_LR_2_7EA	12205
E7.5_LR_2_7EP	12334
E7.5_LR_2_7L1	12460
E7.5_LR_2_7L2	13522
E7.5_LR_2_7MAL	13018
E7.5_LR_2_7MAR	12974
E7.5_LR_2_7MPL	13684
E7.5_LR_2_7MPR	14186
E7.5_LR_2_7P	13747
E7.5_LR_2_7R1	13686
E7.5_LR_2_7R2	12183
E7.5_LR_2_8A	13615
E7.5_LR_2_8EA	13445
E7.5_LR_2_8EP	13459
E7.5_LR_2_8L1	13323
E7.5_LR_2_8L2	12342
E7.5_LR_2_8MAL	13846
E7.5_LR_2_8MAR	13686
E7.5_LR_2_8MPL	13033
E7.5_LR_2_8MPR	13372
E7.5_LR_2_8P	12641
E7.5_LR_2_8R1	12439
E7.5_LR_2_8R2	12467
E7.5_LR_2_9A	13577
E7.5_LR_2_9EA	13977
E7.5_LR_2_9EP	13227
E7.5_LR_2_9L1	11383
E7.5_LR_2_9L2	11879
E7.5_LR_2_9MAL	13092
E7.5_LR_2_9MAR	12646
E7.5_LR_2_9MPL	13666
E7.5_LR_2_9MPR	13196
E7.5_LR_2_9P	12463
E7.5_LR_2_9R1	12082
E7.5_LR_2_9R2	12482
E7.5_LR_3_1A	13775
E7.5_LR_3_1EAP	12890
E7.5_LR_3_1P	12410
E7.5_LR_3_2A	13507
E7.5_LR_3_2EA	12615
E7.5_LR_3_2EP	10998
E7.5_LR_3_2L	12105
E7.5_LR_3_2MAL	13882
E7.5_LR_3_2MAR	11868
E7.5_LR_3_2MPL	12377
E7.5_LR_3_2MPR	10682
E7.5_LR_3_2P	12409
E7.5_LR_3_2R	11827
E7.5_LR_3_3A	13849
E7.5_LR_3_3EA	10310
E7.5_LR_3_3EP	11890
E7.5_LR_3_3L1	12204
E7.5_LR_3_3L2	12018
E7.5_LR_3_3MAL	10894
E7.5_LR_3_3MAR	10501
E7.5_LR_3_3MPL	11121
E7.5_LR_3_3MPR	10742
E7.5_LR_3_3P	14039
E7.5_LR_3_3R1	12540
E7.5_LR_3_3R2	12181
E7.5_LR_3_4A	13540
E7.5_LR_3_4EA	8667
E7.5_LR_3_4EP	10420
E7.5_LR_3_4L1	11739
E7.5_LR_3_4L2	12006
E7.5_LR_3_4MAL	11680
E7.5_LR_3_4MAR	10105
E7.5_LR_3_4MPL	11453
E7.5_LR_3_4MPR	11035
E7.5_LR_3_4P	13631
E7.5_LR_3_4R1	12520
E7.5_LR_3_4R2	13057
E7.5_LR_3_5A	13152
E7.5_LR_3_5EA	11896
E7.5_LR_3_5EP	12563
E7.5_LR_3_5L1	12228
E7.5_LR_3_5L2	12603
E7.5_LR_3_5MAL	11389
E7.5_LR_3_5MAR	11917
E7.5_LR_3_5MPL	10839
E7.5_LR_3_5MPR	11462
E7.5_LR_3_5P	13638
E7.5_LR_3_5R1	11276
E7.5_LR_3_5R2	12816
E7.5_LR_3_6A	12394
E7.5_LR_3_6EA	12433
E7.5_LR_3_6EP	12741
E7.5_LR_3_6L1	13537
E7.5_LR_3_6L2	13362
E7.5_LR_3_6MAL	13855
E7.5_LR_3_6MAR	13101
E7.5_LR_3_6MPL	13527
E7.5_LR_3_6MPR	13655
E7.5_LR_3_6P	13587
E7.5_LR_3_6R1	12320
E7.5_LR_3_7A	14287
E7.5_LR_3_7EA	9290
E7.5_LR_3_7EP	9093
E7.5_LR_3_7L1	12985
E7.5_LR_3_7L2	13205
E7.5_LR_3_7MAL	12153
E7.5_LR_3_7MAR	12512
E7.5_LR_3_7MPL	12327
E7.5_LR_3_7MPR	12137
E7.5_LR_3_7P	13950
E7.5_LR_3_7R1	13858
E7.5_LR_3_8A	13888
E7.5_LR_3_8EA	12399
E7.5_LR_3_8EP	11789
E7.5_LR_3_8L1	11324
E7.5_LR_3_8L2	13252
E7.5_LR_3_8MAL	13242
E7.5_LR_3_8MAR	11974
E7.5_LR_3_8MPL	13163
E7.5_LR_3_8MPR	12443
E7.5_LR_3_8P	12320
E7.5_LR_3_8R1	13007
E7.5_LR_3_8R2	12465
E7.5_LR_3_9A	12846
E7.5_LR_3_9EA	10487
E7.5_LR_3_9EP	10690
E7.5_LR_3_9L1	12362
E7.5_LR_3_9L2	11747
E7.5_LR_3_9MAL	11643
E7.5_LR_3_9MAR	11362
E7.5_LR_3_9MPL	12621
E7.5_LR_3_9MPR	12217
E7.5_LR_3_9P	12487
E7.5_LR_3_9R1	12313
E7.5_LR_3_9R2	12049
