# Supplementary material for: Time space and single-cell resolved tissue lineage trajectories and laterality of body plan at gastrulation
Source: Nat Commun. 2023 Sep 14;14:5675. doi: 10.1038/s41467-023-41482-5 (PMC10502153; doi:10.1038/s41467-023-41482-5)
Supplement: Supplementary file 6 — Supplementary Data 3 [file 41467_2023_41482_MOESM6_ESM.xlsx]

## Sheet: Sheet1
Source	Target	Normalized distance
E2.5_MOR	E3.5_ICM	1.39623
E3.5_ICM	E4.5_Epi	1.16981
E3.5_ICM	E4.5_PrE	1.22642
E4.5_Epi	E5.5_Epi	1.0566
E4.5_PrE	E5.5_En	1
E5.5_Epi	E6.0_Epi	3.88679
E5.5_En	E6.0_E1	3.03774
E5.5_En	E6.0_E2	2.30189
E6.0_Epi	E6.5_Epi	3.32075
E6.0_Epi	E6.5_PS	2.41509
E6.0_E1	E6.5_E1	1.73585
E6.0_E2	E6.5_E1	1.56604
E6.0_E2	E6.5_E2	1.84906
E6.5_Epi	E6.75_Epi	3.9434
E6.5_Epi	E6.75_PS	2.15472
E6.5_PS	E6.75_PS	3.71698
E6.5_E1	E6.75_E1	2.69811
E6.5_E2	E6.75_E2	3.15094
E6.75_Epi	E7.0_Epi1	3.83019
E6.75_Epi	E7.0_Epi2	3.54717
E6.75_Epi	E7.0_Epi3	3.26415
E6.75_PS	E7.0_PS	3.37736
E6.75_PS	E7.0_Epi3	3.49057
E6.75_PS	E7.0_M	2.24528
E6.75_E1	E7.0_E1	1.79245
E6.75_E1	E7.0_E2	1.50943
E6.75_E2	E7.0_E2	2.81132
E7.0_Epi1	E7.25_Epi1	4
E7.0_Epi2	E7.25_Epi1	3.77358
E7.0_Epi3	E7.25_Epi2	3.60377
E7.0_Epi3	E7.25_Epi1	2.58491
E7.0_PS	E7.25_MEP	2.18868
E7.0_PS	E7.25_PS	3.66038
E7.0_PS	E7.25_Epi2	2.58491
E7.0_PS	E7.25_M	2.4717
E7.0_M	E7.25_M	3.09434
E7.0_M	E7.25_MEP	1.08
E7.0_E1	E7.25_E1	1.33962
E7.0_E1	E7.25_E3	2.98113
E7.0_E2	E7.25_E2	3.43396
E7.25_MEP	E7.5_E3	1.11321
E7.25_MEP	E7.5_M2	1.1
E7.25_Epi1	E7.5_Ect1	2.86792
E7.25_Epi1	E7.5_Ect2	2.13208
E7.25_Epi2	E7.5_Ect1	2.64151
E7.25_Epi2	E7.5_Ect2	2.35849
E7.25_Epi2	E7.5_Ect3	2.01887
E7.25_Epi2	E7.5_M1	1.20302
E7.25_PS	E7.5_Ect3	1.47
E7.25_PS	E7.5_PS	1.90566
E7.25_PS	E7.5_M2	1.67925
E7.25_PS	E7.5_M1	1.28
E7.25_M	E7.5_M1	2.5283
E7.25_M	E7.5_M2	2.07547
E7.25_E1	E7.5_E1	1.89
E7.25_E1	E7.5_E2	1.45283
E7.25_E2	E7.5_E2	2.92453
E7.25_E3	E7.5_E3	1.49
E7.25_E3	E7.5_E1	1.87
