# Supplementary material for: Time space and single-cell resolved tissue lineage trajectories and laterality of body plan at gastrulation
Source: Nat Commun. 2023 Sep 14;14:5675. doi: 10.1038/s41467-023-41482-5 (PMC10502153; doi:10.1038/s41467-023-41482-5)
Supplement: Supplementary file 7 — Supplementary Data 4 [file 41467_2023_41482_MOESM7_ESM.xlsx]

## Sheet: 工作表1
Supplementary Table 4. Oligos and primers used in this study.
Primers used to amplify probe DNA
Gene	Forward Primer	Reverse Primer
Nodal	tgtctcagcagggagacttc	TAATACGACTCACTATAGGGAGA tctcggtagaggctcaacat
Lefty2	ctgtagtctccctgtccacagat	TAATACGACTCACTATAGGGAGA gtttcatagaattcaccagggc
Dand5	ggatcccacccctgtagtct	TAATACGACTCACTATAGGGAGAccctattccacccctctcca
Primers for gene expression level quantification (real time qPCR)
mGapdh	TGTGATGGGTGTGAACCACGAGAA	CTGTGGTCATGAGCCCTTCCACAA
mT	CTCGGATTCACATCGTGAGAG	AAGGCTTTAGCAAATGGGTTGTA
mHand1	GGCAGCTACGCACATCATCA	CCTGGCATCGGGACCATAG
mLefty2	CAGCCAGAATTTTCGAGAGGT	CAGTGCGATTGGAGCCATC
mSmad6	GCAACCCCTACCACTTCAGC	GTGGCTTGTACTGGTCAGGAG
Oligos for siRNA mediated gene knockdown
mBmp4	GAGUUUCCAUCACGAAGAATT	UUCUUCGUGAUGGAAACUCTT
mBmpr1a	CCAUGGCACUGGUAUGAAATT	UUUCAUACCAGUGCCAUGGTT
mSmad1	GGCAGUUGCUUACGAGGAATT	UUCCUCGUAAGCAACUGCCTT
