# Supplementary material for: Time space and single-cell resolved tissue lineage trajectories and laterality of body plan at gastrulation
Source: Nat Commun. 2023 Sep 14;14:5675. doi: 10.1038/s41467-023-41482-5 (PMC10502153; doi:10.1038/s41467-023-41482-5)
Supplement: Supplementary file 8 — Supplementary Data 5 [file 41467_2023_41482_MOESM8_ESM.xlsx]

## Sheet: Sheet1
Genes	7MAL.1	7MPL.1	8MAL.1	8MPL.1	9MAL.1	9MPL.1	7MAL.2	7MPL.2	8MAL.2	8MPL.2	9MAL.2	9MPL.2	7MAL.3	7MPL.3	8MAL.3	8MPL.3	9MAL.3	9MPL.3	7MAR.1	7MPR.1	8MAR.1	8MPR.1	9MAR.1	9MPR.1	7MAR.2	7MPR.2	8MAR.2	8MPR.2	9MAR.2	9MPR.2	7MAR.3	7MPR.3	8MAR.3	8MPR.3	9MAR.3	9MPR.3
Hsp90ab1	11.4642	11.4588	11.346	11.4253	11.3654	11.3982	11.1352	11.1901	11.0437	11.1434	11.2084	11.2391	11.2386	11.0324	11.1491	11.0861	11.2576	11.2068	11.3501	11.3288	11.2223	11.2777	11.2667	11.2037	11.0135	11.0569	11.0421	11.0319	11.0942	10.9104	11.0918	11.1332	10.9806	11.0758	11.2546	11.1108
Nmnat2	2.96479	2.12804	2.58033	1.46809	2.68553	1.99409	1.64398	2.14077	0.737676	0	0.533211	0.805541	0.29418	1.22873	0.29418	2.32757	0.29418	0.386197	1.61103	0.738343	1.94017	0.238538	0.389541	0.671829	0.492606	1.36451	0	0	0	0.304725	0.29418	0.29418	0.29418	1.13643	0.29418	0.648081
Zic2	3.35077	3.5431	2.05052	1.9563	2.31364	2.41273	4.01798	2.12049	1.86452	0.0308842	2.00636	1.74029	2.31718	3.24471	1.27541	1.07568	1.0854	2.2357	1.93242	1.40387	1.30418	1.39334	0.510455	0.0208882	2.78546	1.85236	0.28104	0	0	0	1.22338	2.85849	2.64764	0.319246	0.846244	0.0530645
Prmt6	4.53716	4.43183	4.55952	4.99075	4.7012	4.04435	4.00549	4.44993	4.35504	4.40153	3.4793	4.44602	3.80816	3.96373	4.06196	4.47261	4.86955	3.67619	3.46819	4.41784	4.19443	4.43039	3.92417	4.35091	3.58074	4.21647	3.73546	3.6797	2.62966	2.59424	3.74814	2.90122	4.04908	3.83834	3.43122	3.46241
Foxc2	5.45844	5.89288	4.65455	5.12002	4.08119	4.62337	4.63455	4.54854	3.68955	4.03426	3.25866	1.8462	4.58707	5.47055	4.49399	3.26452	2.985	0.0938323	5.06563	3.32859	4.35205	3.63257	2.69898	2.38865	4.0173	3.47841	2.97333	0.190819	1.97057	0	3.89016	3.07899	5.45288	2.98538	1.55279	0
9630033F20Rik	2.82665	1.64089	2.4717	1.42521	2.0178	2.31069	3.51081	2.62645	2.45201	3.49784	2.58104	1.85762	2.9171	1.95319	1.986	2.458	2.09031	3.66904	1.83793	1.31947	1.45924	1.81751	1.20786	2.38429	1.91332	1.78303	2.25268	2.87134	0.674312	1.60756	1.96894	2.06418	1.46272	2.07914	1.41408	2.96324
Ppa1	8.25215	8.54904	8.76422	8.52025	8.56056	8.61648	8.28396	8.71409	8.02854	8.71507	8.037	8.14179	8.39899	8.3906	8.01821	8.43426	8.20162	8.40463	8.33121	8.13114	8.35886	8.21276	8.31263	8.11483	8.05977	8.17441	8.25818	8.45622	7.81401	8.13159	8.08804	8.29149	7.93467	8.35091	7.65756	8.21922
Sorbs3	3.1615	2.86569	3.84595	3.38983	3.50052	3.10919	2.92723	3.34631	3.46337	3.55333	3.17252	3.34119	3.31652	3.67439	3.51575	3.0333	3.12577	2.87711	2.82474	2.94662	2.44617	3.05451	3.07729	3.18275	3.54561	2.02709	2.66103	2.86567	1.51462	1.84098	2.84489	2.20181	3.06702	2.81198	2.14729	1.79633
2810405F15Rik	0.181423	2.07999	1.26528	1.34049	1.62404	0.934802	0.789905	1.99383	0	1.16869	1.20295	1.49383	0.343551	0.582867	0.343551	0.343551	3.25325	2.20105	0.0347842	0.273302	0.162136	0.0347842	0.0347842	0.0347842	0.0547469	0.691299	0.629374	0.657325	0	0	0.343551	0.710744	0.343551	0.343551	0.819248	0.343551
Mapk4	1.61242	1.83317	2.1953	0.547997	0.827365	1.07695	1.11852	2.06945	1.17016	1.6898	0.808243	0.922655	1.62435	0.605923	1.34001	0.130198	0.0967828	0.0967828	0.566617	1.27147	0.618021	0.287714	0.154895	0.764671	0	1.3753	0.763408	0.954275	0.222021	0	1.71849	0.71599	0.123703	0.357062	0.0967828	0.144224
Rps6ka5	0.796465	1.29691	0.471494	2.12182	1.28841	0.0674724	0.490198	1.30652	0.840253	0.341192	0.457583	1.04768	0.00954654	0.0979504	0.867196	0.536518	0.08567	1.55562	0	0	0	1.33443	0.145818	0	0.687898	1.01224	0.280772	0.250809	0.322018	0.250809	0.12969	0.0812151	0.338284	0.00954654	0.105406	0.91531
Mtap7d2	0	2.19462	1.93092	1.18539	1.61739	0	0	0	0	0.981661	0	0.905734	1.0296	2.07314	1.22016	0.989889	1.14589	1.70005	0	1.32011	0.842142	0	0	0	0	0	0	0	0	0	0.816938	1.38377	0.920481	0.914339	0.816938	0.816938
Stard5	3.05138	3.24136	2.64668	3.37162	2.87077	2.10061	3.20882	3.23442	2.43276	2.20648	1.85131	2.19264	1.12956	1.43341	2.20966	2.21385	2.00936	2.12915	1.74011	2.61102	2.26789	1.76097	1.60262	2.15353	0.517903	1.30138	1.07045	1.88589	1.4329	1.90367	1.05913	1.72152	1.37615	1.6392	2.20595	1.42744
Pknox2	3.65113	2.9688	3.78885	3.16446	3.89378	2.90908	2.32038	3.20618	1.74884	3.39497	2.80215	2.57414	2.25682	2.93023	3.15081	3.45427	2.77596	1.92372	3.36989	2.77168	2.66877	3.02597	2.22841	2.12246	2.11475	2.56732	1.10518	2.54367	2.65352	1.63027	2.60062	2.9831	2.80261	3.03179	2.81564	1.45584
Armcx6	3.56122	1.0382	1.68878	1.66832	1.92192	2.36511	3.28377	1.17669	1.89709	1.6687	2.62701	1.73787	2.01354	2.73735	2.8988	2.58566	0.627253	0.814128	2.23611	2.28262	1.04772	1.29835	1.82677	1.01545	2.60604	0	0.742703	1.16054	1.82282	0.535355	0.627253	0.627253	0.79562	0.627253	1.14488	0.627253
Akap8l	4.61482	4.44841	3.61361	4.1169	4.51755	4.11233	4.83808	4.01404	4.24074	4.1183	4.26596	4.24724	3.78972	3.74837	4.70299	4.95881	4.62452	3.57383	4.24388	3.36411	4.23746	4.0058	4.22866	3.06867	4.14559	3.35586	3.10174	4.31458	3.85384	3.09232	3.08245	3.10423	4.43631	3.98209	3.11285	3.92826
Cyc1	8.61868	8.7134	8.37088	8.57604	8.53692	8.44092	8.25173	8.08003	8.39079	8.37322	8.22553	8.45681	8.18208	8.39222	8.4703	8.31358	8.18301	8.10087	8.16701	8.39062	8.22087	8.30387	8.254	7.97969	7.80118	7.94014	8.0907	8.02293	8.71204	8.16386	8.2982	7.70955	7.83723	8.354	8.04852	7.69497
Sys1	5.55277	5.39437	5.22887	5.09866	5.32661	5.08451	5.46524	5.35987	4.73525	4.94153	5.30599	5.39077	5.37927	5.04763	5.12442	4.923	6.00325	5.74222	5.43868	5.07052	4.80859	4.86999	5.00198	5.13089	4.97576	4.67003	5.22217	5.06228	4.78597	5.18401	5.02329	4.52278	4.12392	4.56131	4.62898	5.14269
Pcdh8	5.04141	4.14725	4.58589	4.38986	4.45914	4.48112	0.333963	3.1961	0.471688	4.41565	0.432167	1.19286	3.34085	4.96862	3.63501	3.51436	3.59585	0.619435	3.60167	1.37752	1.06977	1.69363	1.78818	0	0.333963	2.13932	0.333963	1.87293	0.414999	1.57028	3.40362	2.49007	3.66875	2.79486	1.39897	1.28768
Nacc1	5.15667	4.73946	4.64836	4.9397	4.78591	4.73243	4.64419	4.45537	4.74815	4.53268	4.97533	5.03189	4.73174	4.34716	4.24395	4.59196	4.85148	4.98461	5.12726	4.50447	4.59992	4.421	4.12206	4.92165	4.34789	4.41723	4.47963	4.59799	4.80147	4.48764	4.40101	4.50017	3.69065	4.15597	4.70155	4.26092
Necab2	2.41005	2.91936	2.40052	2.01141	2.69527	2.25476	1.55242	1.6695	2.01632	2.76006	2.64106	2.5671	1.56423	3.82666	1.73285	1.80965	3.21968	0.8619	1.95333	2.36411	2.40714	1.35184	0.556496	2.0048	1.91291	0.917913	1.98686	1.80423	0.652193	2.46291	0.622916	1.60358	1.55952	1.27424	0.622916	0.622916
Galnt14	4.01903	2.54859	3.64932	3.14004	3.59033	2.63401	0.185909	2.20708	0.770497	2.0516	0.185909	2.56247	0	1.23752	0	0.970984	0	2.63894	0.473075	0.416205	0.0725891	0.0291506	1.83706	0	0.499183	2.44236	0.253256	0.86475	0.185909	1.44622	0	1.13771	0	0.329168	0	0.0705908
Trim28	8.10116	8.45417	8.19331	8.23312	8.0573	8.00454	7.92756	7.86873	7.90662	7.98822	8.2277	8.01553	7.89894	7.79605	7.83431	7.70969	8.06323	7.68996	8.19007	7.83176	8.08823	7.99397	8.02063	7.84663	7.778	7.84283	7.90234	7.87658	7.81617	7.91814	7.52254	7.65116	7.64926	7.72551	7.90049	7.63799
Dll3	6.85177	6.58739	6.48449	6.32437	7.02449	6.20134	3.59116	5.66382	3.39221	5.55881	3.24755	5.97285	5.47538	6.54328	5.00669	5.6156	4.75435	4.96378	5.35163	3.86642	4.86034	4.46969	4.03243	2.93756	3.13496	6.22265	2.18216	5.27885	1.95239	5.48994	3.79198	6.57028	5.6265	5.38323	5.21921	3.80416
Rrp12	4.1983	3.6603	3.90425	4.11209	3.89788	3.9257	3.65019	4.05976	3.78539	4.32437	3.86531	3.93967	4.18778	4.01472	2.98472	4.09401	4.01516	4.16698	3.52438	3.44124	3.73467	3.83184	4.05699	3.65251	3.60031	3.96758	3.73388	3.70951	3.49311	3.57267	4.13229	3.91367	3.30988	3.68554	3.62869	3.8657
Sssca1	8.66501	8.3626	7.9193	8.41942	8.16192	7.98008	8.39259	7.73918	7.4249	7.75683	7.331	7.64588	8.0669	7.85538	7.58635	7.76689	7.60403	7.99283	8.10558	7.59987	7.66742	7.69023	7.75954	7.63599	7.60459	7.38826	7.53301	7.60003	7.73988	7.45892	7.2325	7.79083	6.90951	7.62125	7.78817	7.85861
Setd1b	2.86261	2.48332	2.18981	1.96679	1.80302	2.45142	2.67241	2.84639	2.18068	2.25015	1.61591	2.74855	1.82224	2.2001	2.54499	2.18454	2.20885	2.36238	1.88821	1.78346	2.28119	1.57066	1.54823	1.54074	2.33866	2.62764	1.42716	1.77965	0.782594	2.29104	2.55537	2.3284	1.87714	1.83394	2.12111	2.12947
Snrpn,Snurf	8.39004	7.82663	8.08845	7.83043	8.15698	7.62605	7.32653	7.47597	6.59693	6.91063	6.84154	6.96217	7.21347	7.07374	6.55672	6.88608	6.69566	6.06139	7.33227	7.28272	7.13365	6.95554	7.07974	6.73919	5.75054	7.26366	6.48711	6.66392	7.10726	6.74633	6.36772	6.87892	7.14622	5.71074	6.57418	6.1887
Gtpbp3	2.1008	3.71742	3.45469	3.07153	3.57229	3.39772	3.77125	3.41606	3.26044	3.56407	2.73855	2.4387	2.11374	2.24459	2.53938	2.65434	2.27503	3.12745	3.21709	3.08175	2.71344	3.11387	1.83312	2.22846	2.8059	3.02349	2.43103	1.52858	2.58936	2.08635	0.788101	2.48163	1.34285	1.35718	2.08886	2.82742
Srrm4	2.33064	1.60456	1.99823	1.26267	1.1892	0.896275	0.577964	1.11417	0.0556281	2.1088	0	0.563693	1.06578	1.13067	0.972071	1.64906	0.629537	0.607933	1.00594	0.0091972	0.545618	0.0471053	0.224109	0	0	1.48532	0	0.48682	0	0.19085	1.55751	1.05222	1.05837	0.258762	0.2775	0.521946
Dab2ip	3.82845	4.62082	3.07374	3.74062	3.12996	3.51118	3.31054	3.5767	3.55236	2.33706	3.48152	2.90788	2.58177	3.46828	3.19604	3.18493	2.68496	2.94757	3.4719	3.36134	3.02844	3.34769	3.26987	2.50905	2.59619	2.82823	2.70587	1.85415	3.27309	2.96754	2.7633	3.24947	2.93732	2.53806	2.36708	3.29267
Gnb2l1	11.0709	10.9972	10.8196	10.8637	10.8899	10.845	10.7599	10.6866	10.8095	10.969	11.0321	10.8115	10.7429	10.8687	10.917	11.0487	11.1066	10.6906	10.8964	10.8339	10.7707	10.83	10.7621	10.7931	10.7457	10.6528	10.7773	10.6503	10.8747	10.8153	10.5268	10.961	10.7937	10.8679	10.9202	10.7778
Rpl3	10.9223	10.8756	10.7294	10.7745	10.8347	10.7221	10.6364	10.675	10.8068	10.9747	10.9039	10.5655	10.8063	10.8401	10.6889	10.6484	10.9046	10.6818	10.7807	10.7692	10.6523	10.6791	10.7035	10.7478	10.4651	10.3607	10.7362	10.6372	10.6889	10.5641	10.7193	10.6928	10.6143	10.8604	10.7665	10.661
Pmf1	7.79777	7.88886	7.82097	7.83697	7.62149	7.81716	7.59464	7.70431	7.78527	7.69627	7.50354	7.62704	7.4383	7.99225	7.72171	7.65394	7.50911	7.61983	7.61878	7.70023	7.86075	7.7673	7.54377	7.71464	7.2617	7.84887	7.41249	7.39036	7.41857	7.45629	7.36484	7.36121	7.27487	7.83812	7.32195	7.01852
2310045N01Rik	5.5181	5.51407	4.93833	4.71436	5.2257	4.88448	3.6244	5.8598	5.3556	5.24795	5.06547	5.27149	5.08832	4.55837	4.56552	5.67131	4.31896	5.88747	5.51964	4.74759	5.39157	4.97804	4.98717	2.49511	1.58844	4.2721	2.88132	5.27188	4.80708	5.2029	4.26717	4.60591	3.97311	4.64854	3.28077	3.51082
Aqr	4.65657	4.34328	4.11529	4.34272	4.14447	4.49809	4.45662	4.43506	3.94817	3.22316	4.44171	4.24098	3.18109	4.2627	4.36029	4.09949	3.85438	3.59312	4.24711	3.83266	3.84634	4.13946	4.20375	3.65309	3.63864	3.62165	3.53366	3.58207	4.15991	3.82349	3.38966	3.73734	4.05355	3.63998	3.70407	3.89481
1110018G07Rik	2.54028	3.05517	1.76155	2.42454	2.48089	2.21154	2.09157	2.58333	2.58021	2.7335	2.76262	2.34131	1.79451	1.57065	3.28036	2.17111	2.94528	3.14277	1.95147	1.84167	1.7044	1.83599	2.38782	2.36595	2.49435	2.20129	2.15423	1.90028	3.07987	2.23592	0.903305	0.680596	2.64333	1.63462	1.42493	3.10106
Ina	4.3113	4.07995	4.90957	4.07438	4.42071	3.99663	4.43589	4.06007	0	2.08324	1.5034	1.89507	3.37893	3.52395	2.4447	2.38469	2.14377	3.48437	2.29864	3.1899	2.58987	2.23948	2.29922	0.982873	3.11296	3.32642	0.577336	1.61326	2.40607	2.93494	1.85551	2.85771	1.4655	1.98503	1.43829	3.21826
Otx1	0.447121	2.05333	2.23994	1.32353	1.32206	0.903765	2.60703	0.0776532	2.07017	0.0776532	1.14063	0.901699	1.9602	0	0.576963	2.35815	0.746167	0.787602	1.37089	0.852982	0.797923	0.826196	1.27512	0.130828	0.609652	0.399754	1.18934	0.365835	0.0776532	0.19607	1.27344	0	0	1.77349	0.0746783	0
Cyb5r1	5.64763	5.8192	5.60558	4.96434	5.22355	4.78616	4.71842	5.52506	5.68525	5.29756	5.99994	5.4583	5.66039	5.58379	4.67601	4.94163	4.61268	5.46974	5.20693	4.79773	5.14971	4.27371	5.40281	4.92339	4.95851	4.9294	4.98863	5.68173	4.68794	5.10979	4.44723	5.25584	4.93066	4.67181	3.95749	4.57175
Foxc1	4.19908	4.56253	3.41118	3.14187	3.60774	3.64233	4.4649	3.26341	4.55899	2.46554	3.90004	1.91121	3.83773	5.35774	2.29344	2.9437	2.13174	1.92868	4.41984	2.69472	3.81323	2.87322	2.49064	2.13838	4.39156	3.48448	4.02754	0.928376	1.64643	2.44906	4.0137	3.35434	2.16918	1.29314	0.957156	0.539161
Prmt5	6.88762	6.93342	6.71426	7.0909	6.94822	6.74194	6.55904	6.59238	6.54691	6.91028	6.69574	6.88927	6.70672	6.8959	6.60368	6.89657	6.89659	6.65689	6.6904	6.32038	6.72376	6.63873	6.37176	6.24501	6.70717	6.46624	6.58862	6.79243	6.77552	6.49273	6.24452	7.03271	6.55275	6.3691	6.43742	6.68026
Wdr4	4.26436	4.4671	4.61002	4.73312	4.35801	4.56832	3.87598	3.8674	4.33329	4.43048	4.58633	4.85322	3.75302	4.66236	4.52242	4.62589	4.05478	3.95771	3.40949	4.14973	4.85812	4.26944	3.98962	4.07641	3.40821	3.86816	4.1705	4.26247	3.55076	3.38322	3.72335	4.29368	3.67718	3.66546	4.60534	3.81592
B230217C12Rik	4.60122	0.0195482	3.70599	0.286036	3.68078	2.30031	3.65542	3.55761	3.96071	2.35615	3.18669	2.94832	2.14636	1.90189	2.03161	3.49124	3.07378	2.94855	0.71438	0	2.05089	1.83054	0	2.43249	0	0	0.0628592	0	0	3.15223	1.90189	1.97038	1.90189	1.90189	1.90189	3.22554
Lefty2	8.27444	7.10969	8.27891	7.86231	8.21247	7.26011	4.16426	6.6023	4.94252	5.47987	2.72193	3.79278	3.42805	7.14226	2.87068	3.31273	2.27145	0	5.46524	0	4.35774	1.22609	0	0	4.59017	5.60667	2.87099	4.25473	2.6025	3.09096	0	6.42065	4.52132	3.92923	0	0
Hfe2	0	1.27175	1.51076	2.03688	1.45949	1.30619	0.840024	1.79647	1.77616	1.60035	0	0	0.305037	0.305037	0.305037	0.305037	0.305037	0.305037	0.193512	0	0.679195	0	0	0	0	1.45937	0	0	0	0	0.305037	0.305037	0.305037	0.305037	0.305037	0.305037
Mettl4	2.743	3.59599	3.2147	3.09724	3.09087	3.86976	4.00603	3.12641	2.02368	2.65899	3.05593	2.29373	1.4476	3.108	3.17845	2.92424	2.87929	3.74426	2.42195	2.77534	3.23446	2.26283	2.22331	2.85138	1.31759	2.52687	1.74431	1.76456	1.97426	1.61275	1.91352	0.953847	3.16351	2.9395	3.24936	3.3302
Mettl1	6.09061	5.65524	5.64761	5.54478	5.30766	4.93309	5.1529	5.98202	5.20577	4.24009	6.1943	5.78371	4.67751	5.6984	4.95888	4.71656	5.43391	4.86287	5.54111	4.17036	4.56871	4.58751	4.95232	4.49072	4.75521	4.607	4.98897	4.21523	3.94865	5.31978	4.92086	4.52742	4.80607	5.16727	5.25077	5.04123
Map3k15	0.0984314	0.0984314	0.435632	1.1624	1.26845	0.432399	0.0683146	0.606076	0.597504	0.502313	0	0.800384	0.000578726	1.76527	0.000578726	0.292616	0.000578726	0.000578726	0.0984314	0.0984314	0.129923	0.0984314	0.548406	0.0984314	0	0	0	0	0	0.0267563	0.000578726	0.000578726	0.000578726	0.000578726	0.000578726	0.000578726
Gng3	6.48884	5.72092	4.86449	4.86256	5.00445	4.78336	4.04234	5.79453	4.37358	3.92333	2.61273	1.47359	3.72514	3.83488	2.99221	4.58371	3.72785	2.11885	4.28504	3.56024	3.67114	4.21445	3.948	3.31332	4.87886	3.54721	0	0	0	0	2.91339	4.16596	4.80848	2.25021	2.96748	2.85654
Dtnb	2.68543	3.58157	3.69235	3.46181	3.52654	3.49929	3.06683	3.53907	3.00987	3.80459	3.62695	2.60656	3.52004	3.8391	2.93542	3.44345	3.54075	3.33558	3.63294	3.09567	3.37378	2.62107	3.52719	2.45558	2.08479	2.61403	2.3947	2.57018	1.15716	1.9268	2.72554	3.72594	3.06899	3.31281	2.94565	3.17832
Itpa	6.48991	7.18425	7.18699	7.12998	7.29521	6.81573	7.09699	7.03604	6.60279	6.33335	6.93271	6.80022	6.86954	7.15436	7.3796	6.92717	7.27499	6.25053	6.57875	6.78075	6.87409	7.11741	6.85859	6.7055	6.18892	6.7469	6.34698	6.68031	6.31329	6.74482	6.36083	6.44048	6.74535	6.94576	6.27164	6.49764
Arhgap24	2.0993	2.25236	2.52128	1.04606	1.92359	2.49237	0.467599	2.48387	1.09393	2.74346	0.553693	1.23083	2.97568	2.74346	1.63379	1.0622	0.616603	2.93969	0.454152	1.99984	1.59657	2.03232	0	0.340627	0.110568	2.34012	0.424131	0.82455	0	0	2.4752	0.616603	0.616603	0.616603	2.21472	0.616603
Tmem39b	5.38744	5.0794	5.33592	5.24582	5.04998	4.83459	4.98162	5.47785	5.26722	4.93369	4.47391	5.37302	4.9599	4.74785	3.78561	5.23885	5.05947	5.22919	5.11422	4.99596	5.04693	4.59227	4.988	5.16673	4.56368	4.9461	4.76685	4.17627	4.45624	4.66714	4.02528	4.69466	4.51388	4.20733	3.66324	4.46592
Gpi1	7.00608	6.47465	6.71985	6.93083	6.84759	6.79014	6.43802	6.66708	6.62331	6.95532	6.67449	6.5047	6.24551	6.74847	6.60152	6.73419	6.60021	6.87032	6.77175	6.69889	6.79253	6.6259	6.50411	6.75499	6.35718	6.31309	6.6611	6.70429	6.399	6.30285	6.2651	6.66972	6.44483	6.36124	6.5133	6.86022
Atp13a1	4.12253	4.53411	4.15438	4.44638	4.47414	4.38701	4.2883	4.24541	4.19301	4.4872	4.23761	4.5073	4.48008	4.44601	4.58169	4.31333	4.22087	5.08224	4.10717	3.94123	3.89532	4.3573	4.32328	4.04951	3.51208	4.33118	4.50445	3.74543	4.29864	4.30173	4.69072	4.21812	4.25991	3.67512	3.8594	4.55204
Ddx39	7.74479	8.02015	8.41809	8.28822	8.11146	8.10334	7.99072	7.94356	7.77419	7.9026	7.68676	7.61701	7.61198	7.47179	8.06433	7.74227	7.74818	7.59306	7.73645	7.77194	8.11861	8.22608	8.12682	7.86529	7.25274	7.5187	7.46838	7.67761	7.54026	7.23283	7.50642	7.74892	7.32702	7.77423	7.07566	7.73531
Gabbr2	1.50904	0.985324	0.684298	1.82171	1.30238	0.72054	0.659475	1.09414	1.14554	0	0.15898	0	0.0926639	2.00074	0.0926639	0.0926639	0.0926639	0.0926639	0.725089	0.132888	0.0731376	0.00967679	0.337292	0.00967679	0	1.2858	0.342802	0	0.118014	0	0.0926639	0.581552	0.252206	0.0926639	0.0926639	0.0926639
2810047C21Rik1	3.98574	2.35028	1.55027	1.36503	1.23528	0	0.654903	3.01789	1.13481	0	3.86562	2.45873	0.836029	0.432855	2.36004	2.32978	3.41617	2.17922	2.6958	0	0	1.55738	0	0	1.03831	1.88315	2.30014	0	2.7957	0.157209	0.922094	1.00923	0.296032	0.544868	0.296032	0.70667
Serbp1	7.49613	7.56896	7.497	7.39408	7.58693	7.52633	7.63951	7.67972	7.57036	7.88243	7.33847	7.43631	7.69263	7.66372	7.44109	7.76272	7.69487	7.28026	7.51281	7.27738	7.45709	7.30686	7.45681	7.30883	7.5322	7.42524	7.49404	7.5179	7.26884	7.34547	7.17998	7.59757	7.48654	7.46332	7.57975	7.52056
2810006K23Rik	5.2088	4.40293	5.35232	5.31112	4.62101	4.71216	4.42509	5.1057	4.03155	4.54786	4.75091	3.71105	3.89255	4.90868	5.09423	4.27585	3.89629	4.08432	4.56662	4.10384	4.54233	4.92789	3.73519	4.6005	4.64823	4.15764	3.34378	4.78618	4.07148	2.60028	3.40166	3.21515	4.15594	4.38605	4.86538	3.57362
Cib2	4.23758	1.71109	3.32341	2.88572	2.97436	2.67495	4.03717	0.907838	2.51735	4.10742	1.55113	0	0.96117	0.96117	0.96117	3.09934	0.96117	1.42964	1.12764	1.63689	1.52905	2.59415	2.19322	1.19965	1.66648	0.487507	2.25354	1.37304	0.386375	0	0.96117	0.96117	0.96117	0.96117	1.81528	1.2322
Clic4	6.09323	5.52036	6.10998	6.31284	5.88682	6.16788	5.58066	5.98735	5.48919	5.28465	5.40596	5.81777	5.54596	5.74831	5.7553	5.65732	5.34006	5.50043	6.07457	5.58343	5.89837	6.24391	5.78031	5.56275	4.96567	5.88343	5.52668	5.07803	4.2803	5.28693	5.22913	5.41522	5.57363	5.48738	5.52378	5.41106
Wdyhv1	4.59524	5.20834	5.2315	4.4839	4.87447	5.35434	5.34564	4.58985	4.61544	4.62305	4.41258	4.29145	5.24774	4.70244	4.88773	3.98583	4.0406	4.33976	4.78721	4.56804	4.63427	4.70559	4.10347	5.19772	4.73845	4.31116	4.93046	4.04826	3.67022	4.82386	4.29354	3.68197	2.97925	3.82355	2.29866	4.10025
Anks6	0	1.98722	1.33789	0.206051	1.23199	1.45402	0.59205	0.406027	0	1.77508	1.05054	0.624648	0.18684	0.59513	0.18684	0.707789	0.18684	0.18684	0.0179249	0.515135	0.916708	0.189871	0.753454	0.122415	0	0	0.0580268	0.190487	0.356959	0.22872	0.18684	0.18684	0.18684	0.710356	0.326381	0.18684
Mrpl34	8.4283	8.41101	8.0919	8.27509	8.22968	8.00934	8.46883	8.25029	7.83139	7.99659	7.75747	7.96382	7.96268	8.07159	7.89067	8.06117	7.66782	7.73863	8.34258	8.22274	7.81795	7.80834	7.9246	7.9295	6.97813	7.50808	7.76396	7.91989	7.20464	7.77648	7.19207	6.96639	8.01777	8.12515	7.20615	8.0767
Pnma2	3.67664	3.56014	3.32561	2.07759	3.63382	2.69723	1.67555	3.01992	1.80731	2.07596	1.19363	3.50395	2.10415	3.51483	1.71935	1.84781	2.89453	1.50497	3.04582	2.17887	2.69892	2.19812	2.75848	1.57581	1.31773	2.12808	2.12248	1.30716	0	3.04613	3.30021	2.58823	2.0123	0.767357	1.30555	1.57199
Mrto4	7.94844	8.23351	7.86876	7.99933	8.09805	7.88599	8.12276	7.60058	7.81121	7.75767	7.97863	7.87102	7.33694	7.608	7.54202	7.89012	7.94025	7.73712	7.73934	7.70687	7.83919	7.91207	7.60526	7.7774	7.74942	7.29654	7.79912	7.70038	7.94277	7.93791	7.4732	7.45239	7.24858	7.59861	7.96561	7.79238
Ntn1	3.90141	2.08649	2.85213	2.22487	3.51089	1.66122	0.261206	3.03017	0	1.06544	0	1.09849	1.47508	0.941654	1.84535	0.915418	1.12618	1.16937	1.83648	0.289097	0.914111	0.641218	0.186331	0.0806176	0	2.04223	0.0635571	0.781081	0	1.28322	1.11885	1.25607	0.948047	1.01101	0.915418	1.44808
Impdh2	8.63835	8.57019	8.46273	8.64903	8.67388	8.616	8.39044	8.40914	8.04418	8.3978	8.39935	8.5165	8.34741	8.38116	7.86604	8.45326	8.39333	7.86269	8.25263	8.24236	8.20412	8.50516	8.4597	8.41093	7.88787	8.13576	8.32851	8.47346	8.01675	7.9434	8.10804	8.05785	8.14452	8.23733	7.89719	8.11968
Fam118b	5.49052	5.09801	5.04231	5.40109	4.94713	4.68236	4.86788	5.71401	5.70402	4.52576	4.98578	4.507	5.13012	5.57027	4.83331	5.06647	4.22471	4.89145	4.71128	4.93194	5.09343	4.83298	4.56992	4.79442	4.44662	5.72321	5.31484	4.80715	5.14125	3.78063	4.08745	4.29899	4.259	5.11585	4.15083	4.66453
Rpl5	10.3571	10.3008	10.3085	10.2862	10.2619	10.2564	10.2378	10.2114	10.3494	10.387	10.1587	10.4671	10.26	10.3657	10.2086	10.2639	10.2095	10.0876	10.3003	10.1602	10.1219	10.2116	10.2321	10.1191	10.1891	10.1602	10.2707	10.2472	10.2993	10.2918	10.1338	10.2975	10.0848	10.3807	10.031	10.14
Hoxa2	1.79036	1.75298	3.4783	2.15474	4.12295	2.67917	0	2.88808	0.102713	3.01313	0	2.06195	1.04319	3.32178	1.04319	3.08103	1.04319	3.32336	0.0493778	0.0493778	0.351107	0.0493778	1.63147	1.27797	0	2.84444	0.085776	3.01623	0	3.15049	1.04319	1.04319	1.04319	2.63956	1.04319	1.04319
Nxn	4.89434	5.43187	5.2953	4.74806	4.41506	4.66441	4.48887	4.66305	4.55477	5.31713	4.74384	5.06507	4.86094	5.04022	4.75398	4.26112	4.40448	4.09929	4.31072	4.21601	4.60988	4.6415	4.33544	4.4928	4.57924	4.80134	4.42573	3.73959	4.28055	3.9784	5.02515	4.74874	4.09024	3.4741	4.00583	4.63093
Rrp1	7.4427	7.44544	7.60114	7.59071	7.68225	7.51257	6.81516	7.05834	7.18523	7.59967	7.39934	7.46041	7.42013	7.15324	7.00684	7.23168	7.26693	7.11382	7.00991	7.0559	7.47211	7.45594	7.3814	7.09509	7.04334	7.28904	6.81027	6.93415	7.19488	7.12072	7.08028	6.89427	6.99917	7.10645	7.22919	7.37212
Ncl	7.8766	8.00109	7.88874	7.79186	8.10775	7.86094	8.01971	7.86753	7.79535	7.84043	7.67448	7.85221	7.88124	8.07104	7.65919	7.76291	7.56267	7.93284	7.72529	7.58209	7.86929	7.71645	8.01877	7.7119	7.9637	7.67888	7.79706	7.68692	7.68725	7.5737	7.7447	8.10419	7.73911	7.54843	7.71097	7.5527
Fxr1	5.97868	5.85974	5.96754	6.02012	5.83947	5.79428	6.00452	5.86494	5.91883	5.95541	5.6266	5.70539	4.82589	6.14049	5.75131	5.71604	6.34298	5.9136	5.4637	5.74808	5.95338	5.82787	6.07134	5.39875	5.97793	5.36274	5.6403	5.58774	4.28595	5.36744	4.1701	5.12157	5.47126	6.1494	4.82773	5.96511
Samhd1	3.58942	3.68285	3.18173	3.84138	3.30142	3.12255	3.09855	3.31286	2.0671	3.46571	3.30391	4.07573	3.3012	3.4368	3.5746	3.96768	3.55286	3.88802	3.75296	2.78204	2.42412	3.40114	1.334	1.08289	1.87753	3.561	2.33574	0	1.83503	3.21644	3.49192	3.2009	3.70025	3.69725	3.62827	2.8979
Ddx17	6.5855	6.38632	6.39482	6.33875	6.19334	6.50313	6.54578	6.41122	6.50692	6.48102	6.71235	6.2756	6.01627	6.32933	6.45573	6.24387	6.27532	6.53797	6.57499	6.40895	6.19453	6.24094	6.38082	6.16138	6.18283	6.15068	6.43437	6.39939	6.45087	6.41865	6.05425	6.12851	6.22994	6.10533	6.13946	5.90353
Peli3	2.47907	1.23223	3.40712	2.31616	3.42663	2.93765	0.33834	1.67175	0.859076	1.04979	0.127564	2.7252	2.37896	0.4352	0.622403	3.07804	0.233391	3.42446	1.46709	0.149922	0	1.05931	1.03972	0.0897675	0.127564	1.81987	0.127564	0.721627	0.127564	2.12788	0.233391	2.44186	0.233391	1.32614	0.233391	2.44953
Zfp503	1.4313	1.34622	2.75781	0.71056	1.30783	1.244	0	1.97383	0	1.9622	0	2.08181	0.733548	0.813778	0.733548	0.733548	0.80261	0.733548	0.168152	0.2764	0	0	0	0	0	1.98078	0	0.740611	0.162353	0.931954	0.733548	0.733548	0.733548	0.733548	0.733548	0.793122
Lrrfip2	4.70831	3.92779	3.8223	4.65588	4.48967	4.34166	4.16858	3.471	3.62071	4.04091	3.91608	4.03082	4.09206	4.09228	4.22379	4.00903	3.95489	2.91273	3.91292	4.45791	3.79279	3.29259	3.99551	3.9605	2.98178	3.41759	3.16333	4.05509	4.01192	2.96658	3.69317	4.1003	3.79809	3.79265	3.20072	3.09432
Sox3	2.39443	2.86063	2.25393	2.28371	1.63778	2.0433	3.22953	2.99911	1.17247	1.50229	0.158979	0	0.813257	0.141777	1.59622	1.28665	2.43611	0.141777	1.80302	1.73434	1.38347	1.34804	1.49751	1.16328	1.35821	0.983864	0.771573	0	0.865115	0.577048	0.580746	0.141777	2.25064	0.141777	0.141777	0.141777
Gm12070	9.70417	9.93398	9.78878	10.1313	10.3128	9.90876	9.55397	9.48425	9.66521	9.80368	9.80203	9.69356	9.56017	9.74311	9.66603	9.61256	9.5505	9.3147	9.69432	9.98884	9.49768	9.71794	9.83203	10.0371	9.36367	9.30805	9.53517	9.39541	9.61623	9.35969	9.53292	9.37317	9.45168	9.53454	9.53227	9.63853
Atp5a1	8.47511	8.40297	8.70475	8.59469	8.85394	8.68979	8.34679	8.52283	8.53451	8.42253	8.41252	8.57717	8.27014	8.53961	8.43105	8.5467	8.44301	8.57286	8.56376	8.50818	8.59433	8.68948	8.58532	8.54001	8.30172	8.22888	8.34844	8.39782	8.50393	8.42052	8.14114	8.42533	8.37809	8.32626	8.26933	8.13599
Ppp1r2	4.63594	4.99868	5.31835	5.40834	5.06599	4.83077	4.05786	4.67391	4.51751	4.52732	4.22728	4.6837	4.63539	4.66696	4.94011	4.51619	4.83526	4.55779	4.87603	4.66485	4.75439	4.59129	4.52049	3.62592	4.53024	4.81025	3.98389	4.33728	3.78241	4.67504	4.3304	3.97402	4.41687	4.87944	3.20154	4.08235
Gins3	4.03789	3.1303	3.54558	3.78134	3.68291	3.7768	2.88186	3.34887	3.45923	3.3212	3.27708	4.67534	2.28756	3.32773	3.80907	3.412	4.83285	4.06071	1.40499	3.27423	3.47555	3.62239	3.25872	1.55138	1.7601	3.72272	3.05132	3.89577	2.50497	4.08772	1.30967	1.37267	3.57161	3.8641	3.15282	3.35392
Wnt5a	5.2518	4.65897	4.57827	5.01774	4.84488	5.29366	2.9231	4.27893	1.74996	4.652	2.63735	5.00728	3.40967	5.37636	3.26292	4.73334	4.03815	3.98821	2.7476	2.26192	3.37545	2.99757	3.85204	2.47901	1.62048	5.42962	2.87827	4.64886	3.20183	4.71697	1.74421	4.76771	2.33419	4.78217	2.55484	3.5589
Tchp	2.60796	3.23232	1.79311	3.20492	2.66161	2.88669	3.43538	3.00793	3.03493	2.4433	3.1726	3.00596	2.70781	2.19802	2.65966	2.99547	2.64766	3.1897	2.60152	3.01037	1.35736	1.92464	1.25853	0	2.11822	2.59304	2.7365	1.32347	2.00272	2.85087	4.36547	1.34113	1.65511	2.45051	2.79396	2.36009
Rab7l1	0	1.02258	1.27924	1.55525	0	1.84114	0	2.52395	1.59235	3.25265	2.3882	1.78479	0.533536	0.533536	1.39924	2.16907	2.99749	1.9361	0	0.610863	1.63048	0	0	2.55251	0	0.0250717	0	1.87344	0	0	0.533536	0.533536	0.533536	2.31115	2.22592	1.22327
Mkl2	3.06729	2.22173	1.88717	1.99524	2.00129	1.80036	1.693	2.71731	2.94851	2.14739	0.855521	1.8856	3.20423	1.92693	2.26608	1.66888	1.88867	1.44948	1.70607	2.08725	1.93966	1.87401	1.59734	1.26299	2.58028	1.30624	2.43885	0.875525	1.35451	1.30371	1.45098	1.12338	1.29158	1.4971	1.36195	1.48925
Akr1b3	7.71148	8.07874	8.09197	8.0654	8.04608	7.95613	6.83685	7.56086	7.08744	7.15805	7.46376	7.34206	6.55443	7.31019	7.10387	7.1451	7.4602	6.91112	7.42231	7.30954	7.64655	7.44885	7.53017	7.13622	6.65737	7.34564	7.34987	6.70707	7.33242	7.2267	6.45917	7.1262	7.05263	7.13429	7.05256	7.45809
Atp5b	9.94773	9.71956	9.99008	9.97141	10.1244	9.99264	9.60247	9.73351	9.7422	9.79773	9.89835	9.6037	9.7677	9.76932	9.62504	9.83344	9.64743	9.6523	9.65244	9.72543	9.72853	9.96045	9.76808	9.89394	9.46104	9.7013	9.55772	9.68175	9.80073	9.78599	9.60326	9.71265	9.53675	9.80763	9.68622	9.6533
Pdpr	0	1.75878	0.228642	0.667658	0.851736	0.647573	0.0430721	0.566832	0.854402	1.81847	1.38454	0.919813	0.523623	0.903927	0.267037	0.267037	0.267037	0.504012	0	1.42943	0.230878	0.812994	0	0	0	0.212971	0	0	0.360436	0.363143	0.426817	0.693312	0.267037	0.267037	0.267037	0.458012
Qrsl1	4.4446	3.9577	4.00023	3.95359	3.94743	3.94032	2.80078	2.86356	4.45301	3.58045	4.56529	3.60197	2.86885	3.79871	3.6166	3.5331	4.80332	3.81052	3.68797	3.4544	3.7876	3.39107	4.29604	3.71157	2.05709	3.28525	3.54686	3.33079	4.01875	4.36949	1.81844	3.9815	2.12158	3.22137	3.2027	2.91908
Ccdc6	3.8912	3.58416	3.33668	3.11075	3.89236	3.98517	3.90492	3.68586	3.98442	3.79294	3.5984	3.16309	3.37691	3.74691	3.68688	3.80909	3.91969	3.26409	3.34064	3.60376	3.56933	3.06642	3.05387	3.14236	3.40067	4.18791	3.50242	3.34845	3.47607	3.31466	3.34162	3.64928	2.99593	3.45962	2.71646	2.90703
Snx18	4.21745	3.80661	3.6744	4.02295	3.57077	4.01038	4.04302	3.77635	4.24719	3.97938	4.47133	3.79668	4.21583	3.11681	3.34963	4.01887	3.50294	3.84092	3.53193	3.12166	3.73621	3.91921	3.84656	4.03987	3.6723	3.23972	3.20807	3.60044	4.04728	3.08674	3.29555	3.55534	3.78569	2.79386	3.39649	3.38573
Rdbp	6.39391	6.19542	6.06032	6.32743	6.43014	6.03781	6.10887	6.04312	5.92099	5.86974	6.01651	5.97529	6.20409	5.39374	5.79085	6.37194	6.09727	5.40636	6.08684	6.32669	5.85512	5.99541	5.57838	5.98226	5.32778	5.21924	5.64713	5.65559	5.94267	5.68078	5.59332	6.10864	5.87055	5.33131	4.88537	5.3497
Lsm1	4.77221	4.66939	4.81186	4.7092	4.87007	4.26433	5.59672	4.46949	5.05268	4.97414	5.02224	4.92967	4.24051	5.48955	4.71969	5.20216	5.22303	4.4632	4.96211	4.8755	4.53956	4.38258	4.79516	4.54123	4.76234	4.27912	4.58097	5.0118	3.18135	4.23301	4.00047	4.0675	3.87999	4.80636	4.9426	4.34691
Mkx	0	0	0.991963	0.413643	1.40295	0.0996554	0	0.951876	0.899107	1.81534	1.86181	0	1.82058	1.11226	0.450296	1.70086	0.125473	0.125473	0.496111	0.350749	0.611109	0	0	0	0	0.941659	0	0	0	0	0.125473	0.125473	0.168911	0.92118	0.125473	0.125473
Fastkd2	3.69835	3.99774	4.15851	3.78806	3.95481	3.69071	4.01752	3.76682	4.47891	4.74627	3.35252	3.81806	3.03913	3.90845	3.47519	3.73404	4.18865	2.89996	3.35304	3.76741	3.67639	3.84843	2.80473	4.03017	3.59319	3.92291	3.91791	3.86326	2.48437	2.89761	2.14414	3.78	3.79838	3.63471	3.23512	3.34078
Mrc2	1.81839	1.82431	1.75441	1.95282	1.56324	2.0056	3.47079	2.33949	2.01396	1.24077	1.81613	1.94251	1.49392	1.30169	0.147816	2.48419	2.56918	1.64986	1.07671	1.32484	1.42314	1.4288	1.81727	1.09239	2.5908	2.14822	1.70656	1.34113	1.36448	1.28135	0.0916529	1.08928	0.835065	0.990974	1.97499	2.19277
Spry1	2.59355	2.43357	2.17595	2.80944	1.45069	2.44665	2.94439	0.595881	1.09239	0.747366	2.02641	0.699609	2.68791	3.43388	3.1526	2.49058	2.95007	2.22419	0.0362883	2.96215	1.52573	1.89767	1.09745	1.31785	1.51881	2.4548	0.665939	1.31799	0.698096	1.45235	0	0.0231744	0	2.26934	0	0
Gmps	5.853	5.65196	6.12142	5.91475	5.98341	6.20828	5.05684	5.53245	5.38227	5.28209	5.0857	6.06199	5.66093	6.05431	5.49908	5.59082	5.76553	5.3692	5.68304	5.01014	5.80993	5.9045	5.73708	5.83679	5.11347	5.37706	5.18678	5.57713	4.9452	5.88649	5.29277	5.16679	5.33359	5.50898	4.99529	5.64323
Ddx39b	8.34891	8.5546	8.5393	8.59194	8.6089	8.46143	8.04005	8.49008	8.3694	8.56861	8.19164	8.281	8.18744	8.23773	8.06083	8.44106	8.25533	8.018	8.39294	8.0408	8.36458	8.41145	8.31752	8.30518	8.09586	7.90817	8.04359	8.28656	8.24688	8.05462	8.08376	7.74721	8.34584	8.22569	8.15975	8.18247
Il13ra1	1.34851	1.12557	0.892667	1.93347	2.15876	1.5695	0.720259	1.03636	1.0918	2.13112	0	2.48127	0.0525416	2.66803	1.51619	1.99248	0.0525416	0.705774	0.198656	0.0642181	0	0	0.0428996	0.182197	0	0.437797	1.0573	1.12649	0.0469243	0.744784	1.20358	2.00292	2.24038	0.097978	0.0525416	1.44505
Ehd4	5.39977	4.11945	4.44983	4.42932	4.77939	3.90525	3.72441	3.93598	4.27541	3.60103	2.48238	3.30171	3.25213	4.3592	3.09889	3.88621	3.47757	3.13301	3.54289	3.28784	4.16781	2.93262	1.98706	1.90127	3.4927	1.74566	3.34762	2.37752	2.20154	2.93929	3.78585	3.48888	4.06493	3.15028	4.07808	3.61092
Pbx1	5.23023	5.43362	5.03143	4.79646	4.84543	4.97328	4.68739	4.79118	5.00706	4.71314	4.9247	4.49707	4.45005	4.71375	4.62479	4.76568	4.41281	3.85067	4.90319	4.64268	4.80917	4.51862	4.33475	3.97318	4.7906	4.44764	4.44729	3.78221	4.21654	4.17648	3.16435	5.07835	4.64933	4.17976	4.88429	4.29416
Gss	2.88086	3.80848	3.21891	2.83387	2.86186	3.54105	2.99853	3.16805	3.416	2.96091	3.07762	4.07242	4.43499	3.45053	3.99465	3.27915	2.01199	4.83322	3.0201	3.06313	2.68252	3.07926	2.26989	4.05987	1.6165	1.98294	2.94747	3.79108	3.56721	2.74758	3.48661	2.41525	1.99098	3.31558	0.936115	3.92804
Parp1	5.92803	6.35411	6.51637	6.24508	6.33903	6.34992	5.55643	5.92157	5.55221	6.13518	5.43398	5.72116	5.37283	5.90204	5.74186	6.08481	5.44817	5.74989	5.66969	5.8146	5.90472	5.62547	5.86109	6.02208	5.59926	6.1229	5.2673	5.81216	5.4642	5.76925	5.4148	5.81229	5.78358	5.95747	5.53615	5.6146
Eif3d	6.99467	7.2532	7.08661	7.26678	7.40861	7.18005	6.85592	6.74032	7.21093	7.15686	6.96514	6.89672	6.7257	7.11085	6.73535	6.72867	6.50963	6.90705	6.86194	6.57765	6.96809	7.03307	7.24732	6.94292	6.63628	6.7172	6.49751	6.9294	6.86565	6.63642	6.82428	6.79475	6.79232	6.92485	6.65686	6.76061
Mrpl13	8.11836	7.78322	7.87492	8.16259	7.93334	7.90525	7.53669	8.3132	8.07837	8.08775	7.6583	7.73951	7.57359	8.05702	7.5979	7.78243	8.13493	7.81631	8.1748	7.87931	7.47141	8.05851	7.55325	7.38655	7.62084	7.68047	7.40596	8.02605	7.29711	8.06292	7.38492	7.77978	7.81131	7.4928	7.99049	7.4816
Rhbg	4.89676	3.86913	3.96529	4.41557	4.88422	4.56642	0	3.11092	0	3.64732	0	2.88155	1.02204	3.23781	2.52685	2.48413	2.57781	1.52049	2.66063	2.45209	1.66666	2.9784	3.0744	0.478535	0	4.26023	0.926944	1.46117	0	0.884076	1.02204	2.68489	2.88448	1.7643	1.6217	1.67154
Dnmt3a	4.40458	3.68401	4.52615	4.45239	4.57006	4.21018	4.62436	4.18747	3.85236	4.17889	3.40232	2.80694	3.99162	3.70904	3.56685	3.95123	3.66268	3.58614	4.36773	3.34224	3.62917	3.83883	4.23151	3.50501	3.91806	3.66314	4.01834	3.73845	2.78549	3.15997	3.7393	3.005	4.08887	3.52094	4.07207	3.37722
Tmem229a	3.78272	2.85922	3.377	3.40008	2.75389	3.21224	0.896195	2.1972	1.42198	2.49001	0.234856	1.38797	0.973556	4.00053	2.07249	1.65706	2.67556	0.142323	1.02792	1.56071	2.26058	1.47453	2.02031	0.700102	0.413497	2.66729	0.865412	1.6357	0	1.5429	0.488908	2.76841	2.08734	1.44912	1.31316	1.83222
Etv4	5.22777	3.76957	4.21537	3.35842	4.79554	3.82479	2.81088	3.68627	2.25767	3.79005	2.23487	3.44451	1.44616	3.45667	4.23902	0	0	4.7144	1.86505	2.54063	2.56137	2.18899	2.19278	3.20532	2.01713	3.91053	2.06264	3.09149	2.15946	3.97281	2.96786	1.9306	3.05692	0	0	2.88696
Mfap1a	5.4968	4.83147	4.45038	4.40484	4.67822	4.68784	4.90641	5.15017	4.78006	4.51424	4.46544	4.8128	4.56695	4.55633	4.65563	4.41095	5.30611	4.93659	4.88109	4.75907	4.2001	4.6665	4.50998	4.47154	4.27191	4.76849	4.41773	4.49663	3.82162	4.48399	4.83332	4.12724	4.59253	4.95399	4.49872	4.18085
Zfp97	2.31582	2.8406	2.07947	2.30814	2.40489	2.8945	2.52616	2.87381	1.46123	2.39073	0.4707	1.97665	1.89293	2.102	1.73892	1.42994	2.84621	1.57365	0.554899	1.15711	1.92011	2.58161	0.605103	1.99868	1.1438	1.9754	1.80775	1.60062	1.92	1.8788	2.06418	1.20324	0.910931	1.3335	1.42091	1.15576
Diablo	6.01425	5.88665	6.16947	5.97723	6.08056	6.09447	5.71392	5.09749	5.76155	5.77473	5.79069	6.17805	5.88111	5.81837	4.99787	6.04991	6.255	5.34222	6.26122	5.86941	5.98624	5.91453	5.80493	6.07625	5.96346	5.1851	5.62122	5.09455	4.49883	5.65512	5.39463	4.72488	4.99622	5.68183	5.10542	5.21274
C030006K11Rik,Lrrc24	2.5147	2.90962	2.01491	2.5206	1.6343	2.6053	2.48317	2.32088	1.95056	1.80748	0	1.91585	2.28872	0.623303	0.952256	1.63314	2.19567	2.41203	1.73928	1.69954	1.83945	2.64111	1.19971	1.80221	1.79997	1.89285	2.05874	0.6445	0.291361	1.6873	0.623303	1.10793	0.968305	0.623303	2.74873	1.48905
Nap1l5	1.19834	1.97671	0.883364	1.38284	0.645659	1.08144	0.0644342	0.342027	1.66531	2.07058	0.0644342	0.363522	0.0947731	0.0947731	0.582035	1.35381	0.0947731	0.0947731	0	0	0	0	0	0	0.0644342	0.908464	0.0644342	0.0644342	0.0644342	0.0644342	0.0947731	0.0947731	0.7562	0.0947731	0.32002	0.774979
Lag3	0.826974	2.23647	1.13123	2.55595	1.87979	1.26902	0.980129	1.79508	0.457395	0.0239135	0.0673528	2.1484	2.67119	1.62427	0.714023	0.687756	1.19129	2.36044	1.15675	0.735773	0.866031	1.41521	0.18056	0.729454	1.21901	1.57993	0	0.123767	0	0	1.52168	2.18508	0.669503	1.04422	0	0
Cdca7l	4.61768	5.29972	5.1324	5.29018	5.41354	5.27881	4.66339	4.5938	4.68197	4.36863	4.28787	4.09708	3.32371	4.32547	4.24916	3.76	4.28473	2.75727	3.98692	4.33374	3.93835	4.48975	3.85327	3.50181	3.59653	4.64033	4.16327	4.22586	3.75203	4.57777	4.18737	4.55944	3.28928	2.84368	3.79665	3.41418
Vat1l	1.3197	1.06335	1.53989	1.37408	2.18281	1.71971	1.68835	2.40969	0.680115	1.21592	0.48455	1.3868	0.111648	0.111648	0.111648	0.111648	0.111648	0.111648	0.799388	1.10874	0.228842	0.254806	1.46834	0.357328	0	1.40918	1.17442	0.93719	0.469249	0.0539605	0.111648	0.111648	0.486754	0.111648	0.111648	0.111648
Mlst8	2.29501	2.37323	3.08889	3.48332	3.50352	2.92706	0.985141	2.37906	3.21882	2.18945	3.14215	3.46328	3.36408	3.3138	2.99934	2.96016	2.42952	3.71639	2.6961	1.90623	2.11224	2.41704	2.48665	2.13582	2.19041	2.19701	2.37922	2.42903	2.336	2.55023	0.922287	2.8556	2.59863	1.74636	3.09676	2.29092
Nhp2	9.40959	9.12612	8.80739	9.17496	8.93339	8.81268	9.10451	8.98136	9.30454	9.56709	9.16704	9.32326	9.15147	9.25094	8.87432	9.17082	9.12405	9.23735	8.8585	8.70488	8.75513	8.66658	8.87273	8.8981	8.98159	8.91893	8.92011	8.94325	9.25906	9.02552	8.63701	8.78325	9.04981	9.50484	9.19813	8.97312
Dcun1d4	2.31162	3.23077	2.95454	2.5311	2.65931	3.06099	2.70356	3.42698	2.74954	2.31157	0.614661	2.61613	2.76942	2.86686	2.24138	3.54277	2.54577	1.92481	2.26988	2.45783	2.69226	2.49673	2.64071	2.52516	1.42193	2.14158	3.14838	2.32671	0	1.46145	1.83039	2.86511	2.65859	2.15953	1.66959	2.46582
Ndufaf6	5.35791	5.83658	6.0328	5.65565	5.77271	5.46387	5.1545	5.44441	5.81448	5.70007	5.56904	5.83232	5.16671	5.5287	5.28197	4.93303	5.8939	6.3937	4.58495	4.94902	5.4433	5.47522	4.94447	5.51304	4.39045	5.3688	5.08573	5.51434	5.34635	5.08089	5.85569	5.56148	4.67794	5.83212	4.29363	4.97131
1110034B05Rik	4.01463	4.20318	3.86778	4.34061	4.63965	4.26654	2.77355	4.52243	4.57966	3.62557	3.44641	5.07428	3.91621	3.57181	4.54605	4.46984	3.06962	5.0152	4.11297	3.78309	4.62933	3.63731	4.01011	3.51007	3.52044	3.01093	3.83655	3.73124	2.23591	2.10734	2.51671	2.94716	3.80576	4.96979	2.74327	2.7769
Wnt2b	3.14418	1.37545	3.3887	3.24597	3.40506	2.88173	0	3.04373	2.43189	2.42102	0.93696	3.05034	0.868158	2.70546	1.18098	1.69075	0.633722	1.29821	1.53063	1.48194	1.93817	0	2.24765	0	1.41267	2.27519	2.25487	2.51886	0	0	0.550124	2.3892	1.25976	1.11327	0.550124	0.992524
Gm9776	0.0779919	0.279119	0.0779919	0.139709	0.628101	0.901647	0	1.11782	1.55555	0	0.842145	1.64837	0.391134	0.428443	0	0	0.64089	1.17681	0.0779919	0.0779919	0.296558	0.670881	0.514304	0.346087	0	0	0	0.0827454	0	0.14534	0	0	0	0	0	0.558844
Stk16	4.71775	5.0698	4.87277	5.28941	5.00526	4.97789	4.50818	4.96932	5.32397	4.8903	4.52429	5.15316	4.95478	4.68392	4.5427	4.54196	4.50324	4.39448	4.62382	4.75265	4.52444	4.94667	4.66981	3.72426	3.91181	4.23706	4.60474	4.79427	4.55341	4.06578	5.14916	4.78086	3.99588	4.5236	4.30829	5.04103
Rab40c	3.87057	3.56378	3.69824	4.31431	3.8745	4.27297	2.15026	3.35577	3.51675	3.72408	3.7377	3.67247	4.15148	4.07629	3.13347	4.01708	3.36475	3.40407	3.49462	2.68032	3.25961	3.61526	3.87907	3.34666	2.38817	3.57913	3.64978	3.12844	3.74461	3.41869	3.64605	2.47144	3.44151	3.04479	3.21695	3.4556
Sms	5.71433	6.22758	6.17462	6.31639	6.29066	6.0192	6.45823	5.84132	6.12937	6.18576	6.09239	6.30984	6.022	6.28006	6.13268	5.51087	5.62192	5.41962	6.06352	6.24779	6.21038	6.2428	6.00089	5.61769	6.27352	6.12538	5.66266	5.4824	5.09291	5.74888	5.88888	5.18408	6.15521	5.52145	5.4164	4.85428
Fntb	4.59979	4.47742	3.98864	4.20643	4.15069	4.1106	4.02294	3.24444	3.68176	3.52451	4.42331	3.76191	4.45304	3.87082	3.82053	3.87943	3.51827	3.32166	3.02865	3.83631	3.62015	4.16364	3.10396	3.59565	3.76588	3.32466	4.24212	4.06048	3.30009	3.57694	3.61685	2.42747	2.71811	3.66327	3.46748	3.61538
Osr2	0	0	2.05823	1.46843	0	0.530138	1.60192	0.84169	0.548543	0.143502	0	1.25436	0.149342	0.149342	0.149342	0.149342	0.360631	2.89941	0	0	0.2055	1.20324	0	0.108221	0	0	0	0	0	0	0.149342	0.149342	0.149342	0.149342	0.149342	0.149342
Cbs	0.855072	3.14257	3.50407	3.60637	2.67525	2.55125	3.18453	2.57257	1.39513	2.33943	2.20257	1.63827	0.433071	2.12077	1.94901	1.72622	3.15458	0.142005	1.21086	2.93475	2.60264	2.07588	2.38709	1.04737	1.62717	1.82787	0.617805	1.87598	1.5603	0.984357	1.41127	1.5518	1.36046	0.142005	0.142005	1.53411
Ermp1	2.49642	2.35708	2.58399	2.47037	3.23136	2.22982	2.81807	2.87332	2.57208	2.81277	2.95065	2.62223	2.40875	1.68616	3.26291	2.90926	2.99228	2.39515	2.32543	1.81914	2.38245	2.82746	2.16798	2.5859	2.51157	2.24541	1.38215	3.44919	1.29899	1.89249	1.36744	1.87814	2.16763	2.75095	3.03514	1.92976
Cdh17	2.29999	0.149774	0.692023	1.17259	1.5858	0.19931	0	1.53649	0	1.07604	0	0	0.535708	0.360486	0.360486	0.360486	0.360486	0.360486	0.01441	0	0	0	0	0	0	0.378459	0	0	0	0	0.360486	0.360486	0.360486	0.360486	0.360486	0.360486
Guf1	3.57639	2.74328	3.73826	3.07193	3.55591	3.0736	3.74983	3.28283	3.57571	2.34613	2.35564	3.63421	3.36698	2.83511	3.0191	3.2099	2.99374	2.25621	3.3302	2.38651	3.50295	3.19538	3.33035	3.12653	2.72254	3.16615	1.81638	2.33582	2.89935	2.93495	2.71381	2.46329	1.93427	2.8623	2.84702	2.32096
Ptrh2	5.40533	5.08959	5.18682	5.15973	4.79338	4.99412	5.17222	5.29728	4.81621	5.11161	5.19603	4.46679	5.53652	5.00457	4.9513	4.85365	5.34535	4.50944	5.29233	4.5596	4.52667	4.70148	5.02446	4.70033	5.20192	4.97569	4.86194	5.09743	4.8261	4.52338	5.13931	5.11693	4.00848	4.70784	4.98036	4.74041
Pcdh19	5.49857	5.41971	5.2962	5.42887	5.47328	5.61751	2.1702	4.95344	3.09072	5.16583	1.41169	5.15904	3.42975	5.69892	4.8333	4.996	4.39588	3.96286	4.79106	2.68269	4.80773	3.02556	4.51498	2.88084	3.06851	5.42104	2.5598	4.44884	1.79979	3.74374	3.88028	4.48732	4.91268	4.72168	3.92148	3.35205
Nefm	4.15656	1.82688	3.59373	2.90438	3.85578	2.2321	2.61525	3.02271	1.06278	3.9627	0.796945	3.84588	2.13102	3.11533	1.9005	3.08197	0	4.18433	0.403131	1.82189	0.254771	0.532358	1.28778	0	0.955774	3.52314	1.48384	3.40105	0.902843	4.56301	0.602035	3.57899	0.376904	2.67388	1.11748	2.99894
Coq7	7.02882	7.0271	7.24296	7.42745	6.97962	7.22337	6.98568	6.8755	6.43263	7.17211	6.88006	6.44083	7.01176	7.19283	6.6481	6.91928	6.56817	6.56397	7.25558	6.93856	6.93321	7.11141	6.76924	6.66043	6.99754	7.28189	5.54245	6.30758	6.16475	5.95809	6.59961	6.80403	7.29422	6.53714	6.15153	6.38244
Wdr46	6.01689	5.71668	5.63849	6.27974	5.68653	5.81531	5.48953	5.17502	5.37944	5.98533	5.79869	5.55548	5.69479	5.79581	4.86857	5.30263	5.87428	5.05203	5.07588	5.40388	5.57358	5.77264	5.83876	5.4661	5.48764	4.86617	5.19947	5.0305	5.56681	5.02336	5.66455	5.01157	5.06273	5.56364	6.05485	4.91433
Klf13	3.8664	4.33603	4.30654	3.22163	4.44254	4.329	3.4259	4.33629	3.29132	3.49487	3.65454	3.89067	3.1612	3.76097	3.14369	3.81315	3.922	3.69871	2.72922	2.77859	3.64852	3.59378	3.3897	4.11516	3.25463	4.24872	3.2748	3.74127	2.55191	3.27217	3.55823	3.12842	3.3177	3.84182	3.14668	3.52725
Cnih2	4.475	2.7409	3.08072	3.39689	3.07028	3.37273	3.05994	3.2399	3.45168	2.98314	3.08442	3.14128	1.29072	2.27077	2.72989	1.53064	2.03573	3.73199	2.39397	2.44937	2.22962	2.18215	1.47696	1.42777	2.66247	2.4013	2.93923	2.11208	3.36343	3.15069	1.75962	0.916384	2.55467	2.43006	1.79676	4.19192
Jmy	2.14681	2.20625	2.01955	1.65223	1.79712	1.63286	2.69976	2.09556	1.51609	2.60734	1.82264	2.31693	2.27786	2.2715	1.07302	1.21199	2.51605	1.80026	1.96277	1.19186	1.94008	2.0032	1.73244	1.1111	2.42076	2.27586	1.49899	1.54456	1.97649	2.17687	1.00757	1.26292	0.470431	1.7235	1.45433	1.40234
Dpysl5	4.66571	3.32852	3.99894	3.81024	4.54582	4.15855	2.97625	3.55638	2.38881	4.23248	2.68894	4.24688	4.884	4.05368	3.80518	4.27362	4.67347	3.81801	3.36463	3.64838	3.57358	3.78258	3.63073	2.41858	2.33697	4.3538	2.59323	3.7191	1.76442	3.58662	2.96139	2.97255	4.6185	3.87335	3.32548	3.94549
Cyp3a11	0.0318596	1.19089	0.0318596	0.0318596	0.0318596	0.593785	0.318365	0.925095	0	0	0.163309	0.379368	0	0	0	0.121585	0	0.773175	0.0318596	0.293367	0.0318596	0.0318596	0.0318596	0.0318596	0	0	0	0	0.0963198	0	0	0	0	0	0	0
Gadd45gip1	6.62047	6.22263	6.10345	6.37123	6.18851	6.196	6.44283	6.29598	6.5012	6.91041	6.22582	6.20614	6.16429	6.20464	6.40162	6.62579	6.01965	6.83717	6.50369	6.17104	6.00537	6.17466	6.38468	6.12351	6.31801	6.06478	6.52142	6.05485	5.66724	6.05841	6.06616	5.97732	6.50994	6.40468	6.09022	6.55033
Mcm7	7.41168	7.56127	7.57009	7.58047	7.4629	7.48889	7.28666	7.03369	7.27443	7.40558	7.50327	7.18671	7.24364	7.09895	7.08103	7.2867	7.20904	6.91819	7.43367	7.21588	7.35975	7.54127	7.23919	7.07656	6.4426	7.18581	7.11317	7.37095	7.0889	6.8556	6.98615	7.20589	7.2152	7.14035	6.76242	7.15229
Irs4	0	0.472701	0	1.20729	0.145241	0.15577	1.50244	0	2.0782	0	2.07991	0.162578	1.42913	0.01037	0.665455	0.910912	0.01037	1.19957	0.135752	0	0	0	0.284881	0.371602	0.615225	0.0550133	0.868528	0	0	0	0.925696	0.124074	0.141403	0.161812	0.383335	0.01037
9430023L20Rik	6.03017	5.501	5.85975	6.38298	5.69076	5.90563	6.21691	5.40636	5.56939	5.62127	6.35995	5.45711	5.94664	5.87731	5.94076	5.7073	5.80559	4.47796	6.05594	5.37495	5.87015	6.15459	5.24869	5.35132	4.90036	5.44033	4.75762	4.85746	5.63547	5.82354	5.85351	5.25245	4.64987	5.63933	5.46937	5.15914
Wfdc13	0.084644	1.45449	1.2353	0.084644	0.084644	1.73758	1.57112	0	1.53024	1.42465	0	1.938	0.198073	0.198073	0.198073	0.924843	0.198073	0.198073	0.084644	0.084644	0.084644	0.084644	0.084644	0.084644	1.58465	0.00241165	0	0	0	0.877632	0.198073	0.73229	0.198073	0.198073	0.198073	0.198073
Lmtk3	0	0	0	0	0	0.0589943	0	0.0837746	0.296475	0.077051	0.0548541	0.219945	0.100764	0.525536	0.200526	0	0	0.267293	0	0	0	0.031216	0.0866034	0	0	0	0	0.0785062	0	0.0294978	0	0.209166	0	0	0	0
Cbr1	7.12892	6.36696	6.36175	6.33305	6.68045	6.33585	5.36986	5.7021	6.73282	6.68896	6.1548	6.24185	5.82439	5.86462	6.38619	6.54673	6.75608	6.10481	6.30975	6.38756	6.08995	6.34194	6.13583	6.3622	6.10477	4.6302	5.86683	5.91953	6.08564	5.54421	5.91739	5.49445	4.71227	6.13351	5.90657	6.60621
Ddx49	3.61375	4.61445	3.98386	4.80719	4.39593	4.76807	3.68467	3.44607	3.45694	3.39212	4.33233	3.85714	3.60318	3.58358	4.33067	4.33678	4.6717	4.15672	4.66148	4.06631	3.67504	4.51917	4.18336	4.14222	3.45077	3.10456	3.37815	2.55639	3.25476	3.05917	3.40771	3.26925	4.17274	3.83197	2.652	4.3888
Pdlim4	6.67475	6.40955	6.5968	6.3782	7.13095	7.17429	3.8626	6.01516	3.93945	6.12103	4.27951	6.83751	3.213	7.02174	5.53419	6.04818	5.21	5.26681	4.58896	4.1035	5.50543	5.04895	6.03845	4.79193	3.91128	6.76253	2.59555	6.4345	3.95519	6.34714	3.213	4.79302	4.0185	6.36489	3.31944	7.31474
Phf5a	7.69913	7.8697	7.56153	7.79923	7.67149	7.53369	7.55178	7.36615	7.52201	7.93694	7.25931	7.56488	7.43302	7.41552	7.57544	6.98381	7.47019	7.52774	7.87624	7.53696	7.51637	7.30442	7.29411	7.3889	7.26794	6.90036	7.4522	7.57793	7.16156	7.6155	7.40471	7.22708	7.20391	7.47686	7.12946	7.45444
Sntb2	3.10047	2.0812	2.19486	1.93611	2.55733	1.9145	1.24126	1.25617	0.824424	1.55405	0.0011226	1.2156	2.13621	1.27062	2.51972	1.2381	1.85247	2.95085	1.72206	0.836058	1.46395	1.16586	1.82636	0.686666	1.92742	1.55367	1.04118	2.24299	0.67882	0.137892	1.62773	0.468638	2.38926	0.933384	0.890664	1.82331
Tti1	3.16154	4.65347	4.17287	4.12887	3.76399	3.8914	3.94907	3.72206	4.22358	3.94301	4.55354	4.41983	3.95962	3.60082	3.91542	3.99358	3.99863	3.41407	3.31089	4.1058	4.22112	3.95849	3.74967	3.93615	3.93009	3.86767	3.18941	2.16568	3.80753	3.71295	3.24518	3.42786	3.73456	3.96658	2.52106	3.68042
Srsf11	7.1974	7.38275	7.05058	6.9599	7.18233	6.88467	6.85891	6.92475	6.80283	6.89094	6.91067	7.25358	6.57278	7.22006	7.05593	6.94207	7.10776	6.88964	7.03401	6.87252	6.83734	6.86284	7.02207	6.9516	7.00166	6.82309	6.9673	6.84429	7.01384	6.61021	6.71686	6.80444	6.96436	6.60446	6.82165	6.555
Nsl1	4.47509	2.76996	3.26994	4.08488	4.044	3.85752	4.63053	3.05503	3.82864	3.46442	3.99094	4.18802	3.56989	3.53842	3.10453	3.3803	3.69299	2.70638	3.96748	3.2683	3.47781	3.13247	4.11989	2.42649	1.77547	2.94835	2.74814	2.99077	3.22153	3.44461	2.5864	2.87715	3.28769	3.20396	3.88698	2.85851
Mrpl12	8.68608	8.61499	8.58885	8.66677	8.48697	8.52475	8.59065	8.53476	8.37126	8.42195	8.52336	8.61868	8.03691	8.48004	8.2577	8.33605	8.57708	8.84636	8.48099	8.27843	8.40886	8.33929	8.42197	8.73747	8.28564	8.00564	8.23096	8.37036	8.37485	8.39767	7.83564	8.6757	7.5248	8.69895	8.24572	8.77674
Timm50	7.27344	7.37055	7.1518	7.43004	7.39108	7.23374	6.71809	6.71727	6.39818	6.93361	6.32109	6.88246	6.7343	6.22781	6.78215	6.55935	6.70436	6.83591	7.084	6.9068	6.50873	6.66279	7.038	7.11411	6.29456	7.20789	6.03613	5.65151	6.56965	6.38078	6.44803	5.21915	6.80202	6.8156	6.75351	6.82743
Cct7	8.1618	8.44047	8.5837	8.60306	8.6675	8.6242	8.36136	8.4507	8.25296	8.29489	8.36029	8.24564	8.16803	8.40978	8.29346	8.32718	8.47956	8.02385	8.62655	8.39791	8.63933	8.54174	8.40586	8.08244	8.06459	8.19972	8.07534	8.15662	8.41487	7.98949	7.97111	8.07369	7.91345	8.22382	8.13115	8.13792
Vsx2	2.1768	0.0134367	0.0663943	0.0134367	0.459856	0.832903	1.40516	1.48716	0.629586	0	0.129487	0	0.964944	0.339318	0	0.759548	2.00135	0	0.440708	0.0134367	0.0134367	0.202668	0.0134367	0.0134367	0	0	0.779247	0.0853313	0	0.74029	0	0	0	0	0	0
Mesp2	4.4217	0.335511	4.23502	4.87438	4.62367	5.4514	0.905158	4.24855	1.15842	5.25379	0.75208	3.55209	0	4.30562	2.97386	3.43516	2.22545	2.14119	1.79033	0.952334	2.31053	1.87817	2.08402	1.05025	1.18686	4.29785	0.75208	2.68861	0.75208	0.75208	2.75588	3.27579	4.40566	1.98892	0.763276	0
Pigx	6.19639	6.53538	7.07596	6.60412	6.48855	6.74271	6.62365	7.23069	6.54362	6.63072	6.70549	6.84571	7.19444	6.89193	6.47392	6.87834	6.38816	6.61845	6.58139	5.91622	6.64044	6.00849	6.3501	6.48056	6.93836	7.12124	6.15635	7.15511	6.47076	7.04931	6.67715	6.43337	5.35758	6.42307	5.69697	6.28657
Eci1	5.41838	5.51455	5.94766	5.37039	5.35248	5.61512	6.07133	5.03484	5.03304	5.48637	4.68239	4.9636	6.15972	4.68796	5.81134	5.57705	5.8107	5.72547	6.28556	5.84398	5.59201	5.14949	5.09124	4.97598	5.10008	4.8758	4.94922	3.10859	4.08956	4.81941	4.36592	4.76142	5.24328	5.21103	4.89633	5.30254
Vopp1	3.70225	2.41003	3.4404	3.76414	3.3615	3.49062	3.21928	3.01984	1.9393	2.74596	1.97648	4.21135	3.78039	2.62	2.47858	1.78242	2.6518	1.62722	2.45815	2.42901	2.40162	2.87058	2.40272	2.21417	2.48439	1.77051	2.42951	2.76463	2.7609	2.20106	1.49857	1.60038	2.03963	1.85574	3.78542	1.4865
Rpap1	3.23179	3.53183	3.64167	3.91204	3.49648	3.53922	3.09201	3.43304	3.34572	3.33651	3.456	3.3667	3.32436	3.58456	2.89968	3.72885	4.08611	3.30715	3.54278	3.56644	3.52054	3.68574	3.33072	2.83978	2.87309	2.10528	2.64063	3.21898	2.56296	3.43876	3.16737	2.79346	3.37889	3.25621	2.56587	3.46586
Dll1	5.82845	4.74524	5.91706	5.18809	5.98425	5.31967	0	5.10114	0	4.67717	0	4.29325	3.86081	6.37964	4.20786	3.66365	0.0395053	1.86013	2.08845	0.93863	2.04217	1.25388	1.32597	0.785466	0.560616	5.53702	0	4.01122	0	4.39584	1.49377	4.97077	5.13583	4.24349	2.16134	0.561191
Nt5dc2	8.70105	8.43246	7.87269	7.98666	7.90974	7.84041	8.47296	7.88469	8.31551	8.30246	8.49028	8.04989	7.88146	7.96655	8.12594	7.95955	8.04046	7.5985	8.19998	7.97665	7.95522	7.97874	7.94984	7.88355	7.92881	8.03186	8.01123	7.98501	8.23003	7.90003	7.87453	7.83601	7.57067	8.01046	7.98555	7.71623
Pycr2	6.22427	6.43298	6.88183	6.23714	6.58673	6.17764	5.08398	5.79191	5.85948	5.75926	5.77725	5.45694	5.7974	6.06721	6.14381	6.10729	4.99785	4.72721	5.73133	5.20502	5.93157	5.79055	5.31507	4.9398	5.0317	6.62082	5.13967	4.61569	5.20774	5.84236	5.534	6.60394	4.41871	5.27701	5.37607	4.97222
Gm11696	1.61266	2.03348	1.2116	1.10389	1.12522	0.387443	0.461962	0.199634	0.543654	2.67089	0.00235648	0.928971	0.964	0.95564	0.125882	0.182769	0.125882	1.25784	0.0126259	0.519768	1.66669	1.61622	0.0512251	0.521052	0.00235648	0.757799	0.00235648	0.792995	0.00235648	0.400371	0.125882	0.241518	0.125882	0.125882	0.125882	0.125882
Hlf	0.424597	1.20059	0.110833	0.275272	0.37588	0.937304	1.63688	1.32005	2.10427	0	1.93709	0.113486	1.13276	1.74939	1.02393	0	0	0.276038	0.849327	0.287367	0.569377	0.299141	0.110833	0.110833	0.703593	0.2912	0.993165	0.341334	0.474542	0	0	0	0.17287	0	0.696156	0.261371
Ccdc62	0.543238	0.672174	0.108993	0.308157	0.268368	0.13226	0	0.298346	0.667808	0.0971125	0	0.896133	0.0900107	0.0900107	0.0900107	0.242244	0.0900107	0.0900107	0.321221	0	0.0117456	0	0.00741341	0.381493	0	0	0	0.10381	0	0.44844	0.0900107	0.0900107	0.0900107	0.0900107	0.0900107	0.0900107
Ankrd45	2.30867	0.724326	2.97362	0.723847	2.80479	2.91479	0	2.21467	1.01943	0	2.14073	1.26906	1.68516	0.418896	0.482804	0.667241	1.10086	0.418896	1.05225	0.501833	2.27602	0	0	0	0.0371993	0.58673	0	0	0	0	0.731495	0.418896	2.08209	0.418896	1.70334	0.615604
Zfp825	3.87998	4.12308	4.59271	4.79886	3.85923	4.43274	4.57812	4.38504	4.37116	3.89491	3.44064	3.68627	4.81388	4.65564	4.12553	2.50925	3.32589	2.34834	2.96466	4.13925	3.34914	3.79235	3.42611	2.67162	4.35008	4.6341	3.22759	4.08752	0	3.9873	3.57794	4.13993	2.42568	4.04867	2.26976	2.27148
Sap30bp	4.89153	5.29717	5.1668	5.18062	4.99631	4.85525	4.67237	4.95158	4.85657	5.8194	4.20233	5.25038	4.97098	4.2098	4.55095	4.89916	3.63168	4.7088	5.02806	4.57224	4.38069	4.77966	4.73335	4.77604	4.92898	4.68869	4.14251	4.01984	4.32084	3.9277	4.65782	3.93342	5.63136	4.55659	2.85313	3.77752
Tex10	5.57628	5.68628	5.31221	5.35846	5.28199	5.01767	5.25491	5.52762	4.93025	5.06258	4.73614	5.03976	5.04141	5.54793	5.22444	5.38149	5.2045	4.54481	4.67922	4.55211	5.03677	5.20598	5.15928	5.02096	5.06889	5.38134	4.72437	4.96449	4.89686	4.59157	4.00411	4.6156	4.8352	4.84979	5.19265	5.38869
Gm10421	0.0375061	0.0375061	0.0375061	0.0375061	1.01092	0.0375061	1.88886	0	0.845521	0.542241	1.40321	0.459989	0.0316406	0.0316406	0.0316406	2.28474	0.0316406	0.0316406	0.0375061	0.0375061	0.0375061	0.0375061	0.0375061	0.0375061	0	0	0	0	0	0	0.0316406	0.0316406	0.0316406	0.0316406	0.0316406	0.0316406
Dnajc7	6.0068	5.78064	5.99235	5.98749	6.01044	6.08789	5.75104	5.90983	5.59177	5.89673	5.37586	5.20401	6.0446	5.83116	5.77937	5.96018	4.9518	5.41136	5.49249	5.37989	6.04548	5.88189	5.58063	5.7965	5.44806	5.83304	5.18266	5.65313	5.51838	5.40835	5.45656	5.56848	5.04794	5.74015	5.42454	5.54133
Kcnc1	1.66334	1.44065	0.54189	0.684765	0.190311	0.14025	0.0117215	0.45542	0.32079	0.0701987	0.352311	0.173003	0.0677887	0.0677887	0.89816	0.0677887	0.0677887	0.0677887	0.190311	0	0	0.423498	0	0	0.0117215	0.0117215	0.0117215	0.137443	0.0117215	0.0117215	0.0677887	0.0677887	0.625113	0.24237	0.0677887	0.0677887
Tmem45a	2.01548	2.01997	1.54213	1.95193	2.43637	2.26851	0	0.97407	1.60379	1.45094	1.99772	1.62177	1.33685	3.04614	1.63262	0.777233	0.393004	0.393004	0	1.35564	2.19289	0.979954	0	0	0.726252	1.4663	0	1.37099	1.61258	1.49671	0.527912	0.691924	0.65634	1.27179	0.393004	0.393004
Dhrs4	5.77475	5.38124	5.38252	5.09484	5.20909	5.02802	4.76279	4.99097	4.59847	5.0163	4.77471	4.48733	5.00657	3.80076	4.77624	4.56586	4.26542	4.09478	4.73284	4.25229	4.85388	5.0185	4.81348	5.22329	3.74123	4.51073	4.30004	4.63352	4.79747	3.70449	4.50854	4.36093	3.1291	5.076	4.62105	3.87223
Sars2	4.51399	4.76646	4.47866	4.96282	4.01154	4.75114	3.33934	4.00827	4.72787	3.82093	4.14636	4.37915	4.596	4.7391	4.47017	4.54634	4.43091	2.91088	4.33884	4.40846	4.37163	3.90232	4.36293	4.93079	1.23329	3.91543	2.7332	4.15762	1.99286	3.05626	3.15812	4.52726	4.46834	3.17066	2.32793	4.42961
Tmem184c	3.5585	3.53853	4.05952	3.70871	4.28803	4.36802	4.04413	3.77036	4.71558	4.31578	4.34776	4.19631	3.71546	4.0245	4.49746	4.21776	4.60083	4.53301	4.02216	4.08687	3.70088	3.4179	4.10463	4.01938	4.21694	3.18954	3.81005	2.98313	4.04614	3.59439	3.34475	3.82025	3.91563	3.55942	5.17398	3.43267
Pgbd1	1.12856	0.837903	1.80689	1.52437	2.8064	2.31292	2.48882	1.53896	0.869031	2.94319	2.65962	2.17266	0.611348	0.511111	0.18414	1.14588	2.70612	1.13754	1.31323	1.14099	1.66119	1.15385	0.725237	1.33755	1.21888	0.93725	0.659276	0.635197	1.13606	0	0.119502	2.42609	1.07794	0.178497	0.119502	0.119502
Tgif2	3.14832	4.84078	4.78434	4.92314	4.33946	4.57593	4.68551	4.21917	4.83104	4.67258	4.82816	4.38151	3.90709	4.63109	3.7074	4.12333	3.93962	4.51313	3.55754	3.7652	4.15765	4.41293	4.10483	4.26235	4.63651	4.30755	3.59388	4.24373	4.96334	4.23269	2.53292	3.56659	3.71022	4.39654	4.41191	3.5889
Dnajc2	6.36434	6.47521	6.24782	6.03475	6.32578	6.13254	6.7329	6.66658	6.52999	6.50076	6.47765	6.33271	6.49611	7.03972	6.31495	6.44909	6.31094	6.25228	6.28001	6.45332	6.0335	6.21826	6.53668	6.17059	6.52077	6.43308	6.5273	6.39596	6.33994	5.47066	6.01303	6.26413	6.35922	6.49372	5.94234	5.77954
Fam176a	0	2.48983	2.23511	0	0.825564	0	0	1.59805	0	2.87762	1.7587	0	0.665449	0.665449	0.665449	0.665449	0.665449	0.665449	0	0	0	0	0	0	0	0	0	0	0	0	0.665449	0.665449	0.665449	0.665449	0.665449	0.665449
Hes3	0.619249	2.32181	2.17414	0.225325	1.85501	2.39044	0	2.69832	0	1.00144	0	0.767709	1.867	1.867	1.867	1.867	1.867	1.867	0.225325	0.225325	2.35305	0.225325	0.225325	0.225325	0	0	0	0	0	0	1.867	1.867	1.867	1.867	1.867	1.867
Rln1	1.04009	0	1.45845	0.989411	0	0	0.0829254	0.0829254	0.0829254	0.0829254	0.0829254	0.630829	2.06713	0.050963	0.050963	0.44422	2.50779	0.050963	0	0	0	0	0	0	0.0829254	0.0829254	0.0829254	0.0829254	0.0829254	0.0829254	0.050963	0.050963	0.050963	0.050963	0.050963	0.050963
Mrpl11	5.26009	5.89853	5.49159	5.49995	5.59916	5.49627	5.71152	5.45519	5.50428	5.85281	5.45151	5.3734	5.20549	5.60337	5.58833	5.72753	5.18667	5.24763	5.24002	5.37982	5.25859	5.18679	5.51398	5.69231	5.58628	5.33338	4.94718	5.36361	5.58449	5.7792	4.93609	5.43484	5.38119	5.5395	5.21562	4.96827
Ptchd2	0.0127427	0.0127427	0.37372	0.0127427	0.168762	0.0127427	0	0.17222	0.15937	0	0	0.211579	0.0334031	0.113886	0.0334031	0.0334031	0.262452	0.0334031	0.0127427	0.0127427	0.0127427	0.0127427	0.0127427	0.0127427	0	0.140336	0	0	0	0	0.0334031	0.0334031	0.0334031	0.0334031	0.0334031	0.0334031
Cs	5.86807	5.98069	6.0161	5.78846	5.77735	5.89356	6.11575	5.46772	5.9685	5.33744	5.51616	5.72232	6.01331	5.6927	5.7902	6.02732	5.3298	6.2684	5.28797	5.42246	5.59964	5.82216	5.76003	5.90619	5.77268	5.61423	5.95574	5.28699	5.52216	5.75869	5.73918	5.66794	4.65594	6.30474	4.8759	5.45223
Olfr871	0.190052	0.190052	0.190052	0.190052	0.190052	0.190052	0.930298	0.612645	0.133879	0.647719	0.354863	0.299158	0.235248	0.130015	0.513639	1.60228	0	0	0.190052	0.190052	0.190052	0.190052	0.190052	0.190052	0.561237	0.19915	0.128363	0.257319	0.000491755	0.296086	0	0	0	0.30891	0	0
Alox8	0.581321	0	0.0545362	0.461927	0.0640474	0	1.46176	0.74673	0.562923	0.665452	0.809503	0	0.588519	1.2395	0.224754	1.00083	0.787824	0.226186	0.0259654	0.113425	0.11534	0	0.24046	0	0.595993	0.0905303	0.179325	0	0	0.351008	0.252651	0.844144	0.597941	0.292364	0.745917	0.400944
Tex11	0	0.882118	0	0	0.351259	0.572682	0	0	0.307969	0	0.597144	0	0	0.853455	0	0	0	0	0	0	0	0	0	0	0	0	0	0	0	0	0	0	0	0	0	0
Wdr48	3.5517	2.8473	3.20197	3.08416	2.96228	2.01994	2.44659	2.8282	2.22419	3.11638	2.3921	2.42223	3.26913	1.4841	3.84153	2.01572	2.63679	2.56622	2.04045	2.34441	2.0055	2.97746	3.07079	2.28043	3.2432	2.14204	2.93719	2.35183	2.49553	1.9688	1.79097	1.99559	1.5485	1.22674	0.762824	1.70869
Foxb1	3.98827	2.48625	3.50669	2.83061	3.31724	2.46874	0	2.60833	0	1.61232	0	0	1.98993	2.62238	1.84892	1.84892	1.84892	1.84892	1.30672	0.910518	1.08773	0.967931	1.00944	0.910518	0	2.18515	0	0.0228572	0	1.93901	1.84892	1.92535	1.84892	1.84892	1.84892	1.84892
Gart	6.20335	5.84472	5.84601	6.00084	6.14919	6.05588	5.77104	5.89824	5.61991	5.79848	5.30711	5.49904	5.93796	5.79673	5.51091	5.52776	5.17863	5.31535	5.53236	5.75716	5.60242	5.85161	5.42888	5.62455	5.55983	5.68972	5.79038	5.48178	5.663	5.45643	5.30436	5.27953	5.55403	5.54082	5.52626	5.01129
Ggnbp1	0.531575	0.657866	1.26942	1.29446	0.722719	0.29125	3.18287	1.79719	3.02957	0	1.72083	0.894064	0	0.344932	2.76491	0	1.66192	0	0.149616	2.04132	0.586462	0.719835	0.887462	0.149616	0	0	0.021338	0	0	0.289014	0	0	0	0	1.48806	0
Nhsl1	2.91566	2.14782	1.90863	1.15802	1.59739	1.4599	1.30368	2.09882	1.42403	1.60066	1.94329	1.47608	1.86326	1.11764	1.49474	2.0267	1.02693	1.72749	1.13099	2.41519	0.753109	1.67409	0.467441	1.16165	1.39638	2.05579	1.44659	1.93029	0.563338	1.42643	0.919693	1.4653	0.99056	1.56509	0.50267	0.981288
Slc25a3	9.28996	9.27807	9.0992	9.23211	9.1769	9.24805	8.72249	8.99321	8.88355	8.81438	8.90157	9.17013	8.92223	8.70174	8.75873	8.66667	8.96606	9.08223	8.8101	9.11684	8.88257	8.91531	9.09975	9.04561	8.79925	8.84138	8.80824	8.85987	8.79206	8.89199	8.96716	8.4889	8.95592	8.95811	8.75842	8.68517
Slmo1	4.73034	4.40001	2.4787	2.42475	2.13427	2.83557	1.16356	3.38745	2.04668	3.01043	2.09066	1.80822	1.82624	0	0.808651	0	0	2.77921	2.32366	1.68609	1.75581	2.27397	1.5786	1.93057	0	2.63425	0	0.892229	1.86398	1.24437	0.555531	1.25553	0.369575	1.9223	0	2.49554
Cd244	1.89406	0.340117	0.024991	0.024991	0.024991	0.024991	0	0.202893	0.272056	2.59636	0	0.120867	1.75516	2.70705	0.361139	0.298432	1.31843	0	0.024991	0.024991	0.024991	0.024991	0.024991	0.024991	0	0	0.55455	0	0	0	0.171259	0	0.238745	0	0	0.0932674
Sfpq	7.26848	7.25391	7.15795	6.76214	7.12717	6.94406	7.34312	7.4389	7.18867	7.56873	6.92634	6.9407	7.51684	7.18437	7.03078	7.17815	7.21602	7.0223	6.98839	6.81311	6.83145	6.93171	6.89205	6.88912	7.07227	7.51581	7.31223	7.15315	7.14457	6.89548	7.02154	7.03394	6.87817	6.921	7.33116	6.98764
Btn2a2	2.12795	2.04531	1.72488	0.927273	0.172525	0.0431128	0.0120139	0.476665	0.305458	2.49319	0.0120139	0.0120139	0.00987562	1.44012	0.00987562	0.00987562	0.683313	1.09923	0.0431128	0.0431128	0.221332	0.0431128	0.0431128	0.0431128	0.22142	0.58429	0.0120139	0.786131	0.0120139	0.0823298	0.00987562	0.00987562	1.26751	0.00987562	0.00987562	0.00987562
Cnot2	5.56207	5.2047	5.59794	5.52631	5.49808	5.55223	4.90317	5.52673	5.4353	4.70752	5.18814	5.10724	4.60542	6.16621	5.11912	5.11777	5.39438	5.24364	4.57669	5.33031	5.38905	4.90306	5.59987	4.63241	4.52002	5.05612	4.89485	5.05934	5.14775	5.71703	5.03519	4.8768	5.06284	4.83967	4.36798	4.08815
Dock8	0	0	0	0	0	0.0678939	0.983898	0.158888	0.822842	0.0594163	0.473587	0.179631	0.79775	0.316353	0.537069	0	1.27767	0.847799	0.0439857	0.140632	0.0859399	0.344292	0	0	0	0.462902	0	0.0622957	0	0	0.0653269	0	0	0	0	0
Dpm1	4.37811	3.81598	4.27778	3.60263	4.03031	4.3145	4.24111	4.06546	4.55319	4.27748	4.14977	4.30288	3.80125	5.05748	4.17639	4.34989	4.38246	4.60619	4.33535	4.15097	3.78905	3.63157	4.1652	3.79238	4.05652	3.87779	3.75079	3.57472	4.1587	3.3532	4.5592	3.69169	3.60684	3.81766	4.41746	3.96017
Ola1	6.73888	6.56908	6.55047	6.10529	6.95842	6.56888	6.07423	6.48353	6.41407	6.28462	6.55126	6.10018	5.56479	6.1709	6.39195	6.39317	6.57217	6.16352	6.25019	6.2891	6.1017	6.20815	5.97661	6.5851	6.09896	5.56059	6.3456	5.77962	6.4643	6.24009	5.51017	6.62276	6.24723	6.17127	5.82405	6.1309
Stox2	2.57753	3.06172	2.42587	2.77764	2.33344	2.24028	2.72057	2.79044	2.65727	2.10934	1.8852	1.28613	2.64677	3.67209	2.73591	2.12928	2.58748	1.27237	2.7733	1.86501	2.52908	2.07899	2.3203	2.01532	2.69558	1.98418	2.48576	0.468816	2.0002	1.4708	2.06851	2.35746	2.74354	1.4242	1.80073	1.95837
Pfkm	4.18958	4.23618	3.78801	3.49364	3.87984	3.52167	4.14636	3.89146	3.63269	3.55099	4.0067	3.46486	3.02467	2.83692	2.96777	3.0583	2.48292	2.96831	3.50133	3.36629	3.79568	2.83692	3.18605	1.54402	4.0147	3.43158	3.36323	2.35267	3.20046	2.48039	2.13289	3.32167	3.32926	3.97632	2.99274	2.44775
Sp9	1.31525	0.274613	0.291894	0.0492097	0.0492097	0.395579	0.919417	0.184186	0	1.18138	0.386497	0	0.054138	0.054138	0.054138	0.054138	0.108412	0.054138	0.1153	0.0492097	0.0492097	0.0492097	0.0492097	0.207166	0	0	0	0.79856	0	0	0.054138	0.054138	0.054138	0.054138	0.054138	0.054138
Arpc5l	6.08313	6.81212	6.59901	6.55335	6.84353	6.46635	6.28168	6.88245	6.30313	6.81305	6.23629	6.87399	7.01291	6.62145	6.13127	6.59728	7.0904	6.24729	6.25928	6.60967	6.18479	6.5385	6.40928	6.02768	6.27754	6.34562	6.04536	5.86258	6.51587	6.04001	6.68847	6.23087	6.56459	6.77715	6.55724	6.30564
Adad1	0	0	2.18864	0	0	1.91546	0	1.359	1.0102	2.76333	0	0.315822	0.0785346	0.0785346	0.0785346	0.0785346	0.0785346	0.362616	0	0	0	0	0	0	0	0.474795	0	1.10996	0	0	0.0785346	0.0785346	0.0785346	0.0785346	0.0785346	0.0785346
Tbx6	6.8912	4.90272	6.49417	5.50761	6.66039	5.15305	1.53966	5.13724	1.89837	5.35867	0	4.68105	2.69787	5.0313	0.613862	4.4149	3.23393	3.32295	2.78556	0.342269	2.12445	1.43098	0.333675	0.331353	0	5.81201	0	4.62587	0	5.54482	2.70931	5.87056	3.24912	5.18544	0.613862	3.86491
Acpp	0.495775	0	0	0.128218	0.0485402	0.893324	0.360021	0.718797	0.238008	0	0	0	0.273717	0.0713961	0.0713961	0.893622	0.0713961	0.0713961	0.0547804	0	0	0.0273008	0	0.192278	0	0	0.189546	0	0	0	0.283688	0.0713961	0.0713961	0.0713961	0.0713961	0.0713961
Psma7	10.0162	9.89257	9.80449	9.86811	9.76298	9.67422	9.72338	9.76237	9.65601	10.034	9.64324	9.45565	9.41112	9.6666	9.79569	9.66711	9.66355	9.46856	9.69942	9.72489	9.64038	9.74242	9.65998	9.81258	9.68491	9.64486	9.62518	9.35049	9.58221	9.69519	9.61229	9.43844	9.53528	9.39433	9.2612	9.43298
Hes7	5.72504	3.62713	5.65963	3.79115	5.01918	3.01087	1.47082	2.89145	1.47082	2.64012	1.47082	2.64058	0.356957	3.59619	0.356957	0.356957	0.356957	0.356957	0	0	0	0	0	0	2.46305	3.71778	1.47082	2.61742	1.47082	3.63116	0.356957	0.356957	0.776221	0.356957	0.356957	0.356957
9130024F11Rik	0	0.397545	1.32041	0.40098	0.936753	0.098506	2.72791	0.392369	1.05636	0	1.11523	1.38938	0.564026	2.83663	0	2.44126	0	0.459323	0.544524	0	0.197022	0.225561	0	0	0	0.0364252	0.212618	0.706055	1.45925	0.0822479	0	0	0	2.02672	0	0
5730422E09Rik	0.464834	0.848439	0	0	0	0	0.0122192	0.452387	0.0122192	0.0122192	0.895736	0.484678	0.00469138	0.00469138	0.32374	0.360702	0.00469138	0.00469138	0	0.104093	0	0.263376	0	0	0.0122192	0.0122192	0.0122192	0.0122192	0.0122192	0.0122192	0.00469138	0.00469138	0.00469138	0.00469138	0.00469138	0.00469138
Dedd2	2.51186	3.22762	2.80787	2.93665	2.19124	2.74811	0	2.9312	3.3489	2.55278	2.06341	1.65844	3.57657	2.9471	2.26275	3.00668	1.78477	3.72053	0	3.45639	2.87112	1.89685	2.11691	0.481061	0	0	2.17917	0.489097	2.07391	2.65904	3.06702	1.83897	3.08667	2.77692	2.17392	2.12141
Lfng	1.3722	2.09446	2.16746	2.37202	2.29559	2.1479	0.280065	1.61848	0	1.5029	0	1.90833	0.252578	1.70849	0.685402	1.66373	0.606967	0.802655	1.53916	0.286761	1.7832	0.945781	0.749635	0.336952	0	1.36579	0	0	0.392206	0	1.08171	1.37543	0.809949	1.06283	0.823759	1.13309
Neurod2	0.041308	0.467453	0.041308	0.041308	0.179009	0.041308	0.323363	0	0.200894	0.196464	0	0	0.46363	0	0	0.0555108	0	0.842949	0.041308	0.041308	0.041308	0.041308	0.041308	0.041308	0	0	0	0	0	0.0493155	0	0	0	0	0	0
Tubb4a	4.63929	4.99747	4.58067	4.60113	4.2844	4.6862	3.97361	4.7227	2.3311	4.47475	0	2.11551	2.68756	4.4832	2.17908	2.65397	1.95888	1.43624	3.23975	4.00436	2.45387	2.75848	2.05976	2.75486	2.11662	4.3061	0	2.5477	0.737246	0	4.19532	3.14972	3.72513	2.61555	3.40552	1.43624
Zfp775	2.42638	0.756993	2.06734	2.65273	1.82783	2.3725	0.147778	1.50762	1.06943	1.69524	1.93831	2.39907	0.317892	1.01794	1.77083	1.18662	0.317892	1.86588	0.514434	0.814489	1.69263	0.983213	1.91833	0.547503	0.632257	0.454496	0.316586	0.707441	1.56383	1.34282	1.25035	1.27943	0.615221	1.33983	0.317892	1.91777
Mmachc	3.4042	4.38739	4.62663	4.7661	4.92823	4.48802	4.79061	4.88096	4.95288	4.31433	4.35664	4.61066	4.61457	4.49058	4.62904	4.5373	4.60536	3.19598	3.88684	3.84831	4.82827	4.32303	4.45455	3.16458	4.75027	4.59849	4.89663	4.27142	4.41444	3.86582	2.50181	3.41167	4.12881	4.48275	3.69255	3.77257
Abhd8	0.878624	2.84315	3.55397	3.48985	4.08418	3.81148	1.54066	3.38167	2.99379	2.63183	3.90737	2.27337	2.1513	2.04167	2.49331	1.55677	4.11697	3.04255	2.13835	2.25218	2.53124	2.97524	1.50014	2.79341	0	0	1.58569	3.19547	0	2.98317	3.09548	1.08453	1.98062	1.73923	1.08453	3.24969
Polg2	2.02555	3.61799	3.57554	1.86863	2.82346	3.23147	3.83498	3.6012	4.05687	2.45949	3.03155	4.49504	2.83506	3.88223	3.01688	2.48708	4.8165	4.15359	0	3.31231	2.09568	3.34928	2.74332	3.88257	3.11174	2.27293	1.93571	3.94079	2.46415	2.48628	2.41648	2.40706	3.37772	2.15004	1.78826	2.16038
Olfr814	0.558119	0.265926	0.265926	0.767382	0.756762	0.265926	0	0	0	0	1.73333	1.65866	0	2.29179	0	0	2.38114	0	0.265926	0.265926	0.265926	0.265926	0.265926	0.265926	0	0	0	0	0	0	0	0	0	0	0	0
2410017P09Rik	3.50112	3.01893	2.17029	2.53602	2.43384	2.04109	3.16643	3.06196	3.3425	3.55202	2.25493	2.26509	1.78565	3.26504	3.08351	2.86356	3.00847	2.20566	2.75513	2.08949	2.01552	1.99867	2.01316	1.86075	2.95255	3.07378	2.71165	2.55028	2.28312	1.79461	2.74951	2.56292	2.85848	2.52023	2.25589	2.89739
Syce2	7.26493	6.03367	6.34281	6.44875	6.39199	6.27124	6.01597	6.69286	6.03193	6.57902	4.86064	5.48744	5.34431	6.95126	5.58236	6.37075	6.10632	5.62283	5.48006	5.57818	5.70339	5.62385	5.46786	5.94692	6.39506	5.89663	5.57008	6.44676	6.17807	4.91722	5.09011	5.44329	5.44735	6.81447	5.84862	4.87473
Nono	7.85047	7.82081	8.37945	8.21088	8.12998	8.29464	8.42312	8.26329	8.05834	7.75308	8.04302	8.17003	8.06715	7.57279	7.91196	8.14102	8.38536	7.63633	7.97096	7.83189	8.34634	8.18823	7.90577	7.63672	7.81327	7.79819	7.72623	7.89877	7.90244	8.15677	7.61151	7.74711	7.66662	7.96118	7.76454	7.96255
Car5b	0.213325	0	0.511082	0.948613	1.13935	0.703155	1.21922	0.145993	0.303809	1.02842	0	1.09153	0.064895	0.960127	1.19851	0.939636	0.064895	0.064895	0	0.636031	0	0.666128	0	0	0.328177	0.0404214	0.236995	1.16706	0	0.27244	0.73418	0.064895	0.495823	0.064895	0.064895	0.064895
Tmprss11a	2.22229	0	0	0	0.0716762	1.16554	2.25625	0.0594705	0	0	0.759564	0.322635	0.0985523	0.152268	0.0985523	0.844586	2.24198	0.208602	0	0	0	0	0	0	0	0	0	0.411756	0.210394	0	0.0985523	0.0985523	0.0985523	0.0985523	0.0985523	0.0985523
Nudt14	6.05738	5.7211	6.50277	6.3019	5.96394	5.5295	5.34501	5.61587	5.97843	5.8013	6.25265	5.86905	5.72088	6.42245	6.29444	5.518	5.88053	5.87608	6.21231	6.65225	5.49328	5.2919	5.53278	5.83935	5.70699	5.2758	6.0501	5.22804	4.90495	4.75332	5.18138	5.6757	4.40444	5.95573	4.39223	5.80718
Dyrk2	2.82492	2.17801	2.51865	1.43337	1.4556	1.63842	2.72071	1.33694	1.47913	2.75601	2.32451	2.17808	2.77895	1.81863	1.15417	1.29735	2.12988	0.583514	0	1.74054	2.17776	1.84637	1.5016	0.825983	1.21417	0	1.47027	0.182899	1.51028	2.4416	0.583514	2.7242	0.685486	1.65983	1.92397	0.583514
Pphln1	6.29507	5.59397	5.92246	5.52322	5.78831	5.91939	5.59608	5.4751	5.47579	4.07642	5.14677	5.41091	6.14538	5.12286	5.41625	5.20852	5.02856	4.56978	5.62771	5.57978	5.37352	5.22772	5.06526	4.55228	5.42391	5.12134	5.25052	4.7848	3.8978	5.64443	4.5431	4.651	5.37905	5.13993	4.91911	4.99559
Hmgn5	5.63751	5.50035	5.12402	5.26712	5.36406	5.11022	5.8007	5.81874	5.5861	5.95074	5.04721	4.89267	5.77001	5.54332	5.14628	5.78542	5.56298	5.36689	4.99568	5.36945	5.1471	5.09208	5.13498	5.21654	5.89524	4.99504	4.43324	4.25854	5.20246	4.47236	5.29586	5.80616	5.1418	5.63782	5.34343	5.37544
Fkbp5	4.52875	4.57363	3.30768	4.84363	3.62568	3.30968	3.57244	4.09291	3.54009	3.80732	3.34908	3.47114	3.04274	3.52656	3.59222	3.87477	2.82812	3.42754	3.00988	1.1909	4.00497	3.28073	1.26027	3.11511	2.38005	3.99882	3.61587	3.28741	3.22758	0.374042	3.01159	3.57097	3.83876	3.48931	3.22493	3.40009
Phax	6.00159	6.09425	6.18987	5.7905	6.20113	5.83266	6.4782	5.71862	5.81898	6.28211	6.19659	6.18418	5.7775	5.52163	5.78408	5.98758	5.94215	6.2547	5.66206	5.86907	5.64373	5.55297	5.80925	5.6441	5.6345	5.91581	5.72662	6.20503	6.12441	6.11091	6.09397	5.91545	5.21195	6.18004	5.38868	5.60984
Slc45a3	1.20891	0.508057	1.18102	0.249829	0.819829	1.58703	1.1449	2.63924	0	1.20641	0	0.964404	0.357687	3.18807	0.357687	2.67689	0.357687	0.357687	0.405661	0.397553	0.0973057	0.187612	0.0973057	0.128439	0	0.83013	1.6146	1.52168	0	0	0.357687	0.357687	0.357687	0.357687	0.357687	0.357687
Dnm1	0	0	0.22721	0.668663	0	0	1.51741	0.291722	0.602932	0.172399	0.114409	0	0.904324	0.11305	0.154414	0.11305	0.11305	0.551742	0	0	0	0	0.242426	0	0.294456	0	0	0.260176	0	0	0.11305	0.11305	0.11305	0.11305	0.11305	0.11305
Spn	0	3.76072	1.31264	0	2.24316	1.01207	0	1.62914	0.796314	0	0	1.78305	1.69116	0	0.259824	0	0.629237	0.647525	0	0	0.450901	0.789623	0	0	0	2.36608	0	0	0	0	0	0	0	0.0350114	0	0.0123506
Tcf7	4.02224	4.36043	4.69937	4.06077	4.1973	3.70856	2.7684	3.89285	2.40733	3.62901	3.70783	3.79393	3.84229	3.03855	3.14752	3.54705	3.4417	4.06319	2.72577	3.41286	3.28222	3.04634	4.0205	3.03316	2.94107	4.26751	2.87499	3.49081	2.25416	2.96545	1.65453	4.16359	3.41205	2.91789	3.09467	3.89452
Lsm4	8.73834	8.35921	8.27303	8.35874	8.35505	8.0448	8.45706	8.12281	8.24255	8.54119	8.65494	7.99414	8.56245	8.27881	8.09199	8.50893	8.20403	8.27539	8.41992	8.38387	8.213	8.29927	8.28967	8.32865	8.26056	8.22211	8.1051	7.77638	8.18481	8.14411	8.46108	7.97008	7.8492	8.18076	8.15236	8.23122
Msra	4.67977	4.17923	4.19223	4.22638	4.29913	4.97606	2.2516	4.59202	3.36066	3.92006	5.35488	3.49497	4.26971	4.55133	4.93298	3.916	3.84673	4.51024	4.0596	3.41383	4.3583	4.42685	4.20688	4.81133	0.938389	3.4409	4.1211	4.02645	2.27303	3.60963	2.80162	4.56797	2.67516	4.39267	3.67825	2.60507
Urgcp	0.233683	1.74499	2.41031	0.908626	1.24062	1.78177	1.35883	1.79118	1.23351	1.09372	2.36337	1.59148	1.17017	2.07509	0.987288	1.84468	0.991496	0.578968	1.44323	1.55756	0.754862	1.03348	0.767733	1.12851	1.74439	0	0.788305	0.776548	2.04315	0.0509557	1.10431	2.19578	0.31269	0.757443	0.31269	0.601557
Fhod3	1.39066	2.31329	0.570457	1.92195	1.06009	1.19959	3.29319	1.45341	2.38529	2.4331	0.967047	0.277171	2.84361	2.35632	2.45373	2.80316	1.29703	0.210855	2.11372	1.00873	1.77907	1.8619	1.17737	0.831921	2.30923	0	1.29208	0	0	0	2.69267	0.278572	1.833	0.741673	2.10631	0.210855
Tmem59l	4.20779	1.06558	3.92866	1.11149	2.82232	2.45418	0	2.46666	0	3.82041	0	2.8455	2.00357	0.820516	0.820516	2.40961	0.911742	0.820516	0.564806	0.918501	0.493148	0.493148	1.21088	0.493148	0.624692	3.18527	0	0	0	2.97838	0.820516	1.13533	0.820516	1.54118	0.820516	0.820516
Fam69c	0	1.25264	2.5196	1.30184	0.846794	0.997761	1.72065	1.0077	1.91275	0	0	0	0.276787	0.276787	0.276787	0.276787	0.276787	0.276787	1.10411	0	0.920606	0	0	0	1.25239	0	0.807581	0	0	0.0708358	0.276787	0.276787	0.276787	0.276787	0.276787	0.276787
Fbxo41	0	0.828673	0	0	0	0	0.0350209	0.0350209	0.257052	0.0350209	0.0350209	0.269287	0.243754	0.289432	0.297315	0	0	0.575515	0	0	0	0	0	0	0.0350209	0.0350209	0.0350209	0.0350209	0.0350209	0.0350209	0.172931	0	0	0	0	0
Fam101a	0	1.53202	1.5153	1.83993	2.28634	2.33003	2.34015	1.84039	0.149251	1.42739	0	2.21849	0.872027	0.872027	0.872027	0.943365	0.872027	0.872027	1.34192	0	0.432263	0.079791	0	0	0	0.369181	0	0	0	1.42251	0.872027	0.872027	0.872027	0.872027	0.872027	2.35638
Tram1l1	0.269228	2.90954	2.17086	2.4705	1.98311	2.0756	1.34183	0	1.89235	2.04844	1.17318	0.676872	2.58965	0.720127	2.00541	0.49833	0.795847	2.62298	0	1.51155	1.79659	1.25343	1.31571	2.26513	0.0759478	1.62661	1.69637	2.21437	0.0366128	0	0.272324	0.272324	0.272324	1.78303	0.272324	0.272324
Pou3f2	1.36287	0.690021	0.506541	0.122117	0.179963	0.65099	0.732102	1.08646	1.03141	0	0.0766488	0	0.772089	0.0506971	1.80332	0.0506971	0.0506971	0.903898	0.120833	0.0966947	0.317306	0.154729	0.0966947	0.116725	0	0.716689	0.554644	0.0633701	0	0	0.820483	0.477643	0.329226	0.0506971	0.506649	0.0506971
Ubap1	4.80598	5.21343	3.81709	4.12313	4.27897	4.71212	3.8631	4.46624	4.49731	3.99034	3.6231	4.41171	4.05595	4.43146	4.10828	4.45848	4.57594	3.1914	4.68677	3.38715	3.70035	4.25454	4.17326	4.50304	2.39763	4.12078	3.53626	3.4188	4.29411	3.51269	4.55263	4.58587	3.31444	3.56777	3.59664	3.66868
Fam40a	3.76451	4.08254	4.58039	4.00431	4.11819	4.61827	3.2575	4.18554	3.83608	4.22574	4.4772	4.081	4.33205	4.04538	4.65685	4.2924	4.21338	4.67788	3.6786	3.93905	3.82764	4.49026	3.6908	4.3669	3.73793	4.59498	4.05154	3.76116	3.63779	4.11186	2.61716	3.73356	3.32836	3.24131	4.05827	4.06107
Agap3	4.70676	4.64367	4.44485	4.81653	4.66286	4.4952	4.32077	4.04507	3.70553	3.96081	4.36137	4.30395	4.40936	5.01064	4.47882	4.19681	4.76973	4.81618	4.66493	3.88974	3.92809	3.99316	4.48436	4.5182	4.4449	3.92266	3.94715	3.81321	3.76372	4.51808	5.07287	3.9545	4.45882	3.93328	3.75776	3.84538
Iffo1	3.00288	1.12725	1.84378	2.48073	1.57466	2.05753	1.97529	0.925243	1.55652	2.29532	1.0894	2.45199	1.54353	3.64515	1.84729	2.70615	3.49174	1.60976	1.42424	1.43943	2.47453	2.18348	2.32723	2.53637	0.578481	1.67175	1.09039	1.96265	0.526812	1.0029	0.523401	1.39553	0.285591	1.08007	0.285591	2.19118
Mrpl9	5.30711	5.47264	6.01279	6.18685	5.53671	5.56433	4.91603	5.15612	5.70295	5.68531	5.68995	5.29525	5.70326	5.65075	5.16688	5.26038	5.03399	6.24978	4.94777	5.45879	5.08017	4.87492	3.63757	3.71269	5.21195	5.50805	5.20769	5.602	5.29454	5.21422	4.28347	5.10177	5.62634	5.67492	5.66088	4.83458
Abcf3	3.91338	3.4816	3.91156	4.02559	3.61873	3.97263	3.79717	3.13356	4.0751	3.67014	3.67636	4.27556	3.77344	3.42415	3.27739	3.71536	4.00947	4.28762	3.20094	3.88594	3.27937	3.72362	3.79577	2.82298	4.32159	3.77734	3.13407	3.07579	3.49956	2.86555	3.32664	2.79724	4.08739	3.09659	2.19234	3.58213
2510009E07Rik	2.97116	2.44213	1.91609	1.82342	1.91874	2.35592	0.810398	2.39833	0	1.34432	0.203894	1.80552	0.390452	0.431158	0.9177	2.13502	1.66714	1.01344	0.664225	0.0778906	0.394795	0.522168	0.448468	0.104852	0	1.19761	0.0525753	1.7112	0	1.94721	0.390452	2.53264	0.582851	0.669942	0.390452	2.07555
Lct	0.00657376	0.00657376	0.540081	0.103965	0.0332622	0.0285305	0	0.287881	0.935127	0.526223	0.693113	1.21183	0.0463708	0.0463708	0.0463708	0.842167	0.120227	0.0463708	0.00657376	0.0433528	0.132059	0.300244	0.219588	0.0379216	0	0.151327	0.0187182	0	0	0.126315	0.0463708	0.0463708	0.0463708	0.0463708	0.0463708	0.0463708
Ap1s2	4.73164	3.25514	4.9259	3.5397	4.56484	4.32777	4.30916	3.88317	3.76111	3.86214	2.85615	4.47635	3.86943	4.46072	4.11843	4.50174	3.31733	3.86603	3.98818	3.48229	3.64044	3.34754	2.81926	2.14849	3.77428	4.68634	3.7645	4.65504	2.92108	3.71317	3.38681	4.66957	4.13835	3.43768	2.92365	2.30395
Vps18	3.09213	3.36385	2.50505	3.11836	2.68532	2.19237	2.22167	2.91298	2.37818	2.44646	2.87423	2.67782	2.23381	2.27678	2.70396	1.92005	2.12305	3.58552	2.27442	2.28888	2.43769	2.34209	2.5044	2.54957	1.95978	1.74844	1.88191	2.08266	2.00004	1.1263	3.50726	1.86731	2.37116	2.41068	2.14834	2.75068
Mcm4	6.18171	5.96794	6.39122	5.99058	5.95253	6.41411	5.97923	6.27227	5.88043	5.99672	5.59534	5.84497	5.49013	5.92961	5.77704	5.97601	5.62429	5.53317	5.9071	5.5209	6.2571	6.3001	5.63011	5.78926	5.42801	5.87594	5.39183	5.74343	6.08007	6.02925	5.57658	5.73032	5.67665	5.79273	5.32253	5.57755
Ccne1	6.7497	7.30436	7.46108	7.27187	7.04329	7.07867	6.20588	6.47087	6.61147	6.85805	6.30972	6.51911	6.60237	7.07316	6.4892	6.86311	6.57732	6.59674	6.92143	6.13608	6.96975	6.86755	6.49315	6.30179	6.53884	6.79484	6.33617	6.57392	6.60876	6.42792	6.66631	6.40317	6.54905	6.60231	6.42959	6.12488
Phc2	6.5081	5.75598	5.40093	5.48992	5.60569	5.42151	5.46589	4.63908	4.95886	5.49039	5.25182	5.09451	5.27055	5.78697	5.48392	5.26375	4.74914	4.79684	5.44978	4.94349	5.43897	5.11695	4.72131	5.13691	4.8039	5.43444	4.9031	5.07644	4.67423	5.09435	5.41276	5.66697	4.94944	4.82381	4.65364	5.21893
Cdk2ap1	8.99974	8.62738	8.24874	8.15206	8.0661	7.93476	8.95577	8.23842	8.55987	9.03826	8.43863	8.21312	8.21869	8.38604	8.27303	8.33513	8.4296	8.0254	8.19136	8.02543	7.86087	7.9183	8.0489	7.73716	8.51104	8.30944	8.22314	8.31511	8.3873	8.65343	8.37256	8.37681	8.20533	8.01586	8.28284	8.25381
Rai14	5.08453	3.78299	4.82368	3.19475	4.99291	4.33417	3.1203	3.88964	3.07168	3.52569	2.68761	3.68906	1.97989	3.39269	2.76834	2.26945	2.72002	3.85269	3.08023	1.86589	2.44024	2.66955	3.11078	3.06545	2.55345	3.76247	2.15353	3.88389	3.3037	3.38674	1.41626	4.53035	2.20686	3.46445	2.50867	2.87853
Anxa11	2.94885	4.17169	3.24007	3.42023	3.38424	3.67814	3.21481	3.58422	2.97582	3.96786	3.03739	3.75757	3.06592	3.07907	3.16983	3.17611	3.06928	2.41558	2.85404	1.58268	3.06697	2.5878	3.16406	2.57347	3.90085	3.8069	3.28664	2.44129	1.99431	2.42731	0.65011	2.70394	2.90162	3.59938	3.1406	2.71979
Rpap2	3.20875	3.08377	3.62031	4.328	3.19049	3.8162	3.54687	3.54561	3.7366	3.91437	4.14011	2.88895	3.3986	2.42669	2.94039	3.10116	3.72419	3.25957	4.12492	2.99467	3.11191	3.5028	1.58016	3.88711	3.93445	3.63568	2.95584	3.4194	3.00683	2.23907	3.39336	1.27282	3.53732	2.18901	2.37572	3.33203
Mrps27	5.84541	5.68359	6.20171	6.01027	5.90421	5.92406	6.00209	6.04436	5.35234	6.32521	5.7813	5.57048	4.85747	5.98893	5.44132	5.97867	5.56986	5.10656	5.98092	5.54573	5.75743	5.71704	5.33265	4.5378	4.46375	5.85478	5.08637	6.01772	5.57299	5.36713	5.47169	5.00398	5.03732	5.67369	5.98078	5.38757
Wbscr16	5.15838	3.73251	4.0414	4.4935	3.97795	4.59117	2.19903	3.89129	4.43123	4.57007	3.67726	3.82745	4.71071	3.94979	4.1223	3.7282	3.69146	4.25733	2.64438	3.44558	3.76157	4.05535	3.86532	3.08494	4.26405	3.95967	4.71196	3.07207	3.1202	1.4222	2.90803	3.83966	3.37348	3.24976	3.40136	3.74845
B930025P03Rik	0.103797	0.103797	0.103797	0.103797	0.103797	0.103797	0.821453	0.304564	0	0.856944	1.30885	0.219386	0	0	1.30091	0	0	2.20663	0.103797	0.103797	0.103797	0.103797	0.103797	0.103797	0	0	0	0	0.651862	0	0	0	0	0	0	0
Polr3f	2.88778	2.70302	3.24635	3.78503	2.96576	3.48624	3.14756	3.51481	3.23547	4.20354	3.01686	3.11165	2.28315	2.54767	3.60951	3.64317	2.46888	3.738	2.44936	3.14491	3.22055	3.21453	2.67451	3.18734	3.22628	3.3204	2.73193	2.9477	2.04984	3.09867	2.13567	4.03531	1.76947	1.88059	1.50774	2.78489
Mrpl50	4.95117	5.40871	5.79827	4.68888	5.71687	5.30058	4.72921	5.4019	5.37004	4.72163	5.65473	5.16702	5.44832	5.80548	4.79192	5.1852	5.00941	4.51682	4.51431	4.74031	5.56767	5.23735	4.81641	5.49561	4.9428	4.91371	5.39654	4.95669	4.53158	4.35592	3.95315	5.16714	3.72464	5.19325	5.11066	4.88449
Meis2	5.29017	4.56955	5.18058	4.9984	5.38116	5.25168	2.55801	4.81974	2.85908	4.70999	2.2985	4.50909	2.6722	4.79966	3.51329	4.5696	2.9873	4.44048	3.64019	2.56987	4.1645	3.1617	4.41383	2.23799	3.40944	4.97242	2.67962	4.08382	3.44247	4.13675	3.08862	3.79321	3.66062	4.44121	2.60124	3.95658
Hist1h2ba	1.67649	1.02526	0	2.47102	1.82797	0	1.19319	1.28133	1.74158	0.03853	2.24786	0.03853	2.20274	0.395407	1.29503	1.59988	0.395407	0.395407	1.6248	0.804347	0	1.21299	1.72376	0	0.03853	1.52727	0.03853	0.03853	0.03853	0.98992	0.395407	0.395407	0.970717	0.395407	0.395407	0.395407
Trim54	1.63606	1.93748	1.39265	1.30369	1.16465	0.694781	1.19188	1.37506	0.891503	1.74791	1.05302	1.39695	2.32688	0.0995376	0.0995376	1.57076	0.0995376	0.0995376	1.40853	0.939566	1.02244	0.636014	0.269708	0.492333	0.662709	1.09786	0.10649	0.893911	0.10649	0.464563	0.0995376	1.34583	0.0995376	0.0995376	1.04413	0.656497
2610316D01Rik	0.072386	0	0.530999	0	0.115184	1.01246	1.6927	0.992582	0.11175	0.11175	0.11175	1.49268	0.0691879	0.0691879	0.0691879	0.0691879	0.0691879	0.0691879	0	0.0372778	0	0	0	0	0.11175	0.11175	0.11175	0.11175	0.11175	0.11175	0.0691879	0.0691879	0.0691879	0.0691879	0.0691879	0.0691879
Commd7	3.49863	4.22056	3.14583	3.99167	3.64474	3.81321	3.99475	4.11721	4.11962	4.37015	4.13403	2.96335	3.36113	3.78947	4.24697	3.05087	4.10244	3.86511	4.08528	4.25336	3.58487	3.74083	3.68103	3.80236	3.62146	2.85476	3.65932	3.64968	3.20458	2.2198	3.41533	3.45834	2.7533	3.68663	3.1069	3.32864
Enoph1	5.88472	5.03887	5.87319	5.48308	5.83326	5.6444	4.86125	4.79204	5.01856	5.63634	5.39992	5.6135	4.68842	5.96315	5.55557	6.36181	5.39866	5.18939	5.18881	5.04203	5.29995	5.81228	5.84511	5.0319	5.3785	5.10556	5.36377	5.10933	3.93341	3.55633	5.36718	4.78028	5.30061	4.98828	4.25336	4.86641
Ctbs	3.11723	0	0.89157	1.62806	1.42591	0.102936	0.385851	0.190619	1.74351	0.279775	2.14024	0.783686	2.5903	0.577591	3.10445	1.78822	0.760893	2.10268	2.06377	1.49034	1.47111	0	0	0.510487	0.3988	0.941701	0.531364	0.283969	1.69241	1.13593	0.0320405	0.0320405	0.925906	0.225927	0.0320405	0.0320405
4921531C22Rik	2.94495	0.407082	0.692823	0.575018	1.56922	1.18245	1.72985	2.3583	1.56789	1.26375	2.40012	0	0.355202	2.4572	0.159514	0.159514	3.10969	1.00426	1.19832	0.919535	0.969454	0.84334	1.27192	1.72509	0	0.033626	0.445152	0.949106	0	0	0.994486	0.159514	0.159514	0.159514	0.159514	1.33932
Ak2	7.05553	7.6306	7.65721	7.57084	7.55729	7.42382	7.56333	7.42882	7.43456	7.29355	7.3679	7.10165	7.71204	7.20093	7.53251	7.75735	7.65159	7.02074	7.36903	7.3512	7.71679	7.68639	7.37431	7.36943	7.06877	7.51939	7.27591	7.00233	7.24843	6.88501	6.83884	6.97193	7.47276	6.78009	7.2423	7.26007
Chst1	3.00111	2.86477	2.95975	2.69286	3.45909	2.58583	2.55121	2.47981	2.08444	1.06172	0	3.47345	0.853443	1.44106	0.801534	1.61991	0.686158	0.686158	0.895797	2.07275	0.546046	0.516383	0.466354	0.854636	1.36948	0.720446	0	2.16101	2.05722	0.237861	0.686158	1.88926	0.757023	2.75277	0.686158	0.749227
Gm4787	0	0	0.556147	0.936989	0.200407	1.3762	0	2.23417	1.21768	0	0.519732	0.717659	1.95141	0.0783774	0.365217	0.299756	1.89821	1.92152	0	0	0	0	0.31508	0	0	1.46586	0.533858	1.4028	1.08362	0	0.0783774	0.0783774	0.0783774	0.0783774	0.0783774	0.0783774
Smarcd2	5.01557	5.26517	4.87566	4.05019	5.45749	5.26339	4.79291	4.42766	4.3983	4.65028	4.40906	4.52178	4.03056	5.27743	3.96147	4.53563	4.44271	4.40786	4.46537	4.13764	4.17034	4.32732	4.19053	4.43438	3.44964	4.80628	3.8753	5.18144	5.48414	3.85918	4.17996	4.70114	3.53243	4.32622	3.65706	4.24472
Elavl1	4.93844	5.33878	5.17694	5.17168	5.46568	5.30785	4.5791	4.96772	4.93062	5.01208	4.80983	4.8895	5.47213	5.23161	4.72052	4.75284	3.90403	4.72935	5.04439	4.67214	5.13429	4.89445	5.03676	4.73126	4.54762	4.70467	4.82774	5.14801	4.75972	4.55926	4.59062	4.68911	4.66603	4.72912	4.55745	4.4746
Ran	9.85177	10.0071	10.0261	9.90506	10.0151	9.93528	9.59021	10.0127	9.71276	9.94584	9.82478	9.92036	9.6888	9.76012	9.68411	9.75405	9.93852	9.48294	9.82126	9.77501	9.84739	9.81343	9.8413	9.73218	9.70614	9.80334	9.90641	9.92571	9.84939	9.44964	9.41365	9.66679	9.4778	9.83009	9.51984	9.70026
Sh3bp5l	4.39767	4.27423	3.03904	2.89971	3.17421	2.97171	2.55724	3.15135	3.44045	3.11823	3.82638	2.84934	3.72764	2.60108	3.51338	2.59759	2.77357	2.82038	3.75929	3.3057	2.93276	2.99755	3.31684	2.23709	2.78939	1.93041	2.51749	3.39095	2.00204	3.75693	2.62115	2.81622	2.72457	2.65385	2.23276	2.67429
Dmap1	4.19059	5.76457	5.54114	5.53048	5.03004	5.40891	5.67628	5.86415	5.09307	5.17678	5.36537	5.50553	5.0745	5.06072	5.94345	4.80687	5.5943	5.64524	5.79196	4.90329	5.39801	5.19438	5.38855	5.30043	3.51972	5.41402	5.32757	4.65481	4.14231	4.09297	5.32708	4.32482	4.40469	5.09958	4.53667	4.09087
Panx3	0.0151518	0.0151518	0.0151518	0.0151518	0.0151518	0.158446	0.0154247	1.02189	0.642025	0.803762	0.0154247	0.0154247	0.408309	0.272567	0	0	0.233244	2.00356	0.0151518	0.0151518	0.0151518	0.0151518	0.0151518	0.0676204	0.0154247	0.0154247	0.0154247	0.0154247	0.0154247	0.0154247	0	0	0	0	0	0
Trim26	3.85607	2.3082	3.89372	2.99188	3.30901	3.43839	3.29591	3.20104	3.01265	3.35891	3.44614	3.60665	4.32422	3.85175	2.51373	3.11235	2.98862	3.9102	2.91409	3.04543	3.42517	2.58699	3.05327	2.66277	2.10313	2.90557	2.97986	2.66604	3.84343	3.73604	2.79624	3.25876	2.86875	3.47655	2.88131	2.86458
Echdc3	0.0345607	2.42541	1.25889	0.0345607	0.0345607	0.430439	0	0	0	2.05513	0	1.06184	1.86517	0.0168135	1.37711	1.798	0.0168135	0.0168135	0.0345607	0.0345607	0.377944	0.357126	0.463643	0.0345607	0.572065	0	0.512952	0	0	0	0.0168135	0.0168135	0.0168135	0.0168135	0.0168135	0.0168135
Tdp1	4.06472	4.61307	4.97515	4.44393	4.60885	4.877	4.10444	4.9273	4.42997	3.28252	4.25029	3.95787	4.05174	4.31838	4.73694	4.43004	3.54526	4.91585	4.10723	4.38337	4.5692	5.00609	4.77686	3.90387	3.53793	3.90264	4.43077	3.85744	4.21974	4.25367	2.57651	3.27279	3.88659	4.0342	3.65816	3.88585
Tesk1	3.69405	3.87957	2.8825	2.82281	3.22912	2.17339	3.6809	2.5657	2.58533	2.62809	2.8489	2.09277	3.17239	2.87484	3.10597	3.1052	2.90784	2.23119	3.20842	3.44317	2.47824	2.72606	0.938902	2.77319	2.23533	3.13663	2.44973	2.22294	1.1851	1.60974	3.15746	2.83268	2.25671	1.87545	3.31585	2.5232
Zfp697	1.2408	1.27942	1.6852	0.583053	0.991441	0.317275	0.504747	0.213992	0.711659	1.50403	1.14867	0.329929	1.4683	1.64083	0.630642	0.992032	1.5341	0.788334	0.719785	1.27493	1.36641	0.498784	0.665477	0	0	0.87513	0.601666	1.88666	0	0.666793	0.191531	0.191531	0.922547	0.191531	0.42683	0.814943
Atp2a1	0.667926	0.902412	1.43339	0.51598	0.668689	0.669278	0	1.22063	0.978175	0	0.176789	0.104829	0.165791	0.165791	0.45071	0.165791	0.165791	0.165791	0.227151	0.190859	0.0887104	0.215816	0.344046	0.0887104	0.0792191	1.56164	0	0.156086	0	0.105006	0.165791	0.165791	0.344916	0.165791	0.165791	0.165791
Adam8	2.33473	1.20007	1.23286	0	1.45164	0.899287	2.04074	0.257372	0	0.235466	0.105469	0.870544	1.39346	0.270046	0.0736021	0.720557	0.359299	0.0736021	0	0.223725	0.162177	0.176673	0	0	0.495746	0.24181	1.28534	0.829884	0.52688	0.0481099	0.0736021	0.0736021	0.0736021	0.0736021	0.0736021	0.0736021
Rcc2	7.24162	6.91962	6.63235	6.77132	6.72455	6.58579	6.61407	6.77202	6.76208	6.86498	6.53189	6.06076	6.0451	6.4905	6.02501	6.33303	6.16796	5.79026	6.38216	6.39128	6.32137	6.24144	6.33189	6.07496	6.25997	6.29685	6.37619	6.3372	6.09895	6.37579	6.31744	6.42706	6.164	6.26244	6.11019	6.53882
Fsd1	4.26321	3.41397	3.71512	3.54087	3.48451	3.81969	2.42081	0.923364	1.97772	2.56272	2.19686	1.90349	1.49357	2.70628	2.82454	2.79098	1.72523	2.60465	2.93779	3.37989	2.66959	3.48883	2.55759	0.84045	0	1.63971	2.42086	1.52628	1.68669	1.83208	1.49357	3.31139	2.85822	1.85797	2.01886	1.71735
Mapk8ip1	1.97744	1.79237	1.63776	1.11841	1.90433	1.65811	1.26457	1.81404	1.40141	1.50911	1.46507	0.888286	1.27725	1.86338	1.24663	0.815685	1.66516	1.60196	1.58214	1.57317	1.30747	0.831587	2.19252	0.464695	0.616253	1.37493	1.35718	1.55112	1.47736	0.887972	1.8543	0.363496	1.31985	1.22089	0.234381	0.234381
Gm15127	0.00395061	0.376448	0.00395061	0.00395061	0.00395061	0.00395061	0.215763	0	0.404353	0.396707	0.1468	0.563826	0.00238077	0.0926823	0.00238077	0.140363	0.00238077	1.46194	0.00395061	0.00395061	0.00395061	0.00395061	0.00395061	0.0974664	0	0	0	0	0	0	0.00238077	0.00238077	0.00238077	0.00238077	0.00238077	0.00238077
Crcp	5.48641	5.35298	5.90088	5.06435	5.56932	5.7083	4.17663	5.78554	4.6525	5.19755	4.80976	4.75206	4.37948	4.78105	5.85436	4.68149	5.49083	5.09481	5.31523	5.04987	5.15043	5.38344	5.00576	4.67681	4.7999	5.35984	5.33836	4.9855	3.36976	3.95328	5.05783	3.95814	4.14338	5.26962	4.37501	3.73184
Pappa	1.5831	2.39464	1.99622	1.66923	1.4146	1.20492	0.710842	1.2249	1.43914	1.00532	0.792809	0.157256	1.33173	1.28142	1.1843	1.15147	1.42087	0.694876	1.60483	0.220234	1.15376	0.676662	1.3878	0.992314	1.3595	0.903607	1.06174	0.314399	0.51142	0.267717	1.51329	0.599006	0.330034	1.34975	0.720208	1.09176
Zhx2	2.26127	1.38472	1.17893	1.53376	1.87894	1.8328	0.772791	0.964515	0.621439	1.82761	1.69466	1.43808	1.5268	1.07213	1.00396	0.778501	0.362435	1.39544	1.48091	0.266882	0.994669	0.911711	1.64515	0.959324	0	1.62816	0	0.337681	1.94981	0.179228	0.362435	1.57467	0.382691	0.850988	1.80981	0.362435
Prmt8	3.64723	3.30029	2.56452	2.43011	0.831428	1.066	0	1.36202	0	1.44439	0	0	2.03756	0.986438	0.754582	0.616747	0.616747	0.616747	1.7889	0	2.14367	0.855619	0	0	0	1.02885	0.666194	0	0	0	0.616747	2.11666	0.616747	0.616747	0.616747	0.616747
Wdr12	5.98145	5.83092	5.75395	6.1786	5.59458	6.05003	5.66692	5.86353	5.5442	5.88426	5.86746	5.84681	5.50209	5.91578	5.0591	6.33015	5.59676	6.0115	5.90143	5.15355	5.97253	5.54858	6.18002	5.50047	5.84215	5.51961	5.71464	5.66629	6.11334	5.17115	4.70334	5.62659	4.79254	5.36054	5.74651	5.58992
Adam22	1.00958	0.150125	0.462053	0.522144	0.258569	0.46274	1.37661	1.02632	1.12494	0.75025	1.3533	0.849992	0	0.085866	0.736418	0.501788	0	0.0601676	0.523786	0.777862	0.320289	0.289155	0.236737	0.462508	0.256328	0.284889	0.620649	0.580756	0.128147	0.669561	0	0	0	0	0	0.623313
Rab23	4.16042	3.49788	3.81211	3.36222	3.22536	3.1764	3.72892	3.21018	2.72278	3.15093	4.0341	3.52243	3.14987	2.99	2.21872	3.61839	2.40679	3.06939	3.04964	2.43829	3.88242	2.89724	3.19719	2.42509	3.90219	3.05039	3.11391	2.30108	3.16285	1.99323	2.71906	3.26448	3.52714	2.63694	2.01344	2.60735
Kcnip4	0	1.14438	0.209276	0	0.224331	0.18373	0.0397344	0.811515	0.709601	1.27237	0.168064	0.338823	0.0187027	0.0187027	0.0187027	0.0187027	0.0187027	0.243155	0.242008	0.526865	0	0	0	0	0.0397344	0.0397344	0.0397344	0.0397344	0.0397344	0.0397344	0.0187027	0.0187027	0.0187027	0.402266	0.0187027	0.0187027
Nup37	5.66889	6.36986	6.33139	6.465	6.71361	6.42175	6.09362	6.09813	5.71862	6.11143	6.16286	5.78935	6.38049	5.84368	5.87514	5.8337	6.67011	6.13552	5.43156	6.67204	6.16288	6.16288	6.98635	5.93276	5.70757	5.831	5.81198	5.40615	5.67126	5.87453	5.34018	5.59822	6.07781	6.36713	5.62281	5.52778
Tmem126a	7.47441	7.73036	7.0476	6.86301	7.29136	7.33512	7.21253	7.12155	7.57043	7.33986	6.63193	7.13724	7.94027	7.20294	7.35493	7.37292	7.88883	7.33518	7.29888	6.82219	7.16675	6.99658	7.6198	6.72768	6.95051	6.98239	7.40018	7.17789	6.38427	7.51356	7.26755	6.99634	7.64484	7.09793	6.88052	6.92365
Aldh16a1	3.58552	3.63473	2.83346	3.83381	3.95671	4.05845	4.12201	2.70112	3.23459	4.15869	3.31416	3.29937	3.34576	2.44028	3.68289	3.57085	3.76036	4.06277	3.54215	3.71566	3.27829	3.93047	2.9572	3.08052	2.27673	3.08095	2.97914	3.35067	3.30905	2.58908	3.30038	3.26336	2.74073	3.58469	2.71539	2.83768
Mdfic	2.13096	0.980773	1.56887	1.02333	1.39998	1.70783	1.95924	1.66506	1.53095	2.02544	0.984801	0.745078	1.33881	1.93996	1.53648	1.21692	2.05739	1.83019	1.3858	1.18262	1.38478	0.819957	1.50195	0.250987	1.71211	0.478654	1.91323	0	2.07712	0.782805	0.299957	1.34415	2.47015	0.299957	0.299957	0.553093
Vps53	3.00751	2.53016	3.09837	3.51496	3.4119	3.52072	3.31544	3.6852	3.0513	3.37861	3.62821	2.9929	3.59623	2.68149	3.33479	2.89896	4.12679	3.65795	2.59361	3.08495	3.66733	3.05233	3.32267	3.67399	2.24659	3.12524	3.07459	3.54004	2.55882	1.84957	3.02654	2.58462	2.56924	2.99201	2.58399	3.78799
Astn1	1.08888	1.27974	0.88205	0.456888	0.711958	0.428054	1.12741	0.204946	0.169894	0.972114	0	0	0.550021	0	0.591869	0.767499	0	0	0.305936	0.3192	0.290382	0.260694	0.620022	0.439895	0	0	0.14635	0.789625	0	0.905033	0.396797	0	0	0	0	0
Rcc1	6.3706	6.12016	6.53608	6.43271	6.48059	6.71939	6.3037	5.99464	6.21754	5.93145	5.68194	6.07324	5.66867	5.69512	6.15424	6.27221	5.0847	6.2717	6.26862	5.87164	5.84603	6.48827	5.65119	5.85097	5.86424	5.44767	5.56552	5.88678	5.90831	5.6449	6.2456	5.94373	5.89436	5.59422	5.72185	5.65877
Apitd1	6.4357	6.08109	6.17309	6.17787	6.33892	5.97991	5.73121	6.19763	5.92988	6.76762	6.32841	6.22318	6.49032	6.28906	5.93382	5.88951	6.88863	5.85009	6.05371	5.99905	5.72813	5.98779	5.77017	5.88066	5.81973	5.95599	5.72091	6.16348	5.8822	6.25402	5.67463	5.87239	6.2774	6.19584	5.55519	6.41419
Pdzd2	1.20057	1.20938	0.394233	0.715332	0.306522	0.528089	0.0997817	0.95937	0.353209	0.563902	0	0.990836	1.06186	0.162442	0.337754	0.183457	1.21831	0.187141	0.185055	0.0163068	0.379115	0.0906018	0	0	0.373724	0.894022	0	0.658692	0.0370352	0.0219923	0.476785	0.821318	0.2433	0.192143	0.53155	0.498095
Tmem121	2.21091	3.25827	3.92062	3.96346	2.93479	3.21828	2.9215	3.28469	2.8877	0	2.49402	2.23134	2.62075	3.40938	3.15885	1.13956	3.80194	3.8084	4.09888	3.06825	3.10931	2.98386	2.61207	1.51839	0.606985	3.79146	2.3912	1.40869	0	3.43426	0.202068	1.25882	0.202068	1.57575	2.29818	1.97209
Nkx1-2	0.952433	0.310509	3.37651	1.72627	2.50838	1.97764	0	1.42461	0	0	0	0.343355	1.4785	1.59785	1.4785	1.4785	1.4785	3.2164	0	0	0	0	0	0	0	1.02698	0	0.0952848	0	1.68845	1.4785	1.4785	1.4785	1.4785	1.4785	1.4785
H2-M9	0.23901	0.23901	0.23901	0.23901	1.78961	0.23901	0	0	2.72496	0	0	0	1.00303	0	1.01811	1.4581	0	0	0.23901	0.23901	0.23901	0.23901	0.23901	0.23901	0	0	0.295059	0	0	0	0	0	0	0.0909435	0	0
Ppp1r15a	3.19364	2.80884	2.87219	2.98487	2.82448	2.06805	1.59318	2.82175	2.23149	3.34694	3.41137	3.6098	2.76945	2.01394	2.92157	2.58685	1.79942	2.98335	1.18164	0.876329	1.89698	2.80054	2.07821	2.55574	3.18628	0.390562	2.21264	2.70429	2.48679	3.54072	2.40066	1.90657	1.9176	2.31954	2.55643	1.87589
Pus7	4.42954	4.78475	4.56865	4.07931	4.40341	4.84648	4.48548	4.93771	4.63842	4.93949	4.63928	4.30022	4.21868	5.25606	4.14471	4.56245	4.49065	4.10875	4.73491	4.66648	4.57476	4.07419	4.69358	3.96508	4.17385	3.96635	4.71088	4.08828	4.49778	5.25113	4.18065	4.36668	2.68298	3.82514	4.1453	3.32949
Mrpl35	5.25582	4.66211	5.01099	4.50485	4.92948	4.66558	4.73479	5.10624	4.64095	5.37441	4.97321	5.00242	4.78428	4.87597	4.5024	4.76653	4.72274	5.26707	4.49337	4.70537	4.63027	4.80753	4.92024	4.62157	4.58361	4.54844	4.96212	5.07589	4.93372	4.41146	4.3002	4.29405	4.32083	5.16512	4.80033	4.65094
Katnal1	0.887156	0.403655	0.678856	0.69464	0.316542	1.07783	0.417502	1.14464	0.842803	1.42018	1.12422	0.574582	0.901716	1.01709	1.36795	0.549551	0	1.25819	1.07153	0.650415	1.2404	0.406958	0.569816	0.702658	0.384399	0.699795	0.63027	0.221496	0.062645	0.355183	0	0.418155	0	0.352633	0.666552	0.297351
Rnf113a1	3.84844	3.96924	3.72584	3.12439	2.80673	3.51806	0	2.99115	2.89835	3.91594	3.21311	2.2891	1.30402	3.30129	2.9757	1.30402	4.13991	2.23654	1.81849	2.57151	3.36673	1.17256	2.58153	1.78559	0.579384	1.38316	3.71971	0	3.51299	3.38488	1.30402	1.30402	2.84494	2.93857	1.30402	1.30402
Gm10681,Hsd3b4	0	0.217283	0	0	0	0	0.00105487	0.00105487	0.355145	0.00105487	0.00105487	0.00105487	0	0.657122	0	0.693357	0.580751	0	0	0	0	0	0	0	0.00105487	0.00105487	0.00105487	0.00105487	0.00105487	0.00105487	0	0	0	0	0	0
Gstk1	5.76274	4.93301	4.55206	4.92819	4.82605	4.20318	4.26216	4.40856	3.92188	5.28653	4.27155	4.26586	4.90838	4.50038	3.8495	3.07796	2.31692	4.09338	3.81148	4.49393	4.16669	2.70707	4.06721	3.74574	4.10529	4.62881	3.68964	4.55537	3.61073	5.17423	1.93498	4.88781	3.58167	2.42736	3.4281	3.23822
Lig1	6.81714	5.96888	6.3013	6.12947	6.25248	6.29734	6.457	6.26376	5.80388	6.51625	6.18203	6.60578	6.35236	6.43308	5.99487	6.30871	6.70016	5.5767	6.06424	5.87889	5.9979	5.90212	5.70197	5.87791	5.80916	6.18518	5.97145	6.31134	6.0973	6.43492	5.56966	6.22817	5.99323	6.05434	6.298	6.58753
Slc22a23	2.97536	3.41335	3.0432	3.38699	2.76254	2.93912	2.84439	1.89447	1.62796	1.86161	3.01028	3.31077	3.04724	3.62709	3.05334	2.38754	2.67908	3.59345	2.63679	2.61662	2.42273	2.20692	3.17544	2.6694	2.25752	2.2443	1.73804	2.68945	2.11868	0.685385	3.03631	2.66348	2.5489	3.13975	2.10412	2.2304
Olfr1109	0.424594	0.424594	0.424594	0.424594	0.424594	0.424594	3.15014	1.93941	0	1.16707	2.08808	0	0	1.63261	0	0	0	4.04601	0.424594	0.424594	0.424594	0.424594	0.424594	0.581583	2.60999	0	0	0	0	0	0	0	0	0	0	0
4930469G21Rik	0.00587177	0.00587177	0.942558	0.00587177	0.00587177	0.00587177	0	0.339875	0.451974	0	0.438047	0.674479	0.0516027	0.0516027	0.0516027	0.0516027	0.0516027	0.0516027	0.00587177	0.00587177	0.00587177	0.00587177	0.00587177	0.00587177	0	0	0	0	0	0	0.0516027	0.0516027	0.0516027	0.0516027	0.0516027	0.0516027
Aldh5a1	1.85743	1.80324	1.84453	1.37201	1.0852	0.554565	0	1.09426	1.13086	1.35126	0.566539	1.76314	2.18226	1.15995	1.43487	1.63523	0.656629	1.29015	0.0485822	1.71596	1.99346	1.03402	0.773242	0.0387032	1.4339	0.386144	0	0	1.26883	0	1.33055	0.726834	0.711193	1.48791	0.921843	0.884414
Mesdc1	3.19525	2.82993	2.55769	2.22897	2.13105	2.4766	3.07615	2.91266	3.04431	2.69966	2.74652	2.98905	3.26629	3.08413	3.03531	2.5409	2.25993	2.77332	2.48914	2.92439	2.75225	1.67601	2.37214	1.46037	3.53527	2.04062	3.00497	3.00684	1.76773	2.71752	2.71557	1.9305	2.40466	1.79069	3.03076	2.59785
Zic4	0.00291117	0.00291117	0.00291117	1.35185	0.00291117	0.00291117	0.359067	0.263352	0.743011	1.09818	0	0.61296	0.0128019	0.0128019	0.0128019	0.0735409	0.401394	0.0128019	0.00291117	0.00291117	0.00291117	0.00291117	0.00291117	0.00291117	0	0.448925	0	0.581629	0	0.0920199	0.0128019	0.0128019	0.0128019	0.0128019	0.0128019	0.0128019
Fkbpl	4.65163	4.14424	3.60763	4.22886	4.60685	4.18261	2.34205	3.88033	3.87664	3.51123	2.79716	3.11874	2.57924	1.72526	2.69223	2.44302	3.90174	3.16203	2.88045	3.62153	4.04543	2.67574	3.68005	2.65624	3.05742	2.34041	2.44168	3.99594	1.27537	1.42414	1.50947	2.6988	2.47096	4.46622	2.90921	2.37313
Ccne2	1.39269	1.54821	3.52457	2.93447	2.83257	3.03315	3.6764	3.03651	1.56228	3.14459	2.94761	1.89325	3.11887	3.04139	3.76909	2.77529	2.26737	2.90771	2.9785	1.9205	2.17766	3.22636	1.83036	1.48285	2.92241	2.52737	2.18401	2.22165	2.57146	2.14154	1.76328	2.5522	1.85301	3.17448	1.22145	1.52169
Foxj1	0.547773	0.547773	0.663113	0.812751	0.757439	0.547773	1.35518	0.80547	0.317934	1.41199	0.317934	0.317934	1.37735	0.76579	0.250127	0	0	1.01196	0.547773	0.591736	0.547773	0.707409	0.696774	0.547773	0.395265	0.64834	0.408954	0.502471	0.317934	0.904523	0	0	0	0	0	0
Uty	1.4573	1.4573	1.4573	1.4573	1.4573	1.4573	1.16092	1.78351	1.82397	1.99705	1.95715	1.44006	0.651612	1.73974	1.26107	1.24603	1.38151	1.92226	1.4573	1.4573	1.4573	1.4573	1.4573	1.4573	0.642618	0.831081	1.62203	0.308302	1.63512	1.04366	0.24661	0.173965	0	0.872928	2.58688	1.75549
Zfp954	2.94101	1.97075	2.94519	2.90343	2.10001	2.51148	2.16572	2.96492	3.88355	2.57521	3.39386	3.29699	2.99316	1.01171	1.26089	1.83346	2.18608	2.00565	2.34985	0.951741	2.1784	2.58504	1.63245	2.62126	0.264424	2.99582	1.86542	0	2.37576	3.35011	1.69054	2.13419	2.23991	1.73867	2.92906	1.01171
Napepld	1.01658	0.327145	0.973467	1.63101	1.67885	1.2781	0.888579	1.17474	0.686118	1.77138	1.35723	0.961011	1.99507	0.132139	0.477895	0.663424	0	1.18985	0.508278	1.37439	0.98247	0.745271	0.663265	1.40683	0.0892675	0	0.951073	0	0	0.997583	2.10085	0	0	1.11922	0	0
Fancd2	0.93046	1.97575	2.75383	2.62323	2.31829	2.73012	3.09749	1.83655	2.43794	3.00643	1.91731	1.48491	0.719968	2.36976	2.54627	1.54947	1.78724	3.2518	2.15782	2.14143	2.51703	1.50706	1.66416	2.62256	2.28211	2.25965	1.05303	1.48062	2.36635	0.750976	0.553311	2.65991	1.8515	0.51231	1.6991	1.42102
Nxph4	2.47208	0.0317027	0.0317027	0.0317027	0.50962	0.0317027	0.343879	2.08707	1.9183	0.0462293	1.72733	1.0755	1.3107	1.76753	0.00976064	1.19483	0	0	0.0317027	1.03052	0.0317027	0.0317027	0.0317027	0.0317027	0.0462293	0.0462293	0.323733	0.0462293	0.0462293	0.474007	0	2.54623	0.319817	0	0	0
Cpsf3l	5.82296	5.36649	6.00421	5.60516	5.58167	5.0792	5.56266	5.53476	5.29234	5.54347	5.63815	5.0101	4.70682	5.61593	5.00655	5.28759	4.94411	5.05071	5.31205	5.27093	5.17669	5.42714	5.3391	5.26584	4.4466	5.4689	4.2009	5.28406	5.3428	4.88573	5.16264	5.00724	5.30466	5.24344	5.11086	5.03836
Rdh16	0.0745635	0.0745635	0.0745635	0.216612	0.0745635	0.370291	0.443954	0	0.870795	0.421977	0	0	0.180546	0.668712	0	0.116194	1.43128	1.26256	0.0745635	0.0745635	0.733432	0.0745635	0.0745635	0.0745635	0	0	0	0	0	0	0	0	0	0	1.06002	0
Cep57l1	3.31294	4.22883	2.22352	1.90413	3.14634	2.94881	2.07343	2.25096	3.08796	3.79804	2.23429	3.98842	3.82027	3.89301	3.22653	2.17473	2.88863	2.4212	3.17477	2.87272	2.52098	3.68508	2.94707	1.97958	0	1.92424	4.41545	2.29582	0.75333	0	1.73536	1.8449	1.87484	3.03948	1.96548	2.68468
Apba2	1.82551	1.37198	0.604217	1.80561	1.51958	0.384503	0.969741	2.12406	0.617254	1.46954	0.026886	0	0.251579	1.4254	0.341899	0.251579	0.251579	0.251579	0.293563	0.256366	0.577641	0.782151	0.220356	0.220356	0.852738	0.264146	0.583523	1.23301	0.500155	0	0.251579	0.936014	0.952702	0.251579	0.251579	0.251579
Zfp932	4.51864	4.7425	5.51994	4.90231	4.67556	5.2699	4.89412	4.94734	4.46957	3.94582	5.13609	5.21462	4.70956	5.24494	4.72619	3.32302	4.82175	4.44038	4.37858	2.59057	5.23835	4.22803	4.7204	4.67767	4.6441	4.42861	4.39556	4.50568	3.70468	5.58277	4.65498	4.4351	3.17254	4.0814	4.94859	3.76537
Olfr262	0.193892	0.193892	0.193892	0.193892	0.193892	0.193892	0	0	0.190988	1.3842	2.10033	0	0	0.526464	0	0.670127	0	1.73644	0.193892	0.193892	0.193892	0.193892	0.193892	0.193892	0	0	0	0	0	0	0	0	0	0	0	0
Tbcc	5.39879	4.56464	4.27117	4.86878	4.76849	4.94672	4.48998	4.20009	3.85525	4.34697	5.06313	4.53469	4.81456	4.3998	4.08278	4.55129	4.79348	5.06662	4.4748	4.00366	4.49133	4.08358	4.80471	4.24981	3.71815	4.85679	4.09109	4.12547	4.27871	3.95258	4.73989	4.64193	3.99313	4.73853	2.99572	4.99087
Rnf25	5.00621	4.75393	5.09502	5.19116	4.83059	4.86838	4.95324	5.11276	4.93809	4.54004	5.13878	4.28159	5.4116	5.13295	4.90643	3.91894	5.2588	4.54064	4.72545	4.81105	4.59958	5.25188	5.39303	4.61272	4.46214	4.66352	4.43612	4.58254	3.3943	4.29659	5.02469	4.66905	4.73342	4.59064	3.93456	4.11259
Zfp810	1.22596	1.55805	2.41338	2.79627	1.36175	1.82017	1.83442	2.36628	1.71393	2.6416	0.7628	0	2.61027	1.58156	0.530084	0.479406	2.59662	0.675303	0.895059	2.51352	1.84719	1.18599	0.359742	0.926526	1.50245	1.61123	0.433455	1.6798	0.175705	1.76531	0.94572	1.22077	0.479406	0.886046	0.479406	0.778637
Atf5	3.46759	4.20664	2.97692	2.55924	2.50601	3.28746	2.99973	1.91734	2.24081	2.87417	2.10023	2.53774	2.62559	1.77808	1.34496	2.64781	1.71816	2.29614	1.48504	2.73595	2.15115	2.57026	1.59652	3.62403	0	2.41767	2.89206	2.34853	2.64218	2.71203	1.75476	0.913905	0.956277	1.43251	2.08675	2.19951
Cps1	0.00563577	0.00563577	0.00563577	0.00563577	0.00563577	0.00563577	0.0621187	0.00134712	0.00134712	0.00134712	0.00134712	0.00134712	0	0.139155	0.0951811	0	0.0373527	0.0970852	0.00563577	0.00563577	0.00563577	0.00563577	0.00563577	0.00563577	0.00134712	0.00134712	0.00134712	0.00134712	0.00134712	0.00134712	0	0	0	0	0	0
Ppp1r14c	0	0.269268	0	0	0	1.69126	1.30938	0.903263	0.652373	0	0.222224	1.26608	0.0948593	0.191145	2.69062	0.0948593	0.177881	1.20137	0.544932	0.666833	0	0	0.326612	0.163417	0	0	0	0	0	0	0.0948593	0.0948593	0.155534	0.427534	0.0948593	0.0948593
3110045C21Rik	1.55724	2.9273	3.80027	3.98832	4.61947	4.25223	3.84251	4.49957	2.82305	3.24069	0.667383	4.799	3.57136	4.59162	2.9597	4.25129	3.78775	3.12029	2.72072	3.68837	2.40425	3.28886	2.52843	0.94122	0.94615	4.61843	2.38967	4.75751	1.14576	4.10345	2.09239	3.09807	2.12941	2.09239	2.09239	4.30872
1700001L19Rik	0	1.34013	0.684309	0.93064	0	1.30988	0.0558592	0.0558592	0.0558592	0.0558592	0.690809	0.0558592	0.0155651	2.9391	0.0155651	0.0155651	0.0155651	0.0155651	0	0.0516877	0.188479	0	0	0	0.0558592	0.0558592	0.0558592	0.0558592	0.0558592	0.0558592	0.0155651	0.0155651	0.0155651	0.0155651	0.0155651	0.0155651
Ndufv2	7.49107	7.6638	7.63733	7.53053	7.61389	7.73581	7.32986	7.77715	7.16551	7.6749	7.57585	7.79464	7.27158	7.94005	7.69941	7.36366	7.40398	7.31775	7.53983	7.59366	7.23757	7.49148	7.54696	7.68936	7.73604	7.45721	6.88232	6.87754	7.14917	8.00048	7.09358	7.12112	7.03395	7.76997	6.98165	7.28539
Trim9	0.00338766	0.00338766	1.44086	0.00338766	1.18524	1.14904	0	0.624439	0	0.801133	0	0.455298	0.455426	0.702981	0.0264266	0.359048	0.913978	0.602793	0.00338766	0.00338766	0.163569	0.00338766	0.392259	0.00338766	0	0.1379	0.70489	0.724203	0.157394	0	0.503118	0.0264266	0.17243	0.395752	0.0264266	0.291271
Gm10684	0.0286589	0.0286589	0.0286589	0.0286589	0.121522	0.0286589	0.507977	0.686761	0	0	0.863983	0	0.833612	0.0720122	0	0.120897	1.92473	1.14741	0.0286589	0.0286589	0.0286589	0.0286589	0.0286589	0.0286589	0	0	0.308965	0.325493	0	0	0	0	0	0	0	0
Pcbp3	4.11341	3.61935	3.40145	3.25498	3.97875	3.53243	3.52477	4.18842	3.42259	3.64271	2.68954	3.51088	3.21894	2.30489	2.62223	3.02134	4.15676	2.22817	2.83712	3.0011	3.6968	2.68229	4.42127	1.7607	2.66489	3.85854	2.99403	3.02043	1.55826	2.32487	3.48532	2.93922	2.52809	2.57001	1.60465	3.54903
1600012F09Rik	4.31544	4.93867	4.97002	5.16915	4.66311	4.83585	4.0342	4.63946	4.36067	4.06108	4.13896	4.42964	4.07007	4.93522	4.96243	4.15997	4.72875	4.44488	4.06161	4.45374	4.79674	4.87103	4.11732	4.55201	4.82954	4.54769	4.2042	4.06589	4.59014	3.771	3.85339	4.13642	4.31224	4.41944	4.13847	4.17688
Naprt1	1.44056	2.95723	2.56098	0.122476	2.16751	1.16708	1.91874	0.906027	1.26843	1.70291	1.42824	0.546582	1.7771	2.81534	0.823307	0.823307	0.885571	1.71514	0.975736	2.25099	0	2.06187	1.69674	0.978182	0	0	0.545255	0	1.19561	0.707568	2.24824	1.23501	0.823307	0.823307	0.823307	0.823307
Bcl2l15	0.911163	0.34227	0.692509	0.34227	0.34227	0.656824	0	0	0.926879	2.16955	2.33836	1.77565	0	0.500461	0.567481	0	0	0.278029	0.34227	0.60916	0.34227	0.34227	0.34227	1.58204	0	0	0	0.604627	0	0	0	0	0	0	0	0
Aurkaip1	7.33567	7.04209	6.99456	6.82136	7.06052	6.7166	6.90533	7.04597	7.03713	6.87206	7.06611	6.80586	6.73925	7.02663	6.72453	7.1864	7.04261	7.01617	6.73519	6.64479	6.56717	6.73612	7.2425	7.30715	5.89436	6.84592	6.54224	6.69827	6.07622	6.35634	6.79051	6.63003	7.10136	7.36292	7.14401	6.59482
Hes5	1.52967	1.96217	1.24963	1.67349	0.104271	0.157714	2.61738	0.340579	1.15678	0	0	0	0.469557	0.469557	0.469557	2.35801	2.14267	0.469557	0.022035	0.135008	0.022035	2.10954	0.301989	1.56762	0	0	0	0.146173	0	0	0.469557	0.469557	0.469557	0.469557	0.469557	0.469557
Dhx8	4.59988	4.26963	4.97457	4.58333	4.26218	4.34835	4.2086	4.06393	4.33018	3.762	4.11738	3.23209	4.34048	4.71254	3.52646	3.97167	4.03496	3.53016	4.13897	3.39205	3.80151	4.15247	3.44734	3.53817	4.59623	3.73499	2.94216	4.30873	4.38016	3.13376	3.43425	3.74275	4.02797	4.75517	3.57228	3.53768
Ddx27	6.17249	5.70488	5.34821	5.6637	5.91303	5.65787	5.0699	5.57621	5.71067	5.71588	5.74242	5.55543	5.68984	5.77239	5.1921	6.05954	5.64157	5.97766	5.67906	5.39378	5.71876	5.4267	5.6205	4.98502	5.74257	5.26915	5.72375	5.09465	4.81913	5.26429	5.55871	5.70381	5.53319	5.85052	5.37444	5.70917
Hmx1	0	0	0.0911183	0	0	0.495408	0	0.722527	0.6743	0	0	0	0.0393039	0.0393039	0.0393039	0.56819	0.0393039	0.0393039	0	0	0	0	0	0	0	0	0	0	0	0	0.0393039	0.0393039	0.0393039	0.0393039	0.0393039	0.0393039
Kctd18	2.37068	1.1344	2.23928	2.31323	1.90614	1.75751	2.84923	0.998012	1.42866	4.05142	2.07098	3.22118	0.709109	2.31707	0.898872	3.17539	2.57379	2.62828	0.514549	2.75687	1.56866	2.18229	1.60393	1.25017	1.11141	2.15142	1.53017	0	1.06517	1.66476	0.394935	0.394935	1.66984	0.394935	1.15631	3.39524
Klhl24	3.62821	3.07414	3.19293	2.06953	3.23126	2.80231	2.50749	2.86651	2.43203	2.98574	2.09549	2.87427	3.52136	1.52393	2.9079	2.65934	2.7867	2.47476	2.07277	2.83998	2.69211	2.71058	2.02154	2.4726	1.97704	3.25423	2.38582	2.83884	1.44804	3.1677	1.89474	2.53422	1.80607	2.01625	2.63045	2.0384
Gm4187	0.103207	0.103207	0.103207	0.103207	0.348447	0.103207	0.542359	0.00999023	0.00999023	0.00999023	2.1531	0.00999023	2.53453	3.12748	0.153247	2.9833	0	0	0.103207	0.103207	0.103207	0.103207	0.103207	0.103207	0.00999023	0.00999023	0.00999023	0.00999023	0.00999023	0.00999023	0.461538	0	0.064223	0	0	0.374866
Ttc32	5.43607	3.99239	4.79046	4.43171	4.71065	3.91174	4.55586	5.10579	3.93449	3.4026	3.49402	4.42689	4.29685	1.99312	3.82432	3.2926	5.01466	2.74611	3.92863	4.50801	3.97978	3.77198	3.36246	3.24182	3.58207	2.10641	3.90557	0.410954	1.70287	3.82604	4.76702	3.39712	4.01327	2.64425	4.14481	4.19034
Magix	0	0	0.665604	0	0	0.473771	0.0490823	0.0490823	0.0490823	0.801355	0.118345	0.0490823	0	0	1.06887	0	0	0.619174	0	0	0	0	0	0	0.0490823	0.0490823	0.0490823	0.481623	0.0490823	0.161626	0	0	0	0	0	0
Snrnp200	4.98448	4.70589	5.28746	5.23448	5.12334	5.15666	5.09182	5.28571	5.03008	5.1636	5.14664	4.57109	4.6619	4.70503	4.8031	4.68241	4.83312	4.75068	4.90494	4.75394	4.95451	4.83051	5.08843	4.45948	4.70585	4.53733	4.6876	4.94171	4.69422	4.77451	4.83028	4.29676	4.95328	4.69767	4.70459	5.25626
Fars2	2.76156	4.9022	3.25534	3.61143	3.62047	3.63489	3.98509	3.99731	3.49204	2.12266	4.30513	4.06455	4.22817	4.26169	3.46973	3.87114	3.03625	3.40213	2.58722	4.23713	3.82728	3.91923	3.39136	4.05074	2.75487	2.89357	3.20316	4.34813	1.73669	3.1678	2.81411	1.77314	1.87378	3.59563	2.71649	2.24286
Dclk1	3.45114	2.1456	3.44687	3.09499	3.96594	3.5506	1.17769	2.21506	1.49799	1.15011	1.45515	4.11902	1.2275	2.76034	0.855977	2.04398	1.47339	1.99136	1.72216	1.58005	0.815163	0.622562	1.69148	0	1.10002	3.10068	0	2.20916	1.37896	2.81201	2.56702	2.36893	1.38755	0.965012	1.37363	2.48831
Camta2,Spag7	7.31881	7.01023	7.56041	7.25748	7.12172	6.94839	7.57653	7.1297	7.54501	7.17956	7.1773	7.49935	7.16701	7.62781	7.39053	7.30028	7.24664	7.32184	7.13706	7.40524	7.40943	7.44129	7.05722	7.24	7.32456	7.15672	7.08074	7.20748	6.87271	7.15568	6.48169	6.9538	7.23244	7.37651	7.08295	6.89682
Rmi1	3.62505	2.54251	3.3916	3.48217	3.91091	3.98785	2.91091	3.29526	3.09054	3.40232	3.18969	3.36896	3.43423	4.06917	3.47358	3.58199	3.49835	2.82658	3.8747	3.05825	3.66376	3.79031	2.81382	3.13928	3.35106	3.00504	2.53353	3.54422	2.99217	2.47324	2.37285	3.26621	2.84365	2.80834	3.33485	2.96595
1110001J03Rik	7.71987	7.83313	7.31052	6.90848	6.83902	6.73455	7.31595	7.32361	7.06024	7.06392	6.52815	7.38988	7.0457	6.9048	7.45981	7.4221	6.63678	7.49525	6.92306	7.27769	6.71254	7.0954	6.76687	7.03174	6.31375	6.56647	6.57367	7.12841	6.43237	5.95646	7.38805	7.55809	6.55311	7.64827	6.65368	7.08106
Ptbp2	5.13208	4.99779	4.87142	4.12571	4.66903	5.26587	3.69118	4.56845	4.41977	4.92149	4.95822	4.10915	4.74345	3.87109	3.82658	4.03346	4.75417	3.81876	4.02615	4.3178	4.91513	4.57828	3.80696	4.01128	4.04739	4.87806	4.05958	4.46058	3.90042	4.13382	3.15866	4.05294	3.99784	4.62781	3.78628	3.67287
Mat2b	5.63711	5.44798	5.4736	5.92291	5.66305	5.96775	5.29819	5.77508	5.40824	5.92588	5.11643	5.78067	5.34935	5.3885	5.35656	5.41408	5.31099	4.97069	5.22113	3.94085	6.08688	5.50861	5.58092	5.33937	4.85051	5.8643	5.03601	4.90074	4.9202	5.06438	5.45926	4.60583	5.4788	5.70884	5.86244	4.60831
2810013P06Rik	4.26374	3.20638	2.81559	2.18643	3.04289	3.37203	4.35672	2.62051	2.37588	2.95118	3.90114	2.7555	2.65711	2.86182	2.05814	4.02056	2.80044	4.31789	2.3637	2.36074	2.44974	3.34718	3.48406	2.79018	3.16548	3.08089	1.74875	0.555733	2.78397	1.31623	2.00335	2.47313	3.46541	2.97813	3.40224	3.09627
Ankar	0.806553	0.508722	0.00729433	0.00729433	0.543781	0.00729433	0.0155084	0.0206164	0.011941	1.26387	0	0	0.373027	0.145053	0.414865	0.135083	0.149151	0.181262	0.00729433	0.00729433	0.00729433	0.00729433	0.00729433	0.00729433	0	0	0	0.133863	0.168867	0	0.159154	0.272305	0.490141	0.053023	0	0
Gpn1	5.91487	5.82518	6.23627	6.02185	6.09134	6.06956	5.2411	5.95596	5.31894	5.55778	5.65153	5.05505	5.88501	5.51931	5.73738	5.48424	6.64231	5.14881	5.916	5.62464	5.58266	6.05914	5.96765	5.63863	5.99771	5.45557	6.10896	5.10759	5.46678	3.91889	4.79023	4.92401	4.87012	6.14955	5.00283	4.5709
Lin37	4.91139	4.91529	5.19354	5.62675	5.0618	5.15866	5.20407	4.97604	5.33381	5.30352	4.84075	4.00982	4.96122	5.2432	5.06074	5.36483	5.69267	4.06419	4.70701	5.22271	4.77017	5.05791	4.49171	5.08972	5.48415	3.86428	4.05517	4.63963	4.50118	4.14199	4.80747	3.99761	4.54622	6.01418	4.42646	4.97636
Spnb1	0	0	0	0.0766929	0	0	0.0942837	0.0683925	0.00856614	0.00856614	0.00856614	0.00856614	0.0481984	0.100562	0	0	0.024165	0	0	0	0	0	0	0.0381254	0.00856614	0.00856614	0.00856614	0.00856614	0.00856614	0.00856614	0	0	0	0	0	0
D730048I06Rik	0.0717419	0.0717419	0.0717419	0.0717419	0.249933	0.897296	1.32327	0	0.886656	0	0.219009	0	0	1.77317	0	0	0	0	0.0717419	0.0717419	0.0717419	0.0717419	0.0717419	0.278005	0	0	0	0	0	0	0	0	0	0	0	0
Gm4894	0.127379	0.127379	0.127379	0.127379	0.435385	0.127379	0	1.52274	0	0	0	0.126086	1.83425	0.558536	0	1.70608	0	0	0.127379	0.127379	0.127379	0.127379	0.127379	0.127379	0	0	0	0	0	0	0	0	0	0	0	0
Pgp	6.78838	7.20893	6.6233	6.90131	6.22261	6.32555	7.05546	6.75887	6.58249	6.29979	7.37857	6.37083	6.34239	6.97487	6.45896	7.04084	6.37105	6.74537	6.73208	6.10184	6.32099	6.52679	6.3813	6.55404	6.40247	6.1335	7.11723	6.19342	6.30445	6.62433	6.60431	6.68332	6.37199	6.08619	6.61762	5.83912
Eif3h	7.48758	8.37531	8.08237	8.15004	8.27299	8.0586	8.304	7.91563	8.05668	8.04372	7.84527	7.7384	7.83802	7.89932	7.94763	7.68911	8.12056	8.04346	7.78643	7.9854	8.01322	7.91225	7.76059	7.79715	7.74066	7.82537	7.95226	7.81868	7.98267	7.97598	7.44063	7.92924	7.85634	8.06434	7.64258	7.74713
Hspb6	2.52794	0.973555	0	0.797208	0.529492	2.09008	0	2.57115	0	1.50559	2.02225	2.7633	0.378955	0.378955	0.378955	0.378955	2.38748	0.723447	0	1.97637	1.21466	0	0	0.68951	0.573876	0.701601	0	0	0.546932	2.53406	0.378955	0.378955	0.378955	0.378955	0.378955	0.378955
Pcbp4	7.6173	8.11434	7.65052	7.67762	7.72793	7.56086	7.54643	7.00948	7.34705	7.09292	7.87156	7.83411	6.94217	6.92607	7.42065	7.57469	7.30304	7.68393	7.71603	7.62718	7.29353	7.76832	7.25992	7.18241	7.11035	7.30525	7.15773	6.71582	6.92665	7.10552	7.29733	7.35624	7.61396	7.28023	7.35557	7.15754
Cobra1	5.61686	4.98516	4.98842	5.43908	4.6884	4.71756	4.87891	4.82536	4.47901	4.9097	4.59307	4.87635	4.37368	4.52021	5.13065	4.60057	5.49033	5.06147	4.44684	4.38165	4.95973	5.22166	4.60614	5.02579	4.08303	4.44857	5.20709	4.58196	4.6401	5.0388	4.71171	3.52469	4.23192	4.58789	4.1367	5.00014
Fam49a	0.803081	1.30784	1.74043	0.690392	2.26532	1.30724	0.121415	2.12294	0	2.16122	1.83889	2.18775	0.421738	2.80296	1.09403	0.346321	0.138546	0.815321	0.164459	0.944172	1.40754	1.72846	0.543136	0.25573	0	1.72323	0.518337	0.223817	0	1.82575	0.138546	0.138546	0.237695	0.417565	0.138546	2.11563
Ddx24	5.80857	6.04284	5.67107	5.56566	5.59113	5.65364	6.11215	5.56679	5.48212	6.16972	5.53886	5.64463	5.76571	5.65921	5.6273	5.86389	5.41567	5.55149	5.24878	5.63097	5.53787	5.50644	5.94352	4.81286	4.99664	5.68777	5.57463	5.54843	5.5209	5.24036	5.73019	5.6292	5.37502	5.7004	5.89269	5.40469
Gm10069	0	0.0832873	0	0	0.0319923	0	0.0258911	0	0.165857	1.03356	0.704604	1.36624	0.86544	0.0481051	0.844567	0.126115	1.97996	1.56926	0	0.320882	0	0	0	0	0	0.265694	0.0205008	0.346861	0	0.527914	1.1732	0.0481051	0.0799491	0.141701	0.156304	0.0481051
Vgll2	0	0	0	0	0	0	0	0	0.525714	2.19155	0.709625	0	0	0	1.2599	1.14687	0	0	0	0	0	0	0	0	0	0	0	0	0	0	0	0	0	0	0	0
Ccdc53	6.24505	5.20091	5.62593	4.86818	4.96563	4.93974	5.00715	5.48659	5.95172	5.19593	5.58674	5.37723	4.99585	5.30543	5.87603	4.78959	4.73015	5.30609	4.65921	4.80975	4.70129	4.58261	5.33765	4.5417	5.23512	5.36704	4.97309	5.00825	5.39157	3.51763	4.77528	4.69795	4.11153	5.6726	4.66471	6.08949
Mrpl16	5.44039	5.3942	5.84133	4.90777	5.88356	6.24261	5.10306	5.42068	5.51431	6.52538	6.04837	5.32248	5.39379	5.75074	5.18145	5.91022	5.2678	5.86462	4.37092	5.16231	5.30857	5.46227	4.82838	5.35402	5.63336	5.19785	4.93848	6.22929	5.0963	5.85707	5.1759	5.34495	5.39944	5.24428	5.55368	5.78617
Zfp82	4.4682	3.0402	2.43731	2.51428	0	3.41644	3.33301	2.74749	3.11759	2.75745	3.97801	3.0207	1.2604	1.41819	2.48764	3.44403	1.56858	0.916503	3.02288	1.90936	3.04853	2.26847	2.79357	1.28778	0.284645	2.559	1.00232	3.7759	0	2.2144	1.34024	1.59641	0.916503	1.17468	0.916503	0.916503
Gm5796	1.0562	1.34744	0.965736	2.31822	1.10425	0.983361	1.32272	1.42761	1.34766	2.43305	0	1.02123	2.71982	1.54184	1.06715	1.09137	1.23119	1.35899	1.4632	0	0.0967669	0.253326	0.54215	1.27962	0.541501	1.97544	0	0.184815	0	1.00959	1.96497	1.41204	1.65218	0.907325	1.21807	1.76409
Lmod1	0	0.586994	0	0.018642	0.0340666	0.420591	0.00748263	0.00748263	0.236121	0.514941	0.00748263	0.100212	0.21273	0.0337358	0.610664	0.0337358	1.28418	0.382122	0	0.0573766	0.0154457	0.12897	0	0.0800834	0.0726154	0.00748263	0.0843826	0.0878841	0.00748263	0.421415	0.0337358	0.0337358	0.0337358	0.0337358	0.0337358	0.0337358
Gm8693	0.0513057	0.0513057	0.0513057	0.0513057	0.0513057	0.0513057	0.0211957	0.0211957	0.0211957	0.258784	0.0211957	0.0211957	0.752842	0.176761	0.69556	0.132824	0.149284	0	0.0513057	0.0513057	0.0513057	0.0513057	0.0513057	0.0513057	0.0211957	0.0211957	0.0211957	0.0211957	0.0211957	0.0211957	0	0	0.0991521	0	0	0
Ercc3	4.41961	4.8494	4.2319	4.07262	4.04737	4.14983	4.1319	3.83919	4.36852	3.37308	3.96161	3.98926	3.86392	4.17439	3.41164	3.58188	3.86063	4.17535	3.70936	3.77514	3.3089	4.32233	2.70073	3.7297	2.24199	3.55784	3.69047	3.83409	2.59759	4.27582	4.80457	3.83212	3.8747	4.08661	3.56762	3.40257
Melk	4.86018	4.88642	5.09836	4.91723	4.96989	4.94693	4.73218	5.1017	4.55051	4.87468	4.84853	4.89173	4.62897	4.87005	4.40746	5.04359	4.80986	4.82656	4.86861	4.22114	4.42167	4.98961	4.80987	4.74373	4.42804	4.32308	4.92657	4.25266	4.86033	4.55682	4.11622	5.31371	5.04377	4.46567	4.25234	4.76864
Mppe1	0.452191	0.799276	0	0.559186	0	0.819262	0.215525	0.219442	1.37794	0.760934	0.124804	1.03754	1.68192	0.335973	2.02334	1.00581	0.335973	0.335973	0	0	0.564781	0	0.471989	0	0.124804	1.34727	0.124804	0.124804	0.124804	0.600869	0.335973	0.335973	0.335973	0.335973	0.335973	0.335973
Zfp341	0.780527	0.629949	1.03762	1.76946	1.16282	0	0.816535	1.13542	2.31295	1.81013	1.63701	2.67762	1.62271	2.42928	1.37981	1.90945	1.4192	0.680194	1.23188	1.28003	1.87741	1.19825	1.45606	0	0	0	0.0913969	0	1.56539	0	0.763534	0.777535	1.76407	0.765476	1.77081	0.87388
Osmr	0.126195	0.267146	0.654794	0.126195	0.126195	0.126195	1.74315	0	0	0	2.08058	0	0.0337987	0.0337987	0.0629544	0.0337987	0.76849	1.47054	0.126195	0.126195	0.348884	0.2685	0.126195	0.126195	0	0	0	0	0	0	0.0337987	0.0337987	0.0337987	0.0337987	0.0337987	0.0337987
Rpp21	7.45574	7.429	6.71691	6.74379	6.30063	6.50016	7.23546	7.08616	6.65483	6.98814	6.60034	6.14873	6.95783	7.74044	7.2854	7.51509	6.89619	6.70271	6.62833	7.20892	6.3977	6.44336	6.77024	6.4392	6.745	6.00045	6.90483	6.72955	7.23826	6.08096	6.96183	5.90611	6.79686	6.79135	6.97297	6.57913
Pdlim5	4.90818	4.40276	4.51794	4.07628	4.63394	4.47856	2.39182	3.63463	2.78387	4.05531	2.53048	4.58674	3.5374	4.38304	3.89232	4.06094	3.03631	3.57802	2.92256	2.9948	3.16752	3.53532	2.56822	3.36829	3.00264	4.6335	2.61538	4.09406	2.6174	3.55741	3.73578	3.4195	2.92681	4.08021	4.26895	3.17097
Tdgf1	6.76497	4.90741	6.85044	5.35962	6.34466	6.07296	4.01683	6.01932	4.5468	4.0713	5.04488	4.81253	3.87699	5.67622	3.88895	4.84989	2.6764	4.49349	3.32498	2.28571	2.9291	4.2909	3.65657	3.36721	4.54082	4.47849	4.58409	5.25398	4.11815	4.8232	3.33507	6.44177	4.21355	4.49878	4.67667	4.082
Pick1	3.21056	2.23004	2.87248	2.26559	2.99595	2.38253	2.16255	1.99577	3.02472	3.71305	2.67584	3.28642	3.87853	1.81082	3.86716	2.42761	2.08503	3.07876	1.35308	3.61286	2.18757	3.36671	2.14691	2.67767	3.52765	0	0.890314	2.6906	1.47068	1.07433	1.72737	1.98026	2.12226	3.10614	1.72737	2.71754
2810471M01Rik	0.512418	0.0552281	0.0552281	0.0552281	0.0552281	0.0552281	0.116293	0.453993	0.112365	0	0	0	0	1.02635	1.36135	0.15617	0	0	0.0552281	0.0552281	0.0552281	0.0552281	0.0552281	0.0552281	0	0	0	0	0	0	0	0.46201	0	0	0	0
S1pr4	0	0	0	0	0	1.49283	0	0	0	0	0.965872	0	0.0098028	1.09681	0.0098028	0.779617	0.0098028	0.716416	0	0	0	0	0	0.0780706	0	0	0.0698669	0	0	0	0.316625	0.0098028	0.0098028	0.0098028	0.0098028	0.0098028
Ppm1g	7.14429	7.03931	7.22695	7.08722	7.25549	7.04518	6.83977	6.91027	6.44771	7.07779	6.86724	7.05215	6.51872	7.06445	6.74634	6.77644	7.41531	6.51686	6.67764	6.73419	6.77406	6.86572	6.70855	6.49004	6.89952	6.66083	6.65741	7.00681	6.27276	6.93186	7.03572	6.87391	6.56031	7.04201	6.79655	6.86641
Cldn19	0	2.42878	0.683486	0.0171853	0	0	0.0902086	0.033389	0.033389	0.033389	1.74522	0.033389	0.621424	0.174377	0	0.826124	0	0	0	0	0	0.0850737	0	0	0.033389	0.033389	0.033389	0.033389	0.033389	0.0763565	0	0	0	0	0	0
Cd36	3.079	0	1.66591	1.60648	0	0	0.80311	1.83959	0	0	0	2.54855	0.0946655	0.0317753	0.0317753	0.0317753	0.0317753	0.198851	0	0	0	0	0	0	0	1.76717	0	0	0	0	0.0317753	0.0317753	0.0317753	0.0317753	0.0317753	0.695129
Wbscr22	6.7653	6.87148	6.61039	7.02795	6.63598	6.796	6.36752	6.51853	6.35335	6.11606	6.2117	6.48879	6.26251	6.23534	6.01376	6.44116	7.05696	5.90194	6.26939	6.27499	6.44151	6.4929	6.54837	6.72249	6.27639	6.36398	5.60896	5.80187	5.91828	4.11972	5.34256	6.02949	6.45183	6.90658	6.2552	6.64589
Dnase2a	3.0944	0.98053	0.665806	0.769117	0.953595	1.20225	0	0.238342	0.512075	0	0.724839	0.603704	0.795073	0.262769	0.527918	0.262769	2.00828	0.262769	0.363196	0.759837	0.669361	0.388754	0	0.206089	0	0	0.196924	0	0	0.266515	2.02974	0.262769	0.262769	0.262769	0.262769	0.262769
Camsap1	3.55313	3.48534	2.94982	2.83113	2.97581	3.11526	3.57777	2.91652	2.85864	3.66241	2.84756	3.01364	2.89104	3.5139	2.98263	3.70047	3.44205	3.30978	2.94225	2.6643	2.92436	2.72748	3.27735	2.15951	2.83156	3.43554	3.09284	3.25505	2.75958	2.37414	3.2791	2.47291	3.27261	2.73565	3.71167	2.82509
AI987944	4.00677	1.67116	1.46448	3.39411	2.58771	2.60338	1.31644	2.80142	2.89866	0.643745	1.82093	2.73951	1.6475	3.70073	2.43834	1.91392	3.35255	2.58936	2.39694	2.34202	1.48125	2.86016	1.86691	3.21501	1.11403	1.63013	2.23033	1.79672	2.84023	0.170511	0.642272	0.953006	1.91601	1.07517	0.642272	3.16817
Ilf2	6.81358	6.90778	6.74777	6.67089	6.85359	6.95722	5.5229	6.93468	6.86091	6.72602	6.62622	6.53358	6.23085	6.86451	6.54354	6.52145	7.06698	5.90374	6.83108	6.31558	6.69186	6.69604	6.39041	6.51535	6.58023	6.66988	6.14093	6.23909	6.48635	6.47226	6.0112	6.33052	6.31174	6.42298	6.15353	6.0728
Smap2	4.31187	4.03687	4.34878	2.95568	3.19691	3.77295	2.47869	3.08883	3.34446	3.58806	3.4158	3.59516	3.55318	3.27796	2.88292	3.51773	3.98297	3.99169	1.67075	3.78798	3.10837	3.30464	3.10643	2.52428	2.50618	3.53628	2.00122	3.69004	2.77808	3.35976	4.01061	3.4104	3.28899	3.19614	3.23533	3.37656
Ipo11	4.84428	4.8167	4.38706	4.77725	4.84347	4.71901	4.5718	4.48991	4.0868	4.29588	4.15984	4.34567	4.47929	4.33572	4.11087	4.26573	4.12365	3.96069	3.79018	4.21741	4.90119	4.35205	4.13392	3.7164	4.44547	4.26893	4.26046	4.44279	4.29431	4.34829	4.30343	3.33929	3.67194	4.23251	3.76875	4.57997
Mcc	3.41515	1.27435	1.52941	0.48362	1.5903	1.95756	1.24073	2.38587	1.42389	2.16668	0.718478	1.56146	1.6852	1.54668	1.25742	1.11163	1.66188	1.00084	0.905377	0.758742	1.09529	0.985607	0.374292	0.375328	0.386161	2.07071	1.17192	1.13053	1.27697	2.02193	1.67971	2.57296	0.433498	0.769877	1.08079	1.09298
Igdcc4	2.23456	1.73532	1.96176	0.884662	1.2686	1.47772	1.88448	0.342752	2.32756	2.63528	2.30977	0.858616	1.15586	0.494783	1.56323	1.4722	1.15956	1.0909	1.02413	1.0446	2.20815	0.873277	0.651786	1.05971	2.16916	1.25339	2.27579	0	0.0737946	0.786236	2.54438	0.361693	0.35001	0.369713	0.309511	0.380629
Rpl39l	3.01302	2.01596	1.61304	0.569077	2.03045	1.64995	3.63942	2.99547	0	0	0	0	2.24198	1.10464	1.10464	3.33643	1.10464	1.64985	0.69536	1.37516	0.325254	0	0	0	2.80811	0	0	0	0	3.38111	1.10464	1.10464	1.10464	1.10464	1.10464	1.10464
Fndc9	0.108011	0.0449486	0.7748	0.0449486	0.0449486	0.0449486	0	1.94127	0.139583	0	0.0683837	0	0.871944	0	0.211479	0	1.87132	0	0.0449486	0.0449486	0.201465	0.0449486	0.0449486	0.0449486	0	0	0	0	0	0	0	0	0	0	0	0
Cdk16	5.86334	5.60975	5.05751	5.44566	5.12739	5.18173	5.59608	4.66886	4.47647	5.4582	5.37031	5.31534	5.16718	5.1882	5.26017	4.82366	5.2236	5.59547	5.08069	5.26955	5.08251	5.28087	5.08236	4.97964	5.4967	5.18493	5.23483	4.59698	4.95867	4.94776	4.75943	4.95441	5.46745	4.78079	4.47335	4.61701
Top3b	4.30657	4.10109	4.33774	3.90752	3.80234	4.04993	3.64835	3.39908	3.15714	4.09962	3.44628	4.20691	4.13697	3.07817	3.4268	2.74881	3.89952	4.33202	4.27407	3.57825	4.13934	3.67776	3.27419	2.14393	2.68233	3.18902	3.62277	3.99268	2.86922	2.71048	4.62589	3.33107	3.61047	3.28052	3.66237	3.10674
Ociad2	1.31267	1.07194	0.297505	1.81861	1.6383	0.417309	1.86112	0.784311	1.71754	1.76997	1.263	0.695848	2.78791	0.927371	1.42834	1.11956	0.721396	0.721396	0.438014	2.25011	1.01711	1.32637	0.742621	0.797788	0.133032	0	0	1.24592	0	1.57392	0.721396	0.721396	0.894262	0.721396	0.721396	0.721396
9330175E14Rik	0.0117927	0.0117927	0.0117927	0.0117927	0.396911	0.0117927	0	0	0	0	0.514213	0.335444	0.00961783	0.00961783	0.00961783	0.38737	0.00961783	0.00961783	0.0117927	0.0117927	0.0117927	0.0117927	0.0117927	0.0117927	0	0	0	0	0	0	0.00961783	0.00961783	0.00961783	0.00961783	0.00961783	0.00961783
2410002I01Rik	3.51558	3.62698	2.72239	2.74761	2.55601	3.22857	2.50088	3.47475	3.72873	2.7146	3.23334	3.52333	2.55593	2.12024	2.94958	2.70017	3.30777	2.6972	3.53917	3.03865	2.58757	3.11763	2.83281	2.18592	1.40002	3.28381	0.820418	2.4886	3.16557	3.62783	1.88297	2.76732	2.95144	2.62791	2.44127	1.79626
Htr3a	0.0561922	1.58796	0.0561922	0.0561922	0.0561922	0.0561922	1.56998	1.35957	2.10098	0	0	0	0.302827	0.302827	0.302827	0.302827	0.302827	0.302827	0.0561922	0.0561922	0.0561922	0.0561922	0.0561922	0.0561922	0	0	0	0	0	0	0.302827	0.302827	0.302827	0.302827	0.302827	0.302827
6330403A02Rik	0.136327	0.0895048	0.192528	0.17369	0.173917	0.181672	0	0.715558	0	0	0	0.974448	0.12889	0.12889	0.12889	1.06604	0.12889	0.12889	0.0895048	0.0895048	0.0895048	0.0895048	0.0895048	0.0895048	0	0	0	0	0	0	0.12889	0.12889	0.12889	0.12889	0.12889	0.12889
Ptn	1.92514	1.6387	2.12589	1.31645	0.790787	0.56292	1.45933	2.90877	0.689355	1.19775	1.63264	0	1.50822	1.50822	1.9038	1.50822	1.50822	1.59746	0	0.252496	1.17546	0.742823	2.47681	0.858331	0	0	0	0	0	0.96441	1.50822	1.707	1.50822	1.50822	1.50822	1.50822
Ush1c	0	2.65079	0.922638	1.48828	1.37005	1.44909	1.89279	1.29282	0.953785	0.455153	0.40764	0.621646	0.544187	0.544187	0.837075	0.544187	1.91964	2.35342	1.20358	0.664943	0	0.836841	1.275	0	0.40764	0.615961	0.499059	0.973286	0.40764	1.6755	0.544187	0.544187	0.544187	0.544187	0.544187	0.544187
C330018D20Rik	2.22699	2.8779	2.4121	2.16381	1.80717	1.95571	1.59156	2.01006	2.93485	2.85904	1.9921	1.82828	2.25245	2.59928	1.10802	1.7535	2.60444	1.42663	2.63128	1.83449	1.93562	2.35162	2.52976	2.14671	2.33375	1.62508	2.49634	0.948669	0.567894	0	1.06847	2.06795	1.37316	2.23405	1.3722	1.11086
Rangap1	6.62242	6.16321	6.54507	6.77341	6.56669	6.51423	5.87815	6.4085	6.46073	6.62283	6.19135	6.3607	6.44384	6.2502	6.44487	6.38989	6.20646	6.94691	6.34269	6.0232	6.13374	6.38167	6.47092	6.27057	6.22435	5.92707	6.20868	6.37889	6.51683	6.42212	6.63095	6.21605	6.12273	6.65958	5.93701	6.2424
Phyhipl	0.182158	1.05964	2.38067	1.65684	2.27693	2.05542	0.317963	1.71649	1.18573	0	0	2.10266	0.969674	2.82037	1.20499	0	0.83	0	2.20998	0.372446	1.38491	0.428977	1.36767	0.203462	0.187737	1.85744	0	0.512458	0	0	0	0	0.640113	1.08496	0	0
Stc1	0.290589	0	0.186568	0.316187	1.51365	1.03655	0.180161	1.74176	1.5518	0.706242	1.71925	0.129024	0.743699	0.224831	0.167744	2.02741	1.04019	0.838269	1.25418	0.311412	0	0.277451	0	0.0626286	0.852409	0.5267	0.227878	0.107255	0.988725	0.0198981	0.581997	0.167744	0.167744	0.167744	0.167744	1.33737
Tnfrsf4	2.87719	1.50226	0.697298	2.28214	0	0	0	0.793252	0	2.55024	0.834844	0	1.39514	3.58694	0.222001	0.222001	0.222001	0.793994	2.71401	0	0	0	0	1.34014	0	0	0	0.56995	1.26552	0.410872	0.222001	0.222001	0.222001	0.222001	0.222001	0.222001
Trap1	5.3584	5.89663	5.44854	5.41922	5.54555	5.28246	4.94825	5.44829	5.23117	5.67547	5.73716	5.60151	5.68863	5.30391	4.73895	5.55907	5.29514	5.96789	4.80967	5.55897	5.37718	5.64725	5.51122	5.07382	5.16082	5.04813	5.28954	5.65152	5.13465	5.23166	5.37652	5.11782	5.45885	5.23117	5.09012	5.16803
Tctn1	0	0	0	1.70207	0.401996	1.25952	0.227162	0.043722	0.043722	1.7354	0.043722	0.184384	0.313892	0	1.15412	0	0	0	0	0	0	0	0	0	0.322268	0.223433	0.043722	0.277233	0.043722	0.043722	0	0	0	0	0	0.445476
Kbtbd7	3.10565	0.867712	2.19946	1.2081	0.984693	2.16289	1.59682	2.64994	2.31439	2.5347	1.91012	2.68323	1.26756	3.01179	1.22124	2.36495	2.91291	1.34774	1.14589	1.77935	2.36854	2.2791	1.65767	1.79384	2.57286	3.18607	2.28929	0.624329	0.382485	1.29198	0.454506	1.2526	0.826003	0.84896	0.26619	0.714708
Cpb2	0	0	0	0	0	0	0	1.12739	0.289441	0	0.812959	0	0.00384386	0.00384386	0.222702	0.00384386	0.631906	0.00384386	0	0	0	0	0	0	0	0	0	0	0	0	0.00384386	0.00384386	0.00384386	0.00384386	0.00384386	0.00384386
Prl2c5	0	0.210478	0	0	0	0	0.150395	2.05861	0.150395	0.150395	0.150395	1.47488	0.0443121	1.70222	0.0443121	0.0443121	0.0443121	2.96273	0	0	0	0	0	0	0.150395	0.150395	0.150395	0.150395	0.150395	0.150395	0.0443121	0.0443121	0.0443121	0.0443121	0.0443121	0.0443121
Aen	6.02582	5.02806	5.64619	5.46749	4.6066	5.55529	5.56214	5.64481	4.9014	5.26176	5.48751	5.20455	4.93643	5.17698	4.78147	4.89964	5.51625	4.73232	5.14177	4.49107	5.32626	5.39128	5.81652	4.97187	4.53984	5.14548	4.2039	5.35795	4.55056	5.18269	4.5928	4.99154	4.95881	5.29678	4.72717	4.70373
Zfand3	4.84429	4.60413	4.57626	3.87751	4.35084	4.1642	4.03093	4.60321	4.53387	4.25931	4.64227	4.56493	4.89211	4.546	4.26113	4.6751	4.51976	4.56504	4.55833	4.56171	4.46249	4.36224	4.63364	4.68574	4.57794	4.34952	3.77642	3.13348	4.0621	4.68419	3.27376	4.05081	4.26269	4.21907	3.58317	3.81537
Agtrap	5.51087	4.6516	4.92025	5.20901	5.54993	4.8756	3.18574	4.46869	3.47769	3.46162	3.28665	4.55362	3.5173	5.17543	4.40067	3.59276	3.48065	4.22566	3.92359	3.49365	3.40611	3.2797	2.85779	3.17849	2.45468	4.94287	3.13156	4.57489	3.25571	4.50391	3.91941	4.55006	3.7291	4.64472	4.50472	3.09185
Cplx2	3.70825	3.04582	2.72324	2.72434	2.67602	2.66113	2.98004	3.09969	2.51395	3.64302	1.55916	2.90057	2.93445	3.92068	2.0534	2.15338	2.10414	1.82019	1.91397	1.5642	2.80316	2.28862	1.98092	1.45637	2.79127	2.76312	2.38131	2.4059	0.923274	1.54432	3.17686	2.463	2.36296	2.52521	3.13859	2.87859
Mcoln2	0	0.913475	0	0	0	0	2.16404	0.0930495	0.0930495	0.0930495	0.0930495	1.58378	0.193484	0.193484	0.193484	1.69442	0.193484	0.314989	0	0	0	0	0	0	0.0930495	0.0930495	0.0930495	0.0930495	0.0930495	0.0930495	0.193484	0.193484	0.193484	0.453791	0.193484	0.193484
Phgdh	6.49493	7.00443	7.27958	7.01923	7.35022	6.96769	6.37716	6.1924	6.74684	6.7645	6.44443	6.77418	6.29856	6.03504	6.28984	6.92267	5.13998	7.83292	6.6992	6.89928	6.18529	6.89186	6.60917	7.35429	6.46977	5.95644	5.05382	4.2384	5.69748	5.83992	6.32823	6.77526	6.48647	6.57034	5.68802	6.47799
AF366264	0.278933	0.119043	0.119043	0.119043	0.769664	0.119043	0.123638	0.0136611	0.447233	0.632481	0.760123	0.514197	0.554946	0.156463	0.440885	1.11358	0.0216695	1.68127	0.119043	0.119043	0.119043	0.119043	0.119043	0.119043	0.131132	0.197519	0.428863	0	0.143218	0.82047	0	0.16967	0.552395	0.200963	0.105824	0
Epn2	3.87741	2.89111	3.67098	3.96728	4.15113	3.67189	2.63112	3.40456	3.22682	3.66811	3.88036	3.53946	4.13564	3.66863	3.58836	3.44976	2.94739	3.58209	3.21278	3.72107	3.18205	3.22994	3.23008	3.08734	3.29751	3.76415	3.04221	3.66549	2.54149	3.69345	3.39265	3.53652	3.11016	3.25341	2.58738	3.41371
2210009G21Rik	4.18469	2.0286	3.22231	2.81688	3.09806	2.67639	1.46122	1.57277	1.79138	2.17955	2.43061	1.59185	2.47529	0.538886	2.68493	1.57046	1.88488	3.6314	2.21879	2.44112	0.70024	2.1874	2.7247	1.29909	1.62414	0.680613	1.65494	1.35041	0.741776	0.70392	2.70054	3.34839	1.9587	0.914102	2.22451	0.875
Msgn1	1.91358	2.5421	5.69349	4.09855	6.92372	5.28046	0	4.16877	0	3.83811	0	5.15903	3.01695	3.01695	3.01695	3.01695	3.01695	3.01695	0	0	0	0	0	0	0	6.52273	0	4.09703	0	5.06887	3.01695	3.72901	3.01695	3.01695	3.01695	3.01695
Rbm11	0	0	0	0	0	0	1.85583	0.57662	1.95934	0	0	2.06073	0.0142178	0.0142178	0.0142178	0.0142178	0.060659	0.577882	0	0	0	0.168185	0	0.0776806	0	0	0.134446	0	0	0	0.0142178	0.0142178	0.0142178	0.0142178	0.0142178	0.0142178
Foxl1	2.15899	0.395199	1.11197	1.41765	0.0479757	0.299511	0.790588	0.275251	0	0	0.927679	0.243274	0.754615	0.229676	0.0993043	0.0993043	0.0993043	0.0993043	0.104032	0.101517	0.885869	0.313355	0.386978	0.0167984	0.763164	0	0.382516	0	0	0	0.0993043	0.303847	0.0993043	0.0993043	0.0993043	0.0993043
Aurkb	5.78078	5.43046	5.85578	5.90615	6.10836	5.91901	5.35979	5.80738	5.91234	5.77405	6.15183	5.42962	5.32597	5.07399	6.43012	6.15863	5.70248	5.5972	5.78842	5.85603	6.13503	5.7425	6.15576	5.89073	5.78438	5.6611	5.20285	5.02245	5.17911	5.3804	4.51142	5.52759	5.524	4.98513	5.47486	5.20882
Hrh3	0.143478	0.143478	0.214822	0.905179	0.361502	0.143478	1.43651	1.1568	0	0.141581	0	0	0	0	0	0	0	0.226281	0.198498	0.143478	0.143478	0.143478	0.143478	0.143478	0	0	0	0	0	0	0	0	0	0	0	0
Umps	5.83603	5.83412	5.98465	6.0302	5.68058	5.87119	5.16075	5.50211	5.59778	5.63078	5.65485	5.89881	5.55965	6.04152	5.61444	5.47925	5.75619	5.15148	5.3786	5.25318	5.91928	5.44512	5.80975	5.30807	5.30523	5.61916	5.44659	5.68075	5.47696	4.98197	5.08275	4.93917	5.4123	5.6726	5.22123	6.06191
Ifi27l2a	4.98062	1.6407	3.98782	3.9231	2.05792	0.313108	2.88882	3.93921	3.47419	2.57825	0	1.32803	1.34192	1.34192	1.34192	1.34192	1.34192	1.34192	1.72969	0	3.56478	1.87402	1.04493	0	4.53862	0	0	0	0	0	1.34192	1.34192	1.34192	1.34192	4.02704	1.34192
Stat6	3.15699	1.43299	2.97632	2.3802	2.45608	2.56844	3.01242	2.36962	2.30689	1.98128	2.6731	3.05139	3.29558	3.45784	2.42266	2.81142	2.40279	3.51814	2.50659	2.29956	2.20933	2.57867	2.3533	2.91401	1.83857	2.63978	2.71416	2.14808	3.03155	2.24274	2.88243	2.04545	2.16978	1.82566	1.49292	2.12192
Slc8a1	1.35283	0.841267	0.803716	0.398809	1.20685	0.820835	0.569606	0.747377	0.435282	0.400518	0.668891	0.616523	0.0446639	0.306527	0.761388	0.862681	0.0287199	0.466038	0.389202	0.374368	0.125169	0.413362	0.172975	0.0963949	0.515684	0.796918	0	0.721527	0.47287	0.465154	0.193515	0.771816	0.423941	0.487811	0.22216	0.72125
Frem3	0	0	1.27073	0	0	0	0	0.180526	0.165992	0	0	0.199809	0.87943	0.396329	0.00558571	0.101659	0.430796	0.00558571	0.0562795	0.0541977	0	0	0	0.0424347	0.158597	0.00400513	0	0	0	0	0.00558571	0.00558571	0.00558571	0.00558571	0.00558571	0.00558571
C630020P19Rik	0.237475	1.0036	1.03353	0	0.5707	0.478496	2.33633	1.17997	0	0	0.00764899	0	0.596021	0.300093	0.19549	2.76525	0.157461	1.84977	0.821022	0	0.473392	0.25161	0.201497	0.127815	0	0	0	0	0.549465	0.354774	0.157461	0.157461	0.203421	0.157461	0.516323	0.314391
Rad1	4.63308	4.59937	5.79251	5.12178	5.15089	5.58216	4.17478	5.61101	5.26951	5.41949	5.48344	5.54751	5.87051	4.83968	4.93511	4.21631	5.32486	4.50215	4.66543	4.65779	4.9001	5.05026	4.55679	4.99851	5.08384	5.04207	4.22894	5.25601	4.26142	3.86252	5.11277	5.4345	4.83666	4.98396	3.87391	4.60411
Gpr63	0.781117	0.529731	0.0935578	0	0.941672	0.269594	0.481987	0	0	1.40285	0	0.477539	0.0805568	0.663893	0.0805568	1.09178	0.0805568	0.0805568	0.309191	0	0.0656205	0.188762	0.127481	0.254866	0	0.674736	0	0.46971	0.273963	0.014069	0.0805568	0.0805568	0.0805568	0.162664	0.0805568	0.176556
Zfp839	1.75391	2.06725	2.03377	2.01877	1.55952	2.30418	3.17679	2.15433	2.86294	2.25472	1.5653	2.49272	2.52334	2.59463	2.4339	2.62506	2.03817	1.16098	2.02238	0.86092	1.80733	2.19002	1.81876	1.87379	2.38439	0.948786	1.51599	3.0005	1.86068	1.21252	0.540839	0.776134	2.4347	1.808	2.0826	2.3697
Dph1,Ovca2	5.59623	5.29954	4.78878	4.94204	4.48161	5.18591	4.73469	4.83587	3.68796	4.51607	4.37572	4.37528	4.73911	5.04718	4.64695	4.80287	5.60251	4.60046	4.73894	4.12448	4.76142	4.40555	5.19114	4.3696	4.39671	4.5676	4.537	4.42424	4.53842	3.06825	4.93457	4.69764	3.96958	4.47377	4.77855	4.88529
Dut	7.78436	7.93541	7.67929	7.63157	7.78219	7.85654	8.03394	7.48609	7.52233	7.39237	7.66774	7.72879	7.50601	7.81437	7.44344	7.75916	7.80062	7.45914	7.7149	7.37092	7.60238	7.4323	7.61343	7.48476	7.40012	7.51414	7.57638	7.43955	7.79279	7.50546	7.19801	7.40325	8.03217	7.47449	7.64813	7.52726
Rpap3	4.48321	3.9556	4.6451	4.64172	4.33582	4.75415	5.33573	4.38746	3.29204	4.6371	5.07674	4.32196	4.01294	4.66024	4.60564	4.22641	4.04048	3.9172	4.57671	4.3296	4.32507	4.39538	4.16952	4.24574	3.94157	3.59192	4.49723	4.40133	3.34957	3.78818	3.57355	4.10246	3.77187	4.15598	4.22848	3.9978
Acyp1	6.1714	5.58714	5.26373	4.8503	4.9883	5.33607	5.5792	5.82992	4.08888	5.97336	5.33228	4.64977	6.08489	5.04408	6.56664	4.91229	5.17048	4.38925	5.36698	5.04014	4.82006	5.33804	4.75871	5.11264	5.82697	6.088	4.97903	4.5082	2.63695	4.95738	1.91991	4.11136	4.60753	5.81747	1.91991	4.90346
Csad	2.99192	3.23607	2.2384	4.03543	3.3273	2.16068	3.91479	2.83579	4.11923	3.67719	3.84328	2.9025	1.85224	3.52328	2.73873	3.06529	3.34835	3.90106	2.86304	3.3067	2.93631	1.74495	2.26533	3.27664	3.40244	3.3654	2.7386	2.56839	3.61536	1.79995	2.79391	1.57678	2.41232	2.80939	2.06308	3.5716
Zfp748	1.36214	2.35522	4.03849	3.63175	3.26708	3.41856	1.58644	3.72226	4.31551	3.40001	3.86949	3.27465	4.72463	4.20723	2.6513	2.71179	4.51913	3.05085	2.58054	2.6466	4.41388	3.61939	4.35321	2.20538	3.10376	4.5876	2.06666	1.64091	1.35783	3.85223	2.61052	1.51968	1.1702	1.61112	1.21398	1.91334
Ssb	7.87323	7.51605	7.61283	7.52518	7.9065	7.78131	7.82218	7.9438	7.32716	7.46304	7.24973	7.57189	7.62309	7.91481	7.64781	7.5024	7.39634	7.52889	7.3588	7.54331	7.59556	7.50958	7.51771	7.4788	7.87854	7.39398	7.73848	7.72765	7.33202	7.20228	7.31557	7.46036	7.49443	7.5682	7.35014	7.30733
Pmm1	4.7906	5.99954	5.51476	5.98997	5.25869	5.52887	5.98412	4.86111	5.03644	5.87149	4.27705	4.64879	5.61623	4.41705	4.84468	4.80072	5.48014	5.84355	4.97535	5.15545	5.3486	4.69859	5.32987	5.3685	4.89861	5.16457	5.36418	4.60512	4.92482	5.52427	5.16381	3.82162	4.46319	4.37585	4.93527	4.97389
Mapk15	0	0	0	0.971903	2.32378	0	0.631537	0.412296	0.127208	0.127208	0.127208	0.257986	1.08028	0	0	0	0	0	0	0	0	0	0.362365	0	0.127208	0.213195	0.127208	0.127208	0.127208	0.127208	0	0	0	0	0	0
Plxna3	0.43728	1.15636	1.13783	1.14014	1.92516	1.50933	1.58469	1.30348	0.908509	1.63685	2.62083	1.70155	3.05106	0.487057	1.98914	0.389506	1.52846	0.954322	1.05619	0.969593	1.42995	1.21106	1.29432	1.52276	0.959087	1.36322	1.28539	0.425545	0.624977	0.33557	1.41001	0.726228	1.16705	0.343458	1.24295	1.2893
Stmn3	3.95935	2.18655	1.2431	3.11509	2.35761	0.554366	3.07013	0.148967	1.18131	1.97693	2.96	1.90784	0.934223	2.61963	0.934223	3.0136	0.934223	0.934223	3.08836	1.34784	0.570576	0	0.0595308	0.26373	0	2.71659	0	0.545978	1.82041	1.91319	0.934223	0.934223	0.934223	0.934223	2.47692	2.03107
Bcan	1.47679	0.0490034	1.19396	0.0490034	1.28444	0.0490034	0	0.0970866	0	0.220369	0.345809	0.523859	0.694451	0.694451	0.694451	0.694451	0.694451	0.886482	0.0490034	0.43045	0.0490034	0.0490034	0.0490034	0.0490034	0	0	0	0.174716	0	0	0.694451	0.694451	0.694451	0.804248	0.694451	0.694451
2700060E02Rik	7.9432	7.60063	7.72053	7.51281	7.93271	7.5711	7.28982	7.44521	7.38785	7.64491	7.29954	7.64228	7.64914	7.24629	7.40204	7.48005	7.4646	7.15459	7.16033	7.84215	7.07311	7.44048	7.35332	7.44751	7.4615	7.44104	7.2387	7.33451	7.18546	7.47939	7.1962	7.35697	7.42776	7.5471	7.13597	7.48755
Cdh23	0.721505	0.00554106	0.481518	0.056698	0.248779	0.207852	0	0.33632	0	0.114069	0	0	0.00203259	0.00203259	0.00203259	0.00203259	0.00203259	0.00203259	0.0445415	0.00554106	0.0247414	0.00554106	0.00554106	0.00554106	0	0.155539	0	0	0	0	0.00203259	0.160014	0.00203259	0.00203259	0.00203259	0.00203259
Mrgprx2	0.198143	0.350776	0.198143	0.289045	0.346805	0.198143	1.70252	0.895901	0.389979	1.16391	0	0.641812	0	0	1.45063	1.12901	0	1.13013	0.551833	0.198143	0.198143	0.198143	0.443009	0.198143	0.143517	0	0.796519	0.805116	0.57955	0.241019	0	0	0	0	0	0
Snora81	0	0	0	8.54594	7.61942	0	7.7129	8.0539	2.29294	2.29294	2.29294	2.29294	3.32524	3.32524	7.30442	3.32524	3.32524	7.88212	0	0	0	0	0	0	2.29294	2.29294	2.29294	2.29294	2.29294	7.36724	3.32524	3.32524	3.32524	3.32524	3.32524	3.32524
6430571L13Rik	0.00608026	0.00608026	1.51203	0.00608026	0.21779	0.00608026	0.671135	0	0	1.43622	0	0	0	1.78676	1.28056	0	0	0.122289	0.00608026	0.00608026	0.00608026	0.00608026	0.00608026	0.00608026	0.61399	0	0	0	0	0	0.163454	0	0	0	0	0.387029
Oprl1	0	0.22969	0	0.899518	0	0	0.902994	0	0	0.144163	1.69523	0	0.858848	0.112418	0.112418	0.299343	1.76422	0.112418	0.578262	0	0	0.361274	0.183451	0	0	0	0	0	0	0	0.112418	0.112418	0.112418	0.112418	0.112418	0.112418
Celf5	0.189082	0.344523	0.20054	0.461584	0.315533	0.307311	0.15257	0.609624	0.634194	0	0.144764	0	1.72243	0.00322681	0.00322681	0.00322681	0.00322681	0.349224	0.229293	0.14806	0.0938398	0.511412	0.0938398	0.117131	0	0.167929	0	0.27302	0	0	0.00322681	0.00322681	0.00322681	0.00322681	0.00322681	0.00322681
Cdk5rap3	4.53441	4.72727	4.99507	5.41553	5.20135	4.65952	5.25936	5.3534	4.98603	4.99562	5.13062	4.92741	4.67441	4.58251	4.84148	5.22644	4.57035	4.56262	5.59031	4.82513	5.05815	4.96321	5.09536	4.85693	4.63024	4.45092	4.29667	4.78806	3.0277	0	4.99398	4.31714	4.06421	3.94595	4.33279	4.19285
Cmip	4.46315	3.88716	3.2283	3.86357	3.52108	3.44515	3.30549	3.5714	3.38005	3.97106	3.46335	3.47181	3.52761	3.49797	3.06776	3.17839	3.53884	2.83813	2.92522	3.2039	3.50186	2.40767	3.26468	3.55303	3.02738	3.48108	3.25393	2.1642	3.84527	3.35636	3.23483	3.86321	2.88399	3.28478	2.10833	3.43696
2410003K15Rik	6.2692	6.60704	6.14813	6.24269	5.90811	6.00232	6.40599	6.46996	6.01388	6.51413	6.61607	6.30386	6.32946	6.21124	6.84107	6.0392	6.41132	6.37489	6.15153	6.4136	5.97247	6.27927	5.96529	6.59418	5.65377	6.11745	5.91967	6.21117	6.22537	6.0267	5.29342	6.46103	5.42436	6.67252	5.6401	6.1458
0610007P22Rik	6.14609	6.0534	5.86618	5.20191	5.65022	6.08107	5.75867	5.5064	5.14778	5.82529	5.54221	6.01508	5.36393	5.56973	5.46817	5.43819	6.20205	5.44386	4.92453	5.46261	5.19193	5.19542	5.87007	5.94973	5.4059	5.68374	5.30158	4.77948	4.98412	5.05814	5.74251	5.5971	5.00518	5.82624	6.20266	5.65536
Pex13	3.56412	3.10447	3.20849	2.50273	3.33337	2.9563	2.52391	3.51605	3.23046	3.2204	3.561	3.78579	2.59559	3.15441	3.30339	3.53486	3.66746	3.23329	3.36793	3.4245	3.42321	3.39737	2.64043	3.50504	2.50077	3.06377	3.33395	2.01154	2.51431	3.04998	2.27257	2.926	3.17488	3.01667	2.58746	2.76723
1500003O03Rik	4.78722	3.42733	4.96313	4.79542	5.08824	4.61173	4.76794	4.99925	4.82784	4.72142	5.50502	5.18035	4.5929	4.0346	4.7117	4.60681	5.17572	4.48472	4.80164	4.66785	4.50421	4.99874	5.11774	5.38134	3.96277	4.88039	4.5684	3.15006	4.65794	3.98155	4.15674	3.72411	4.31427	4.16802	4.30575	4.1387
T	9.54888	5.47548	8.64781	6.98381	8.81888	6.99544	4.3215	7.36941	4.12649	7.37354	4.09438	7.23603	2.48728	6.53057	3.69878	5.78222	2.79177	6.73134	0	0	0	0	0	0	4.29929	7.73052	4.3786	7.65455	4.81702	8.96076	4.41166	8.49981	3.46135	7.22215	3.47931	6.67484
Eno3	4.48631	2.24095	4.22818	4.63744	3.83736	4.41966	0	3.70235	3.919	4.19596	4.34465	3.36583	3.30537	4.11644	3.00196	4.84867	3.91158	2.49161	3.21111	3.46153	3.86759	3.15067	2.35352	3.61377	2.9453	2.05975	2.13123	3.57045	4.34962	1.4089	3.70589	1.78355	1.722	3.4466	3.94389	2.84153
Dgkb	0.0606573	1.43861	0.205447	0.0272721	0.0272721	0.0272721	0.255533	0.147251	0.484058	0	0.420938	0	0.0867427	0.0365263	0.0365263	0.0623612	0.0365263	1.28098	0.0272721	0.083051	0.0272721	0.0272721	0.0272721	0.0272721	0	0	0	0.353381	0.0257221	0	0.0365263	0.0365263	0.0365263	0.0365263	0.0365263	0.0365263
Zyx	7.0568	6.01217	6.12523	5.82814	6.4816	5.72396	5.10334	5.73457	5.25168	5.66768	5.44253	5.59515	4.63775	5.13806	5.17517	5.19483	5.05982	5.41453	5.30305	4.43986	4.99162	4.88199	5.423	5.29732	4.83043	5.58241	4.99564	5.78493	5.75674	6.1029	5.47178	5.52422	4.8685	5.22921	5.02798	4.88544
Stra13	7.55007	6.76091	6.73264	6.91664	7.06933	6.77893	6.88431	7.44135	7.07816	7.64452	7.47913	6.58317	7.47131	7.32706	7.16709	7.55531	6.88725	7.78886	7.2205	6.48682	6.94928	6.6206	6.55115	7.0995	6.58237	7.19533	6.82755	7.11289	6.79214	7.49838	6.2835	6.69657	6.30618	7.52964	7.37626	7.60257
Esd	7.04888	6.86598	6.85859	6.72618	6.79743	6.72017	6.77537	7.09869	7.02395	7.07923	7.05592	6.57845	6.98652	7.02761	6.98428	6.97221	6.76225	6.68875	7.08115	6.95052	6.7448	6.98189	6.62467	6.78635	6.92892	6.53328	6.68665	7.11068	6.10372	6.20649	6.14589	6.48435	6.21864	6.96942	6.97887	7.02435
Ttll9	0	2.2973	1.97197	0	0	1.89585	0.204666	0.204666	0.591126	0.247496	0.633765	0.789788	0.172527	0.241107	0.758429	0.172527	0.172527	0.172527	0	0	0	0	0	0	0.345103	0.610561	0.287045	0.522178	0.204666	0.238612	0.353399	0.172527	0.172527	0.172527	0.172527	0.172527
2310008H09Rik	5.88863	5.8084	5.58574	5.73695	5.40835	5.2629	5.75678	5.57856	5.59861	5.55798	5.37559	5.16962	4.97744	5.59657	5.0832	5.36601	5.28506	5.23959	5.46996	5.11291	5.39059	5.31327	5.29562	5.19093	5.43171	5.06262	5.30556	5.32143	5.3239	5.58229	5.56136	5.59409	5.30164	4.64084	5.37421	4.94899
Olfr1444	0.104918	0.104918	0.104918	0.104918	0.104918	0.104918	0	0	0.8263	0.433492	0	0	0	0	0.459841	0	0.387904	0	0.104918	0.104918	0.104918	0.104918	0.104918	0.104918	0	0	0	0	0	0	0	0	0	0	0	0
B930092H01Rik	0.036601	0.036601	0.036601	0.036601	0.400158	0.036601	0.000375076	0.102705	0.000375076	0.0941513	0.000375076	0.11107	0	0.73518	0.26229	0	0	0	0.036601	0.036601	0.036601	0.036601	0.036601	0.036601	0.000375076	0.000375076	0.000375076	0.000375076	0.000375076	0.000375076	0	0	0	0	0	0
Slc9a9	0.129814	0.923025	0.566739	0.774987	1.03812	0.922976	1.63674	0.290845	0	0	0	0.541662	3.31027	0.272379	0.272379	0.272379	0.272379	0.272379	0.871948	0.139741	0.220376	0	0	0	0.803235	0.506675	0	0.196794	0	0	0.272379	0.272379	0.272379	0.272379	0.272379	0.272379
Ostm1	1.30733	2.17279	3.08467	1.9178	2.41957	1.18201	1.04	3.22396	3.14708	1.50669	0.564198	1.37181	0.793312	2.3676	1.70117	3.11107	0.954022	3.01886	1.02204	0.989955	1.28565	1.9771	2.7539	0.661908	0.819469	2.24292	0	1.71293	2.01352	2.50751	0.793312	1.92728	0.841837	1.23753	0.793312	1.7044
Kcnk7	3.20036	0.173192	0	0	0.291737	0	0	1.40081	1.89288	0	0.712474	0	0.0302646	0.0302646	0.0302646	0.0302646	0.0302646	0.0302646	0	0	0	0	0	0	0	0	0	0	0	0	0.0302646	0.0302646	0.0302646	0.0302646	0.0302646	0.0302646
Homer1	3.94626	3.51696	3.48985	3.37387	3.45753	3.80275	3.89736	4.18702	3.62854	3.36458	3.51165	3.61045	4.64866	3.57561	2.31469	3.61964	2.95417	3.63247	4.04363	2.53988	3.73429	3.43675	3.20639	3.22971	3.01006	3.69453	3.82152	2.26298	2.7244	3.37037	1.80731	3.78364	2.52738	3.32337	3.77795	3.30991
Rbfox3	1.85096	1.67745	0.453168	1.28939	1.48192	1.19069	0.672386	1.28103	1.36569	1.13888	1.02137	0.389443	0.106539	3.36644	0.106539	1.27326	0.185216	1.64898	1.25061	0.493678	0.779527	0.518295	0.989218	1.13309	0.123013	0.675956	0.0369929	0.942313	0	0	0.106539	0.106539	1.85468	0.192307	1.61488	0.106539
Cyp2c70	0.00396612	0.00396612	0.00396612	0.00396612	0.00396612	0.00396612	0	0	0.17993	0	0.249639	0	0	0	0	0	0.0811057	0.191604	0.00396612	0.00396612	0.00396612	0.00396612	0.00396612	0.00396612	0	0	0	0	0	0	0	0	0	0	0	0
Rb1cc1	3.15918	2.86756	2.59436	2.9952	2.85326	2.35241	3.4925	2.71504	2.66693	2.71397	2.73279	3.14549	2.50413	3.41765	2.90369	2.81507	2.67911	3.19591	2.11889	2.91547	2.84177	2.7614	2.65124	3.03779	3.43557	2.2743	2.63128	2.48014	1.89121	3.10052	1.70195	2.56795	3.44178	1.90819	3.10732	2.12356
Wapal	4.81666	3.79712	5.08913	4.47581	4.29496	4.27274	4.19254	4.16677	3.89389	4.06893	4.13273	4.15213	3.84021	4.55736	4.37181	3.72905	3.7263	4.21906	3.99833	3.85798	3.98486	3.91618	3.88325	3.87734	4.21823	4.38433	3.4416	3.78186	4.28131	3.28584	4.92041	4.13719	3.62303	4.02861	3.61773	4.06757
Gm15760	0.909179	1.96722	0.436422	1.49519	0.9172	1.57968	1.0323	0	0.615865	0	1.84103	2.06289	1.92673	0.764107	2.28253	1.06705	2.44235	0.274672	0.183808	1.32181	0.710807	0.85185	0.212275	0.773799	0.911243	1.08534	2.32929	1.11588	0	0.509841	1.39311	0.0518397	0.400446	0.387001	0.0518397	0.0518397
Fbxw9	3.53351	3.31569	3.3691	2.42029	2.50474	1.47365	3.11068	3.54935	3.01298	3.4353	2.75846	2.26604	5.07625	3.80643	3.5007	3.91302	4.09715	3.80879	0.404373	2.68637	2.2856	2.23946	3.3325	2.3947	2.58392	3.7429	3.2638	3.71387	3.48402	2.93378	2.40511	0.484634	1.91171	3.0813	3.18948	3.42071
Pnp	4.22536	5.16113	4.97411	4.67005	4.96316	4.69233	5.38185	5.15716	4.20882	5.06738	4.39379	5.17484	4.77559	4.81266	4.26498	5.05743	4.35196	4.80887	4.64548	5.00025	4.23847	4.61629	4.21373	4.53625	4.56698	4.31062	4.77203	4.58779	4.53528	4.83834	4.36597	4.08872	5.02356	4.67972	4.41865	4.56226
Rgnef	0	0.729788	0.132608	0.548289	0.322934	0.532319	0.191772	0	0.415749	1.85245	0.366914	1.01389	0.262821	0.262821	1.11465	0.550515	0.262821	0.262821	0.162863	0.175084	0	0.0967405	0	0.316055	0.209299	0.13452	0.517788	0	0.238201	0.310089	0.262821	0.262821	0.747655	0.262821	0.533721	0.406903
4930413G21Rik	2.31103	0.243522	0	0.08965	0.284396	1.07852	2.63808	0	0	0	0	0	0.0542274	0.0542274	0.209768	1.92612	0.1849	0.807707	0	0	0.198219	0.251518	0.429834	0	0	0	0	0.689309	0	0	0.0542274	0.0542274	0.0542274	0.0542274	0.0542274	0.0542274
1500031L02Rik	4.60309	3.20688	4.26306	4.70943	3.95715	4.78985	3.90147	4.81571	3.15132	4.70503	3.76766	4.23898	4.98039	3.91797	4.24351	4.52808	4.07773	2.01791	4.31158	3.60632	4.35135	3.83551	3.76985	4.11013	3.89507	3.37121	3.79569	3.34007	3.81063	2.25973	3.14837	2.47744	3.04923	4.57538	5.08442	3.00311
Scarf1	0.834103	0	0.188711	0	1.12136	0	0.0358638	0.0358638	0.130385	0.0829934	0.228933	0.145247	0.7267	0.0275867	0.0275867	1.25222	0.0275867	0.0275867	0.624643	0.292019	0	0.104217	0	0	0.0358638	0.0358638	0.0358638	0.0358638	0.0358638	0.0358638	0.0275867	0.0275867	0.0275867	0.0275867	0.0275867	0.0275867
Asb6	4.62421	4.7221	4.69476	4.50589	4.49935	4.79884	3.66567	3.57079	3.87989	4.90317	3.98435	4.04186	4.21402	3.3706	4.40409	4.81138	4.2564	3.83161	4.64605	4.08341	3.89567	3.94399	4.26152	4.92674	4.1605	4.3391	3.37536	3.41878	3.204	4.39037	4.36806	3.12694	4.16723	3.14294	3.48255	4.20002
Stk38l	1.94657	2.67131	2.45729	2.56573	1.53159	1.90272	1.59543	0.80416	2.33313	3.11923	1.28909	2.02264	2.8613	1.94037	2.10193	2.73229	3.38366	1.32578	1.84738	1.87307	1.36298	2.01393	1.42	1.74313	2.67958	1.2954	1.95063	2.31167	1.17586	1.90629	1.9736	0.90029	1.77552	1.97897	1.53256	2.45687
Zfp942	3.5788	3.02287	3.53738	3.0266	3.70704	3.76967	3.98182	3.34295	3.12253	1.96326	3.11087	3.7429	1.47233	3.01406	3.23976	3.85825	3.44295	3.7342	2.95272	3.42863	2.98729	3.40927	2.56833	2.92753	3.10443	2.61771	3.13605	2.28328	2.58757	2.38966	3.50908	2.58638	3.3352	2.36701	2.43841	2.82705
Neil2	0	0	0.719235	0	0	0	1.75574	0	0.0180794	0	0.365511	0.171503	0.0730234	0.4167	0.345579	0.407918	0.0730234	0.0730234	0.198765	0	0	0	0	0	0	0	0	0	0	0	0.0730234	0.0730234	0.0730234	0.0730234	0.0730234	0.0730234
Epgn	1.17175	0.0255001	0.0255001	0.0255001	0.0255001	0.0255001	0	0	1.32356	2.05102	0	0	0.446027	0.312525	0.0154708	0.0154708	0.0154708	0.0154708	0.0255001	0.143171	0.0255001	0.0255001	0.0255001	0.0255001	0	0	0	0	0	0	0.0154708	0.0154708	0.0154708	0.0154708	0.0154708	0.0154708
Ccdc58	7.44766	7.55575	7.31889	7.28224	7.36342	7.39473	7.25748	7.71898	7.35241	7.89871	7.03345	7.23657	6.73877	7.46281	7.50807	7.51442	7.66699	7.45835	7.4208	7.46371	7.23457	7.13078	7.37212	7.0906	7.41769	7.43836	7.16602	7.65507	7.26226	7.23583	7.28504	7.20061	6.58743	7.06712	7.1578	7.33948
Olfr164	0.0521429	0.0521429	0.0521429	0.0521429	0.0521429	0.0521429	0.305804	0.00454451	0.157014	0.00454451	0.00454451	0.490462	0	0.286746	0	0	0	0	0.0521429	0.0521429	0.0521429	0.0521429	0.0521429	0.0521429	0.00454451	0.00454451	0.00454451	0.00454451	0.00454451	0.00454451	0	0	0	0	0	0
Ripply2	7.39808	6.63313	6.67304	6.78068	5.97534	5.93585	0	6.69655	1.24794	5.38266	0	4.96806	0	6.41201	4.48777	1.10365	0	0	3.44264	0.071829	2.07068	3.35658	0	0	5.30474	6.39519	0	0	0	4.30142	6.45236	3.96246	3.61465	0	0	0
Aptx	2.26084	2.58552	2.22245	2.73525	2.76712	2.11343	2.79608	3.05254	2.74185	2.98101	1.47479	2.90608	3.61909	3.23375	2.49082	2.95396	2.71074	3.19286	2.78555	2.0052	1.95155	2.76011	2.83426	2.92961	2.17984	2.44762	2.33077	3.11535	2.13101	0.818471	3.34419	1.65076	2.0407	2.93622	2.30038	1.90823
Thrsp	0	2.23272	0	0.216774	0.778007	1.63147	0	3.5099	0	0	0	0	0.0870568	0.0870568	0.0870568	0.0870568	0.0870568	1.98648	0	0	0	0	0.126626	0	0.869075	0	0	0	0	0	0.0870568	0.0870568	0.0870568	0.0870568	0.0870568	0.0870568
Hdgfrp3	4.6666	4.08485	4.08836	3.28823	3.62124	4.12137	4.11347	3.62466	2.65321	3.62341	3.15312	3.70537	4.10709	3.59555	2.90251	3.75583	3.34977	2.66396	3.4734	3.67825	3.61274	3.20877	3.50944	2.61673	3.59861	4.11914	2.64282	2.76924	3.41326	3.6866	2.0813	3.5068	4.21065	3.14666	2.84459	2.60598
Cenpo	3.9569	3.3732	3.05701	3.34816	3.27996	3.16165	2.23152	2.17837	2.0593	3.20671	3.08578	2.99011	3.29392	2.79959	2.84648	4.12903	2.89124	2.99994	2.98952	3.06466	2.45104	2.70091	2.46632	1.431	2.58053	2.68146	2.39726	2.61126	3.03339	3.19972	0.665035	2.48567	3.72242	3.15193	3.39209	2.55188
Chchd1	9.03002	8.66906	8.39199	8.4339	8.50095	8.22939	8.62145	8.66766	8.7307	8.75986	8.49243	8.22107	8.90104	8.97723	8.88407	8.96224	8.91638	8.16927	8.57277	8.39407	8.14547	8.08744	8.47566	8.63578	8.8279	8.7221	8.62273	8.46011	8.45051	8.38271	8.23731	8.71155	8.45896	8.72174	8.20346	8.64528
Arfgap1	4.67667	3.97002	4.24828	4.98318	4.00155	4.2477	5.03046	4.5027	4.20323	3.55555	4.58294	4.45117	3.49203	4.43685	3.73795	3.77347	3.2054	4.77147	3.70295	4.20354	4.1129	4.08642	3.80234	4.13068	4.37358	3.01711	4.06603	3.94845	3.37286	4.62196	3.23992	3.67673	4.61222	4.02994	3.62181	3.71108
1700057G04Rik	0.0166393	0.0166393	0.0166393	0.842722	0.0166393	0.0166393	0.259973	0	0.249122	0	0	0.300898	0.00676543	0.00676543	0.00676543	0.00676543	0.149342	0.00676543	0.0166393	0.0166393	0.0166393	0.0166393	0.0166393	0.0166393	0	0	0	0	0	0	0.00676543	0.00676543	0.00676543	0.00676543	0.00676543	0.00676543
Galntl6	0	0	0	0	0	0.145782	1.25532	0	0.67026	0	0	0.451371	0.25582	0	0	0.243	0	0.554415	0.0282959	0	0	0	0	0	0	0	0.151076	0	0.0545158	0	0.063493	0	0	0	0.309948	0
Il23r	0.00489367	0.00489367	0.103414	0.00489367	0.00489367	0.00489367	0	0.665975	0.0540696	0	0	0.711246	0.741803	0.0195294	0.0195294	0.0195294	0.0195294	0.0195294	0.00489367	0.00489367	0.00489367	0.00489367	0.00489367	0.00489367	0	0	0	0	0	0	0.0195294	0.0195294	0.0195294	0.0195294	0.0195294	0.0195294
Gm1110	0.0264676	0.0264676	0.0264676	0.302342	0.0264676	0.0264676	0	0	0.0758262	0.343702	0	0	0	0	0	0.297744	0	0	0.0264676	0.0264676	0.0264676	0.0264676	0.0264676	0.0264676	0	0	0	0	0	0	0	0	0	0	0	0
Gm15023	0.158763	0.165258	0	0	0	0	0.0596227	0.0643358	0.269226	0.0542222	0	0.0745999	0.00233018	0.00233018	0.161973	0.00233018	0.00233018	0.310612	0	0	0	0	0	0	0.125088	0.11362	0	0	0	0	0.00233018	0.00233018	0.00233018	0.113167	0.00233018	0.00233018
Bzrap1	0.638295	0.946138	0.575877	0	0.0399529	0	0.618156	0.435297	0	0.848202	0.103866	0	0.272163	0.192802	0.192802	0.192802	0.192802	0.40233	0.0388902	0.0564432	0	0.400549	0	0	0.151285	0	0	0	0	0	0.461764	0.571605	0.192802	0.192802	0.192802	0.192802
Ysk4	0	0.648218	0	0	0	0	0.0148966	0.0148966	0.0148966	0.243917	0.0148966	0.0148966	0	0	0	0	0.919838	0.563302	0	0	0	0	0	0	0.0148966	0.0148966	0.0148966	0.0148966	0.0148966	0.0148966	0	0	0	0	0	0
Wasf3	0.342056	1.88267	2.8151	2.26446	2.01238	2.68352	0	2.01153	0	0	0	0.0354916	0.58403	0.909237	0.58403	0.794403	1.38121	1.73149	0	0	0.975506	0.74109	0	0	0	1.7241	1.42942	0	0	0.689118	0.58403	0.851333	1.27449	0.683265	0.734326	1.25006
Glb1l2	0.00509847	0.160082	0.0486191	0.0404377	0.0287591	0.00509847	1.20374	1.23786	1.66858	0	0.606167	0	0.0210197	0.266272	0.0210197	0.0210197	0.0210197	0.0210197	0.00509847	0.00509847	0.101767	0.0459201	0.00509847	0.00509847	0.343985	0.0495085	0	0.357075	0	0	0.0210197	0.0210197	0.0210197	0.0210197	0.0210197	0.0210197
Carm1	6.03548	5.93667	5.76873	5.80006	5.95217	5.76595	6.20463	5.8564	5.52783	6.05446	5.78651	6.32563	5.68429	5.50898	5.97612	5.69075	5.86286	5.59927	5.86565	5.55795	5.42503	5.87436	5.71306	5.59364	5.18323	5.59476	5.61093	5.793	6.08673	5.82208	5.74547	6.10062	5.86195	5.44882	5.71162	5.51021
Azi1	2.47714	2.69255	2.16611	3.00423	2.55835	1.76	2.02624	2.63332	2.53146	2.85574	3.02753	1.67453	2.2862	3.41911	2.27842	2.62671	2.74298	2.53502	2.03421	2.18238	2.33409	1.95448	2.01136	2.96529	1.34342	2.09668	2.65612	1.58021	2.1217	2.25064	1.52089	2.32483	3.16144	1.3841	3.30083	1.67795
Apol10b	0.0485446	0.0485446	0.0485446	0.0485446	0.0485446	0.0485446	0.00217115	0.00217115	0.00217115	1.86018	0.00217115	0.00217115	1.24796	0	0	0.684082	0	1.19834	0.0485446	0.0485446	0.0485446	0.0485446	0.0485446	0.0485446	0.00217115	0.00217115	0.00217115	0.00217115	0.00217115	0.00217115	0.191113	0.107329	0	0	0	0
Crnn	0.0501945	0.0501945	0.0501945	0.0501945	0.0501945	0.0501945	0.0207514	0.0207514	0.0207514	0.0207514	0.0207514	0.0207514	0.357811	0.589664	0	0.36533	0.952094	0	0.0501945	0.0501945	0.0501945	0.0501945	0.0501945	0.0501945	0.0207514	0.0207514	0.0207514	0.0207514	0.0207514	0.0207514	0	0	0	0	0	0
Vmn2r10	1.40917	0.0195984	0.0195984	0.0195984	0.0195984	0.0195984	0	0.7893	0	0.123539	1.29916	0	0	0.059323	0.394523	1.71265	0.384695	0.515175	0.0195984	0.0195984	0.0195984	0.0195984	0.0195984	0.0195984	0	0	0	0	0	0	0.891532	0	0.205575	0	0.284373	0
AV039307	0.0160803	0.0160803	0.0160803	1.01829	0.417672	0.0160803	0	0.926458	1.29402	0	1.13749	0	0.0367629	0.0367629	0.0367629	0.0367629	0.0367629	1.845	0.0160803	0.0160803	0.588179	0.960907	0.0160803	0.0160803	0	0	0	0	0	0	0.0367629	0.0367629	0.0367629	0.0367629	0.0367629	0.0367629
Smcr7l	3.804	3.23167	3.77907	3.89369	3.05811	3.30434	3.28236	2.75539	2.68116	3.72636	3.2329	2.98708	2.46902	3.10648	2.62794	2.93528	2.29506	3.32548	2.63852	3.07767	2.88818	2.78127	2.97216	3.1682	2.82302	3.31695	3.47441	2.7435	2.62121	2.42842	2.46524	1.83247	3.72312	2.83016	2.61307	2.10871
Gnl3l	3.50627	4.42465	4.29124	4.29629	4.15699	4.7337	5.04611	4.63414	4.53481	4.97519	4.26942	4.57078	4.43307	4.83943	4.15644	4.19728	4.74883	4.7693	4.25946	4.38474	4.45074	4.36902	4.20679	4.06426	3.88825	4.28166	4.19835	4.39193	4.2098	4.02636	4.11471	5.04956	3.97193	4.4421	3.89999	4.58864
Adam32	0	0	0.141911	0.240966	0	0	0.00979673	0.00979673	0.00979673	0.703009	0.161834	0.307611	0.0622385	0.0622385	0.0622385	0.0622385	0.0622385	0.0622385	0	0	0.0339652	0	0	0	0.00979673	0.00979673	0.00979673	0.00979673	0.00979673	0.00979673	0.0622385	0.0622385	0.0622385	0.0622385	0.0622385	0.0622385
Fpr3	0.139662	0.139662	0.139662	0.139662	0.139662	0.139662	0	0	0.98682	0	1.59153	0	0	0	0	1.88773	2.06581	1.95194	0.139662	0.139662	0.139662	0.139662	0.139662	0.443286	0	0	0	0.863571	0	0	0	0	0	0	0	0
Celsr3	0.679988	0.598509	0.494107	0.462244	0.571956	0.279034	0	1.07784	0.175691	0.244316	0.111699	0.428004	0.370537	0.292619	0.355775	0.0653223	0.576582	0.111592	0.160955	0.197425	0.234753	0.27648	0.100676	0.447441	0	0.339688	0	0.520764	0.0100279	0.70079	0.0653223	0.0653223	0.272925	0.627596	0.0653223	0.0653223
Hax1	7.82837	7.64954	7.39112	7.29714	7.30849	7.27012	7.09274	7.53449	7.39397	7.18548	6.9021	7.04547	7.46693	7.75655	7.13293	7.25436	7.21651	7.15996	7.08833	7.33506	7.238	7.0688	6.96158	7.0525	7.2783	7.00851	6.83535	7.44196	7.6321	7.05396	7.83013	6.77822	7.12339	7.01015	6.26344	7.15117
Gm1568	0.160453	1.39714	1.06241	0.121665	0.498465	0.671515	0.519433	0.285995	0.448593	0.010461	0	0	0.0293306	0.0293306	0.771384	0.0293306	0.0293306	0.945478	0.121665	0.278311	0.366505	0.162518	0.337627	0.121665	0.54253	0	0.150453	0	0	0	0.174377	0.349087	0.0293306	0.0293306	0.616252	0.0293306
Casz1	0.635835	0.166574	0.529804	0.122976	0.335918	0.273253	0	0.358221	0.316787	0	0.290825	0.225343	1.06646	0	0.416105	0.284438	0.494426	0.845024	0.0751352	0.0747516	0.147031	0.0783948	0.255906	0.603063	0	0.365692	0.124772	0	0.798295	0	0	0.106623	0.503166	0	0	0
2310047B19Rik	4.888	3.12592	4.66048	4.26579	3.83242	4.76522	4.36345	4.16024	3.47938	3.27041	4.10784	2.39348	3.88203	3.58948	4.4446	3.15911	4.08892	2.92872	3.31612	3.7136	4.16093	4.68736	3.62354	3.82353	3.51751	3.53516	3.97047	2.81153	2.40507	2.68652	1.55371	2.5114	3.38175	3.29689	2.92431	4.95137
Nkx2-3	0	0.15506	0	0	0	0	0.014962	0.014962	0.213347	0.014962	0.288413	0.014962	0.0133578	0.0133578	0.0133578	0.0133578	0.0133578	0.495823	0	0	0	0	0	0	0.014962	0.014962	0.014962	0.014962	0.014962	0.014962	0.0133578	0.0133578	0.0133578	0.0133578	0.0133578	0.0133578
Tom1	4.10193	4.16998	3.84527	3.74682	3.36185	3.35445	3.60076	4.42925	2.25694	2.77931	3.86675	3.5505	4.31813	3.37686	3.50085	4.01601	3.49174	4.62721	1.95241	3.22476	3.29439	3.17815	4.06359	4.22183	1.76756	4.127	3.24535	2.93357	1.1408	3.32986	2.90138	4.4473	2.29731	4.28077	3.18939	3.71484
Pigs	4.57021	4.40115	4.3992	5.44019	4.60237	4.51995	4.7384	4.16628	4.10682	4.23766	5.38241	4.95346	4.70723	4.81217	4.61149	4.48546	4.49653	4.28929	3.5457	5.3563	4.66018	4.90056	4.59207	4.16456	3.847	4.55911	4.62692	4.33884	4.18855	4.21563	4.26009	4.52806	4.48644	4.4853	3.70395	3.65838
Cyp2j5	0.0349436	0.481916	0.0349436	0.0349436	0.0349436	0.0349436	0.0915267	0.0954651	0.135823	0	0.127153	0	0	0	0.040243	0	0	0	0.0349436	0.0349436	0.0349436	0.0349436	0.0349436	0.0349436	0	0	0.0379741	0	0	0	0	0	0	0	0	0
Fstl4	3.82054	0.36108	1.50702	0.356767	0.30488	0.281648	0	0.665896	0.242314	0	0	1.527	0	1.53022	1.1074	0	0.448251	0	0.0527631	0.0527631	0.0527631	0.0527631	0.969253	0.0527631	0	0.923428	0	0.480975	0	0.944257	0	0	0.251903	0	0	0
Tll2	1.2348	0	0.854223	1.45608	0.5215	0.814288	1.54986	0.503154	0	0	0	0	0.0225263	0.318137	0.0225263	0.0225263	0.0225263	0.0225263	0	0	0	0.0589024	0.556999	0	0	0.169224	0	0	0	0.14541	0.0225263	0.0225263	0.0225263	0.0225263	0.0225263	1.0265
Gm6614	0.00364991	0.00364991	0.00364991	0.00364991	0.0620577	0.00364991	0	0	0.121786	0.119236	0	0	0	0	0	0	0	0.228025	0.00364991	0.00364991	0.00364991	0.00364991	0.00364991	0.00364991	0	0	0	0	0	0	0	0	0	0	0	0
Eftud1	2.98579	1.9487	3.1498	3.7001	3.12969	3.05812	3.21643	2.62608	3.61727	3.5026	3.02121	2.03801	3.6353	2.65556	3.11419	3.1569	2.81134	3.46061	2.97313	2.28469	2.37319	2.4671	2.81153	3.16715	3.28883	3.26094	1.86937	3.08235	2.24674	2.74455	3.088	2.99791	2.58863	3.04227	2.74563	2.33691
Ubn1	2.68705	2.6021	2.17658	2.05314	2.37535	2.23508	2.84598	2.18904	2.11694	2.64498	2.59256	2.58151	2.26058	1.84881	2.37922	2.26921	2.83402	2.791	2.69402	2.30735	1.97661	1.12886	1.95692	2.56224	2.73855	1.8486	3.08217	2.15208	1.79672	1.87963	1.75033	1.79406	2.15685	3.20046	2.17449	1.46293
F2rl3	0.0170604	0.0170604	0.0170604	0.0170604	0.158936	0.0170604	2.56118	0	1.17638	0	0.545264	0	1.30623	0.0497927	0.0497927	0.0497927	0.0497927	0.0497927	0.0170604	0.0170604	0.0170604	0.0170604	0.0170604	0.0170604	0	0	0	0	0	0	0.0497927	0.0497927	0.0497927	0.0497927	0.0497927	0.0497927
Cfdp1	7.98538	7.71563	7.92344	8.05284	7.87359	8.0146	7.89125	7.73132	7.6805	7.80789	8.22876	8.08253	8.09488	7.92365	7.61419	7.97525	7.70501	7.59479	7.93611	7.84412	8.04154	7.98815	7.8776	7.93233	7.59958	7.76553	7.98262	7.78739	7.84322	7.52417	7.41008	7.43908	7.78301	7.89355	7.06927	7.72351
Ighmbp2	0.835134	2.49108	2.11457	1.58274	2.25712	2.2177	2.10013	1.73826	2.40879	2.61308	1.92974	1.78536	1.3163	2.27319	1.89141	2.77794	1.56287	1.59442	1.71703	2.11841	2.24424	1.26959	1.77326	1.22851	0.768128	2.48252	1.66415	1.34982	0.114006	1.52812	1.15254	2.58959	1.69692	1.63475	2.47853	1.29354
Gm10548	0	0	0	1.23684	0	0	0	0.562748	0.246776	0	0.50169	0	0.0390498	0.0390498	0.0390498	0.0390498	0.355077	0.0390498	0	0	0	0	0	0	0	0	0	0	0	0.138385	0.0390498	0.0390498	0.0390498	0.0390498	0.0390498	0.0390498
Trak1	2.20554	1.80292	1.72124	1.49348	2.29977	1.05646	1.01174	1.43379	2.06365	1.82413	1.5847	1.55018	0.959065	2.04516	1.20437	2.31515	2.08027	0.763381	1.17432	1.71293	0.884447	1.97589	1.58883	1.70789	0	1.82049	1.40715	0.508857	1.58109	1.00341	0.475597	0.710054	1.91417	1.02093	0.442758	2.30601
Slc8a2	0.0382026	0.00510651	0.00510651	0.00510651	0.0452805	0.00510651	0.714628	0	0.147157	0.064382	0.209795	0	0	0	0	0.736057	1.07464	0	0.00510651	0.164993	0.00510651	0.00510651	0.029692	0.0522262	0	0	0	0	0	0.0468475	0	0	0	0	0	0
Ctsr	0.0233073	0.613162	0.0233073	0.0233073	0.0233073	0.0233073	0.288105	0.00270717	0.00270717	0.00270717	0.141064	0.00270717	0	0	0	0	0.348356	0	0.0233073	0.0233073	0.0233073	0.0233073	0.0233073	0.0233073	0.00270717	0.00270717	0.00270717	0.00270717	0.00270717	0.00270717	0	0	0	0	0	0
Zfy1	0.228289	0.228289	0.228289	0.228289	0.228289	0.228289	0	0.725572	0.941457	0	0	0	0	0.783569	0	0	0	1.55033	0.228289	0.228289	0.228289	0.228289	0.228289	0.228289	0.149364	0	0	0.0439588	0	0	0	0	0	0	0	0
Mtap1a	0.678499	0.0126378	1.22641	0.539024	0.4185	0.677463	1.48793	0.730074	0.981866	0.441168	1.11049	0.303063	1.34803	0.857858	0.337151	0.587773	1.19927	1.11299	0.945549	0.458114	0.444293	0.25894	0.907519	0.0342617	0.874066	0.437827	0.887204	1.11787	0.535741	0.431251	0.0331655	0.291034	0	0.67486	1.19423	0
Supt5h	6.02363	5.12887	5.62658	5.50321	5.55958	5.34849	6.13683	5.46383	5.59343	5.54446	5.82797	5.09782	5.66546	5.5627	5.29387	5.18804	5.38795	5.56628	5.80448	4.91441	5.35433	5.53442	4.68024	5.37144	5.13481	5.1396	5.29632	5.40083	5.2095	5.78537	5.39432	5.51862	5.65689	5.12073	5.60821	5.29523
Rexo2	6.60213	6.70044	6.13197	6.41412	6.88563	6.54538	5.30806	6.36198	6.68627	7.00881	6.23736	6.31403	6.45411	6.2162	6.11972	6.59019	6.57139	6.31	6.49128	5.7993	5.88355	6.03786	6.14371	6.15995	6.83659	6.03534	6.20847	6.03495	6.28269	6.18472	6.25707	5.72775	5.95453	6.32977	6.41454	6.35338
Tagln3	3.83109	3.47646	4.57001	3.05903	3.43029	2.63589	0	3.18152	2.47779	5.12474	3.60319	0	2.20198	2.20198	2.20198	2.56979	2.95663	2.97992	0	0	1.77259	2.45705	0	3.38792	2.66867	3.64512	0	2.31558	3.12906	0.7509	2.20198	2.20198	2.20198	2.77044	2.85675	3.13426
A230070E04Rik	0.761469	0.292726	0.831923	0.11498	0.900636	0.11498	1.28356	1.38562	0.380851	0.569401	0	0	0.000832763	1.53618	0.000832763	0.103532	0.000832763	2.94959	0.264746	0.11498	0.11498	0.532045	0.11498	0.296362	0	0	0	0	0	0.508015	0.000832763	0.819004	0.915623	0.344306	0.000832763	0.000832763
Pcmtd2	3.13951	3.04704	3.43007	2.92773	2.97091	3.26914	3.34845	2.65301	3.32713	2.90463	2.05011	3.20485	3.44731	2.83921	3.57653	3.17746	3.85755	3.02492	1.97368	3.78832	3.40758	4.09246	2.6718	3.60972	2.69237	2.47847	3.10376	0.952659	3.0913	1.11858	3.08572	3.32712	2.04188	2.41286	2.49123	1.86761
4933424B01Rik	4.45503	3.49075	4.47823	4.34289	4.27031	4.04928	4.55345	4.62297	3.83274	3.86492	3.99727	4.34594	3.89063	4.15568	3.09157	3.37223	3.9901	3.62431	4.04542	3.90882	3.86709	4.04752	3.90087	2.9593	4.41505	3.13558	4.11136	4.10085	3.68811	3.82538	3.48462	3.46675	3.86978	3.97366	2.61483	3.80655
Gm13749	0.0169365	0.0169365	0.0169365	0.0169365	0.0169365	0.0169365	0	1.01616	0.240836	0	0	0	0	0.432048	0	0.810986	0	0	0.0169365	0.0169365	0.0169365	0.0169365	0.0169365	0.0169365	0	0	0	0	0	0	0	0	0	0	0	0
Xrcc5	4.82268	4.48901	4.1391	4.595	4.65424	5.0276	5.19206	4.85598	4.60957	4.75165	4.2822	4.69261	4.3869	5.45909	4.40511	4.18595	4.43207	4.83902	4.17212	4.64388	4.22261	4.66117	4.27245	4.22514	4.35826	4.51732	4.49917	4.24027	4.19846	4.23416	4.26904	5.13857	4.99227	4.71673	4.80313	3.14293
1190007I07Rik	6.15045	5.17235	5.88371	5.71966	5.83952	5.39061	5.71996	5.62767	5.90563	5.55035	5.50175	6.06594	5.2378	5.86085	5.91749	5.85613	5.54768	6.09942	4.97827	5.16939	5.1737	5.70672	5.1904	5.8514	4.49252	5.96324	5.19502	5.53651	4.88828	4.37517	6.9771	3.86585	4.7012	6.43305	4.66902	6.35869
Cml3	0.0285246	0.0285246	0.0285246	0.0285246	0.0285246	0.0285246	0.777703	0	0	0	0.281372	1.09758	0.265912	1.0304	0.00748165	0.104445	0.00748165	0.00748165	0.0285246	0.0285246	0.0285246	0.0285246	0.0285246	0.0285246	0	0	0	0	0	0	0.443339	0.00748165	0.00748165	0.00748165	0.00748165	0.00748165
Dvl1	1.99802	2.89336	2.57528	2.4223	2.67577	2.88219	3.72694	3.78372	2.99891	3.41225	4.13835	3.20322	2.53681	3.26536	3.84065	2.43876	1.78642	4.0351	2.45414	2.97184	1.84095	3.60313	1.72499	2.77561	3.32297	3.05745	3.02422	3.48336	1.33226	2.72528	2.62127	3.25807	1.38505	2.11821	2.15899	2.78563
Gadl1	0.00312645	0.00312645	0.00312645	0.00312645	0.00312645	0.00312645	0	0.499585	0	0.542237	0	0	0.360538	1.44705	0	0.318741	0	0	0.00312645	0.122515	0.00312645	0.00312645	0.00312645	0.00312645	0	0	0	0	0	0	0	0	0	0	0	0
Relb	0.942707	0	1.10788	1.09405	1.09017	1.7236	1.02215	0.768854	0.220932	0.769881	0.955453	2.32455	1.48805	0.315552	2.29574	1.63442	1.20291	1.07111	0	0.976124	0	1.23751	1.47423	1.38317	0	0	0.573729	1.53877	1.21554	0.294818	0.315552	0.315552	0.702776	1.10177	0.878377	1.24983
2610204G22Rik	0.124397	0.715511	0.813445	0.792878	0.430411	1.26678	0	2.47129	1.34079	2.48609	3.20465	1.57813	1.36319	1.02742	1.05835	0.0353863	0.0353863	0.0353863	0.40813	0.124397	1.69016	2.32225	0.656568	0.124397	1.9371	0.201217	0	0	0	0	0.0353863	0.0353863	0.0353863	0.0353863	0.0353863	0.0353863
Ptprn	3.46594	0.305965	0.955679	2.29977	1.76227	1.25961	0	1.36973	0.354159	0	2.16433	1.25086	2.38165	0.22705	1.74783	1.36337	0.22705	1.19143	0.390893	1.67638	0.317398	1.0562	0.360444	0.570862	0	0.555213	0	1.50766	0	0.493314	0.22705	1.69023	1.11381	1.33041	0.487072	0.429566
Zfp69	1.56547	0	1.21536	0.912899	1.13615	1.3434	1.6142	1.05733	1.93664	1.7608	2.54269	1.20912	0.29075	2.77104	1.21337	1.34757	0.966286	1.5849	0	1.79341	0.733136	0.774311	1.35939	0.493675	0.419897	1.69512	0.658641	1.07852	1.58745	1.6645	0.29075	0.748337	1.10434	0.29075	0.752742	1.63386
Lrrc49	1.60797	2.20996	2.31547	2.66917	2.08079	1.62939	0.0685542	2.03003	1.55166	1.594	1.33766	1.51841	2.30451	1.93521	2.27213	2.92392	2.86824	2.04413	1.60991	1.44021	2.03411	0.605115	1.64816	2.37898	1.427	1.32026	2.47217	1.05456	0	1.5074	1.40292	2.5262	1.40292	1.64686	1.40292	1.75469
Ripply3	2.29571	0	1.56079	1.1883	1.03444	0	0.369733	0.384356	1.07008	0.193458	0.0150446	0.57621	2.49621	1.03166	1.62417	0.231735	0.444942	0.231735	0	0.144302	0	0.127727	0	0	1.47598	1.17031	0.614861	0.0150446	0.224668	0.0150446	0.231735	0.905399	0.231735	0.231735	0.911135	0.499961
Gm6460	0.460421	0	0	0	0	0	0	0	0	0.827786	0	0	1.43416	0.460673	0.00752802	0.00752802	0.00752802	0.00752802	0	0	0	0	0	0	0	0	0	0	0	0	0.00752802	0.00752802	0.00752802	0.00752802	0.00752802	0.00752802
Dlgap2	0.562922	0.00487105	0.00487105	0.917127	0.14632	0.0731071	0.0161751	0.0161751	0.0161751	0.0161751	0.0161751	0.459755	0	0	0	0	0	0	0.00487105	0.00487105	0.00487105	0.00487105	0.00487105	0.00487105	0.0161751	0.0161751	0.0514404	0.0161751	0.0161751	0.0161751	0	0	0	0	0	0
Ap4m1	1.96995	0.0669214	1.53889	2.38985	1.5501	2.35666	1.36307	1.80858	2.03739	2.4999	2.0743	2.34392	1.14404	0.0868665	2.77024	3.41761	2.73103	0.0868665	1.17909	1.27296	1.96953	0.627767	2.06876	2.08497	1.90411	0.566155	1.71283	1.63393	0.434974	1.29179	0.0868665	1.69846	0.0868665	0.0868665	2.98712	0.0868665
Nipal2	0.132702	0.0206017	0.26181	0.123182	0.447187	0.0206017	1.93186	0.174087	0	0	0.14206	0.195518	1.43549	0	0	0	2.18313	0.633074	0.0206017	0.442873	0.0206017	0.0206017	0.0206017	0.0206017	0.0408562	0	0	0	0	0	0	0	0.894496	0	0	0
Cd86	0.0124957	0.0124957	0.0124957	0.0124957	0.0124957	0.0124957	0	0.210636	0	0	0	0	0	0.48551	0.239419	0.729991	0	0	0.0124957	0.0124957	0.0124957	0.0124957	0.0124957	0.0124957	0	0	0	0	0	0	0	0	0	0	0	0
4930579G22Rik	0	0	0.480952	2.38166	0	0	0	0	1.47058	0	2.86134	0	0.206959	0.206959	0.206959	0.206959	0.206959	0.206959	0	0	0	0	0	0	0	0	0	0	0	0	0.206959	0.206959	0.206959	0.206959	0.206959	0.206959
Ucn2	0.0715086	0.0715086	0.0715086	0.0715086	0.217489	1.25246	0	0	1.46171	0.134044	0.608926	0	0.0169523	0.0169523	3.47951	1.14967	0.0169523	0.0169523	0.0715086	0.0715086	0.0715086	0.0715086	0.0715086	0.0715086	0	0.63845	0	0	0	0	0.0169523	0.0169523	0.0169523	0.0169523	0.0169523	0.0169523
Cbr3	2.79008	2.8466	2.68516	2.96315	3.48164	2.3369	2.39901	2.59723	0.0621398	1.26568	2.90604	1.5994	0.620442	3.04659	1.43125	3.91478	0.620442	0.620442	2.5995	0.287382	1.64822	1.79534	1.37284	0	2.88009	2.13956	1.98556	3.26566	0	0	0.620442	1.91966	1.26679	0.620442	0.620442	2.20897
Nipa1	0.575826	0.129625	0.833631	0.955118	0.904975	2.1964	0.37317	1.00626	2.00888	0	0.475233	2.08116	0.182951	2.6346	2.319	1.02481	0.866705	0.182951	1.20129	0.809068	0.389767	0.961808	0.96965	0.536605	0	0.527396	0.431047	0.574086	0.176379	0.627193	0.463293	0.182951	0.182951	0.182951	2.01077	0.182951
Mrgprb3	0.230283	0.230283	0.230283	0.230283	1.21146	0.230283	0.348075	0	0.135614	0	0	1.41803	0	0.94975	2.76594	0	0	1.71323	0.230283	0.230283	0.230283	0.230283	0.230283	0.230283	1.33531	0	0	0	0	0	0	0	0.0929705	0	0	0
Trerf1	2.0726	1.30558	0.767041	0.650673	1.22926	0.986541	1.59059	1.58754	1.95742	1.38737	0.455549	0.0583622	2.6248	1.22411	0.642581	1.35016	1.23293	0.550217	0.68781	1.72542	1.36571	1.12512	0.586323	1.1087	0.971512	0.0593472	0	2.18988	0.9525	0	0.332473	0.332473	1.3098	0.617019	0.332473	0.332473
Hadha	3.99975	3.77312	4.40068	4.37913	4.18763	4.2492	3.97134	4.29576	4.12218	4.53121	3.95143	3.63224	4.52076	3.49148	3.78521	4.31683	4.54137	4.38546	3.95718	4.29043	4.15523	4.05487	4.23348	3.71324	3.38949	4.43348	3.83191	4.28772	3.01059	4.13059	3.35511	4.3495	4.01884	3.58888	3.48461	3.63785
Ccnc	4.68775	4.71307	4.60057	4.46965	4.82298	4.03185	3.7272	4.78207	4.08685	4.54439	3.17795	4.92118	2.97106	5.7445	4.72346	4.12572	4.27183	4.50988	4.2111	3.29317	5.15171	3.85838	4.58571	3.98287	4.36476	3.72535	4.09216	4.24882	3.85622	4.20863	4.35492	3.85384	2.99619	4.26978	3.07857	3.59266
Zc3h18	5.0471	4.4591	4.44073	4.521	4.61094	4.53412	4.19073	3.59192	4.69058	4.92399	5.1623	4.77577	3.88426	4.52871	4.42236	4.83585	4.69699	4.50414	4.4977	4.28828	3.86345	3.98674	4.01239	4.03923	4.06402	4.52234	4.28686	3.82761	2.10026	4.89825	4.84676	4.02147	4.30835	4.54083	4.02968	4.80007
Me1	3.01756	2.23593	1.64114	1.93239	1.75436	1.61578	2.74994	2.49819	2.13978	1.32104	1.87385	1.7019	1.94649	3.65329	1.70579	0.776811	1.62167	1.58385	0.742544	1.94614	2.32742	2.31516	1.26967	1.7123	1.39162	1.47269	1.96197	2.18588	2.44712	1.13189	1.69194	0.507039	1.74699	1.17591	0.507039	0.836315
Cyp4a14	0.00946813	0.00946813	0.00946813	0.00946813	0.00946813	0.00946813	0.0142649	0.416097	0.215293	0.0661805	0.0142649	0.191467	0	0.290538	0	0	0.409925	0.199893	0.00946813	0.00946813	0.00946813	0.00946813	0.00946813	0.00946813	0.098979	0.0142649	0.0142649	0.0142649	0.0142649	0.0142649	0.265344	0	0	0	0	0
Gm5126	0	0	0.694762	0.535557	0.149227	0	0.0494236	0.0494236	0.0494236	0.0494236	0.0494236	0.0494236	0	0	0.680427	0	0.189533	0	0	0.0991486	0	0	0	0	0.0494236	0.0494236	0.0494236	0.0494236	0.165559	0.0494236	0	0	0	0	0	0
Ublcp1	6.07339	5.66379	4.79999	5.57381	5.59368	5.59826	6.12215	5.64418	5.45216	4.98241	5.46234	5.83684	5.65965	5.37674	5.32496	5.87363	4.77005	5.05469	4.91268	5.43928	5.27466	5.25538	5.23407	5.11996	5.21004	5.7532	4.93345	5.1352	5.36902	5.85791	3.4594	5.45954	4.94554	5.10717	5.51036	5.42621
Mettl5	6.20661	5.22445	5.27477	5.47811	5.56958	5.65133	4.87734	5.80595	5.81252	5.5213	5.40468	5.19534	5.61962	4.67055	5.78225	4.83698	5.26426	4.43783	5.4622	5.24269	5.58798	5.11161	4.59493	4.49489	5.92614	5.69927	4.40412	4.68971	4.72149	4.86971	3.80846	3.55041	5.47661	6.19083	5.36384	4.80354
Lhpp	5.9699	5.49877	6.3906	5.66713	6.25844	5.07624	2.66112	5.31254	3.31264	4.80259	4.32409	4.98105	1.98264	3.24314	5.42882	5.73221	2.32479	5.2259	2.94087	3.88466	4.49603	3.38194	4.24171	5.06172	4.28646	5.19723	2.30419	4.37517	2.44297	5.5434	4.39615	3.752	2.07078	4.39541	4.18763	3.90026
Xkr9	0	0	0	0	0.329353	1.23236	1.55831	1.40821	0	1.06091	1.35518	0	0.535949	0	0.975428	0	0	2.63178	1.49063	0	0	0	0	0	0	0.654535	0	1.61398	0	0	0	0	0	0	0	0
2410137F16Rik	0	3.69692	2.86841	0.593872	1.63184	2.8419	0	3.14041	0	0	0	2.76446	0.268043	1.57039	1.54666	1.37774	0.268043	0.268043	0	0.670342	0.67853	0.990953	1.41965	0	0	0	0	0.143289	0	0.0118281	1.23264	1.12886	1.62455	1.57441	1.55977	0.268043
Clca5	0.370326	0.0518176	0.0518176	0.0518176	0.0518176	0.0518176	0.166824	0.0752359	0	0.0187403	0.107075	0	0	0	0	0	0	0.306076	0.0518176	0.0518176	0.0518176	0.0518176	0.0518176	0.0518176	0	0	0	0	0	0	0	0	0	0.105578	0	0
Olfr750	0	0	1.25925	0.450374	0.785743	0	0.28853	0	0	0	0	0	0.00362552	0.00362552	0.00362552	0.00362552	0.00362552	0.00362552	0	0	0	0	0	0	0	0	0	0	0	0	0.00362552	0.00362552	0.00362552	0.00362552	0.00362552	0.00362552
0610040F04Rik	1.05462	0.128874	0.128874	0.128874	0.128874	0.128874	0	0	0	2.5213	3.08799	0	1.69796	0	0	1.65857	0.0884477	1.89475	1.89663	0.128874	0.128874	0.128874	0.128874	0.128874	0	0.957657	0	0	0	0	0	0.0233356	0	0	0	0
A930015D03Rik	1.43113	0	0	0	0.563083	0	2.39284	2.08455	0.115722	0.115722	0.115722	1.65562	0	1.99285	0	0.875822	0	0	0	1.85829	0	0	0	0	0.482378	0.115722	0.115722	0.552555	0.115722	0.115722	0	0	0	0	0	0
Mpp1	3.80309	2.89762	2.53715	2.66947	2.37377	2.33237	3.95815	2.75101	4.59082	1.67171	4.22263	3.3059	2.94454	1.48273	3.18457	2.89827	2.90053	3.1748	3.08847	2.44111	2.746	1.96402	3.20784	2.64826	0	2.73726	3.93634	2.83096	2.39445	1.3308	2.49469	2.44894	2.881	3.30278	0.503396	2.44492
Gnpnat1	4.36973	4.90688	5.59159	5.01134	4.98585	4.75977	4.34667	5.02857	5.51421	4.76193	5.20123	4.87918	4.75989	4.99392	4.93288	5.19166	5.18401	5.42696	5.42559	4.47279	4.75153	5.0218	4.98336	4.51976	4.97555	4.72571	5.21814	4.78724	2.89456	4.41152	4.39926	4.92325	4.69032	5.15349	4.00242	4.93557
Cradd	2.08514	1.76152	3.01237	2.92953	1.52051	2.62486	3.55351	2.36853	3.12513	1.74899	1.05088	2.36915	4.20084	4.87892	3.48431	2.94348	2.31846	1.92315	2.30107	2.43618	2.72256	3.21825	2.6218	2.4738	0.802055	2.74909	3.13846	2.83531	1.80975	0	0.832527	1.0021	0.832527	2.47843	0.832527	2.07749
Banp	3.68987	3.62997	3.36682	3.42853	3.28409	3.09307	2.52351	2.41174	3.3434	2.78952	3.52293	3.25301	3.50842	2.99972	2.70419	3.15717	2.5996	3.32966	2.81345	1.97751	3.08276	2.48265	3.01849	3.00073	2.28015	2.50571	3.16207	3.21626	2.78164	2.74359	2.60848	3.59283	3.25313	2.9189	3.35805	2.91899
Olfr877	0.0352047	0.0352047	0.0352047	0.0352047	0.0352047	0.0352047	0	0.359123	1.87689	1.16812	0	0	2.64885	0.0043119	0.0043119	0.0043119	0.495356	0.0043119	0.0352047	0.0352047	0.0352047	0.0352047	0.0352047	0.0352047	0	0	0	0	0	0	0.0043119	0.0043119	0.0043119	0.385278	0.0043119	0.0043119
Lmod3	0.00115216	0.00115216	0.00115216	0.00115216	0.00115216	0.00115216	0.271635	0	0	0	0	0	1.0372	0	0	0	1.21188	0.386839	0.00115216	0.00115216	0.00115216	0.00115216	0.00115216	0.00115216	0	0	0	0	0	0	0	0	0	0	0	0
Abcb9	0.418828	1.73727	1.81735	1.2502	1.47374	0.920296	0	0.878412	0	0.67913	0	0.605013	0.101403	0.101403	1.23808	0.101403	0.101403	0.101403	0.264097	0	0	0	0	0	0	1.45997	0	0.314689	0	0.000690228	1.91437	0.101403	0.101403	0.101403	0.101403	0.101403
1110031I02Rik	3.63179	4.30619	3.13806	4.06244	3.8994	4.15339	3.16448	3.14739	3.74609	3.0701	3.1972	4.55747	3.71524	4.90122	4.17078	3.36255	3.82314	3.22287	3.14071	4.30089	3.89006	4.26975	3.5907	4.13696	3.17006	2.51712	3.18921	3.48755	3.83956	1.84972	2.61008	2.48392	2.45723	3.81115	3.31472	3.38669
Ahrr	0	0	0	1.85551	0.861832	0.806547	0	0	0	0.246146	1.58603	0.0337426	0.0386053	2.51911	0.0386053	0.311049	1.8656	1.09336	0	0	0	0.573286	0	0	0.313365	0.196358	0.290453	0.19469	0	1.15311	0.835355	0.0386053	0.0386053	0.0684127	0.0386053	0.0386053
Epha8	0.0322073	0.0322073	0.0322073	0.0322073	0.367663	0.0322073	0.0224977	0.36437	0.566381	0	0	0	0	0	0	1.12579	0	0	0.0322073	0.0322073	0.0322073	0.0630069	0.0322073	0.0322073	0	0	0.063412	0	0	0	0	0	0	0	0	0
Thbs2	0.00992916	0.256707	0.402189	0.00992916	0.00992916	0.0383371	0.0198899	0.0198899	0.0198899	0.0198899	0.0198899	0.0198899	0	0	0.124181	0	0.036721	0.199505	0.0345168	0.033878	0.00992916	0.0397877	0.00992916	0.00992916	0.0198899	0.0198899	0.0198899	0.0198899	0.0198899	0.0715774	0	0	0	0	0	0
Dgki	0.0203673	0.0203673	0.0203673	0.0203673	0.0203673	0.0203673	0	0	0.331112	0.495341	0	0	0.264987	0	0.179103	0	0	0	0.0203673	0.0203673	0.0203673	0.0565867	0.0203673	0.0203673	0.0502432	0	0	0	0	0	0	0	0	0	0	0
Vstm2a	0.0265966	0.0265966	0.106566	0.0265966	0.0265966	1.00006	0.205817	0	0	0	0.452133	1.70412	0	0.222007	0.517568	0	0.77235	0.457909	0.0265966	0.0265966	0.0265966	0.0265966	0.0265966	0.0265966	0	0.0943053	0	0	0	0	0	1.03233	0	0	0	0.0658792
Fgl2	0.00779076	0.00779076	0.00779076	0.00779076	0.213632	0.00779076	0.0255396	0	0.133288	0	0	0.0970384	0	0	0	0	0	0	0.00779076	0.00779076	0.00779076	0.00779076	0.00779076	0.00779076	0	0	0	0	0	0	0	0	0	0	0	0
0610011L14Rik	4.60274	4.47948	4.04623	3.26892	4.14047	3.56632	3.7098	4.18694	4.13966	4.88642	3.95353	4.3604	3.73506	3.75803	3.61356	3.47908	3.86899	4.29298	3.03777	3.57335	4.52085	3.85725	3.38545	4.11374	3.38504	4.04465	4.43067	2.94399	2.99927	4.05712	4.08856	3.88979	3.44798	3.85033	3.04203	3.61154
Rbm17	7.27175	7.0151	7.04088	6.97527	7.14445	6.99826	6.91061	7.1732	6.37726	7.00695	6.78736	6.96662	6.91412	7.00851	6.74252	6.66072	7.21647	6.45249	6.47673	6.77896	6.89515	6.8598	6.9291	6.79712	6.68504	6.59282	6.95834	6.93637	6.41343	7.15246	6.62661	6.701	6.81746	6.95254	6.60392	6.76459
BC125332	0.0332223	0.0332223	0.0332223	0.141394	0.661007	0.0332223	0	0	0	1.23026	0	0.152887	0	0	0.956101	0	0	0	0.0332223	0.0332223	0.0846133	0.0332223	0.0332223	0.118687	0	0	0	0	0	0	0	0	0	0	0	0
Ace2	0.000280447	0.118138	0.000280447	0.200595	0.000280447	0.11378	0	0	0.0555299	0	0	0	0.511039	0	0	0	0	0	0.000280447	0.000280447	0.000280447	0.000280447	0.000280447	0.000280447	0	0	0	0	0	0	0	0	0	0	0	0
Mc4r	1.53792	0.00387127	0.427096	0.164863	0.00387127	0.00387127	0	1.16485	0	0	0	0	0.0239522	0.0239522	0.0239522	0.0239522	0.0239522	2.63375	0.00387127	0.00387127	0.0559145	0.00387127	0.00387127	0.00387127	0	0	0	0	0	0	0.0239522	0.0239522	0.0239522	0.0239522	0.188119	0.0239522
Zfp773	1.06162	0.146803	0.0965163	0.183418	0.5529	0.0965163	1.75163	0	1.75442	1.51504	0	0.65135	0	0.43071	2.47963	0.696521	0	2.77868	0.0965163	0.0965163	0.463402	0.0965163	0.132371	0.0965163	0	0	0	1.45502	2.2559	0.0234815	0	0.433704	0	0	0	0
Pxt1	0	0	0	1.77152	1.61138	0	0	1.72478	0	0	0	0	0.0786681	0.0786681	0.0786681	0.0786681	0.0786681	0.0786681	0	0	0	0	0	0	0	0	0	0	0	0	0.0786681	0.0786681	0.0786681	0.0786681	0.0786681	0.0786681
6430704M03Rik	1.8523	0.0557225	0.0557225	0.154017	0.722794	0.0557225	0	0.0608654	0	0	1.10787	0	0.1134	0.55267	0.1134	2.03367	0.1134	0.296764	0.0557225	0.389468	0.147476	0.0557225	0.0557225	0.0557225	0.194834	0	0	0.0944787	0	0	0.454427	0.1134	0.1134	0.1134	0.1134	0.1134
Vmn1r19	0.0340012	1.70194	0.0340012	0.0340012	0.0340012	0.0340012	0.087064	0.087064	0.087064	0.087064	0.087064	0.087064	0	0	1.9787	1.73617	0	0	0.0340012	0.0340012	0.0340012	0.0340012	0.0340012	0.0340012	0.087064	0.087064	0.087064	0.087064	0.087064	0.087064	0	0	0	0	0	0
Fcer1a	0.0167008	0.0167008	0.0167008	0.0167008	0.0167008	0.0167008	0	0	0.468592	0	0	0.544958	0.00114784	0.00114784	0.566422	0.00114784	0.00114784	0.00114784	0.0167008	0.0167008	0.0167008	0.0167008	0.0167008	0.0167008	0	0	0	0	0	0	0.00114784	0.00114784	0.00114784	0.00114784	0.00114784	0.00114784
Olfr1394	0.0392672	0.0392672	0.0392672	0.0392672	0.0392672	0.0392672	0	0	0	0	0.23817	0	1.00012	0.906748	0	0.751138	0	0	0.0392672	0.0392672	0.0392672	0.0392672	0.0392672	0.0392672	0	0	0	0	0	0	0	0	0.180492	0	0	0
Slurp1	0	0	0	1.53002	0	1.84084	0.00991825	1.5592	0.00991825	0.00991825	0.00991825	0.00991825	0.1912	0.1912	0.1912	0.1912	0.1912	0.1912	0	0	0	0	0	0	0.00991825	0.00991825	0.00991825	0.00991825	0.00991825	0.00991825	0.1912	0.1912	0.1912	0.1912	0.1912	0.1912
4933433G15Rik	0	0	0	0	0.710907	0.616934	0.00661909	0.00661909	0.00661909	0.00661909	0.00661909	0.00661909	0.0158279	0.0158279	0.0158279	0.582771	0.0158279	0.0158279	0	0	0	0	0	0	0.00661909	0.00661909	0.00661909	0.00661909	0.00661909	0.00661909	0.0158279	0.0158279	0.0158279	0.0158279	0.0158279	0.0158279
6430706D22Rik,A730008H23Rik,Hjurp	5.73475	5.35226	4.90758	5.58709	5.45342	5.32537	5.20636	5.29043	5.3965	5.19101	5.45724	5.87473	5.19519	4.93222	5.43231	5.52637	4.95841	5.89548	5.53114	5.16899	5.36501	5.40847	5.32456	5.16041	5.17657	5.35723	4.62488	5.4858	4.56021	5.08596	5.0571	5.34332	4.98054	5.33506	5.39034	4.71775
4930455F16Rik	0.0305798	0.0305798	0.0305798	0.0305798	0.0305798	0.0305798	0.0277888	0.0277888	0.0277888	0.0277888	0.0277888	0.0277888	1.01848	1.25675	0.970878	0	0	0	0.0305798	0.0305798	0.0305798	0.0305798	0.0305798	0.0305798	0.0277888	0.0277888	0.0277888	0.0277888	0.0277888	0.0277888	0	0	0	0	0	0
Fpr-rs6	0.533834	0.533834	0.533834	0.533834	0.533834	0.533834	0	0	0	0	3.81251	0.690451	0	0	1.28746	0	0	3.79941	0.533834	0.533834	0.533834	0.533834	0.533834	0.533834	0	0	0	0	0	0	0	0	0	0	0	0
Rbp7	4.21982	0.00150704	0.00150704	2.64289	2.09953	1.38476	0	0	0	0	1.94086	0	0.0692716	3.06726	0.0692716	0.0692716	0.0692716	0.0692716	0.00150704	0.00150704	0.00150704	0.00150704	0.00150704	0.425873	0	1.9775	0	0	0	1.00005	0.0692716	0.0692716	0.0692716	0.0692716	0.0692716	0.0692716
Gpr137c	0	0.805449	0.174252	0	0	0	1.33518	0.0734571	0	0	0	0.0823927	0.010372	1.80375	1.01483	0.010372	0.010372	0.010372	0	0.25678	0	0	0	0.10798	0	0	0	0.490967	0	0	0.010372	0.010372	0.010372	0.010372	0.010372	0.010372
0910001L09Rik	5.96885	6.22087	5.82472	6.54478	5.93144	5.65469	6.35107	5.73426	6.25162	5.7672	6.58677	6.00232	6.01746	5.60356	6.0999	5.81456	6.60911	7.23922	5.84014	5.88095	5.75937	5.63111	5.77928	6.27113	5.69927	5.48263	6.13173	5.99797	5.94833	5.43785	6.84534	5.8561	5.85892	5.9504	5.74268	5.86423
Zfp498	0.112758	0	0.507345	0	0	0.732946	0.00373799	0.151351	0.00373799	0.00373799	0.00373799	0.00373799	0.817594	0.0290886	0.0290886	0.0290886	0.0290886	0.0290886	0	0.197443	0	0	0	0	0.00373799	0.00373799	0.00373799	0.00373799	0.00373799	0.00373799	0.0290886	0.0290886	0.0290886	0.0290886	0.0290886	0.0290886
Mip	0.0933916	0.0933916	0.269037	0.366806	1.21581	1.2349	2.15163	0.547864	0.891268	1.22254	1.25208	0.232599	1.80216	0.828901	1.2476	0.451432	3.18369	0.0799706	1.19128	1.70806	1.11143	0.831011	0.0933916	0.0933916	0.0983375	0.684138	0	0	0	0	1.59761	0.245604	0.0799706	0.272031	0.0799706	0.195675
Efnb2	3.43339	3.89392	3.84888	3.24924	3.10819	3.18654	3.0738	3.218	2.32301	3.85154	2.08493	3.08842	3.34418	3.36476	1.97011	2.06247	2.04629	2.07606	2.20866	0.569019	2.79101	0.910249	1.09169	1.68442	2.23702	2.73243	3.20142	3.00796	2.9112	3.01808	1.69181	2.78843	2.68649	3.29628	3.1013	3.05168
Olfr1446	0.308425	0.308425	0.308425	1.31729	2.16889	2.43666	0	0	1.3253	0	0	3.44089	3.95283	0	0	0	0.759212	4.11116	1.28411	0.852448	0.308425	0.308425	0.308425	0.308425	0	0	3.70813	0	0	0	0	0	0	0	0	0
Fbxw22	0.293368	0.293368	0.293368	0.293368	0.293368	0.293368	0.930978	0.00446238	0.00446238	0.00446238	0.00446238	0.00446238	0	1.79498	0	1.15529	1.57701	1.95389	0.293368	0.976761	0.293368	0.293368	0.293368	0.293368	0.00446238	0.448613	0.00446238	0.00446238	0.00446238	0.24933	0	0	0	0	0	0
9130230L23Rik	0	1.28513	0	0.993663	0	0	0.0357149	0.0357149	0.0357149	0.0357149	0.0357149	0.0357149	0	1.47906	0	0	0	0	0	0	0	0	0	0	0.0357149	0.0357149	0.0357149	0.0357149	0.0357149	0.0357149	0	0	0	0	0	0
Rfxap	1.80808	3.8666	2.97621	3.22468	2.20715	2.32846	2.92306	2.16906	3.50619	2.23532	2.42391	2.74508	3.12892	3.15225	1.96521	2.31553	1.99058	2.14984	2.41367	2.27448	1.99314	1.66423	2.45925	2.36052	1.42557	2.50468	3.01468	2.43363	2.90457	3.09016	2.02195	1.37067	0.6536	2.76343	3.29033	1.15139
Olfr139	0.0388029	0.0388029	0.0388029	0.0388029	0.0388029	0.0388029	0	1.16161	0	0.787805	0	0	0.914306	0	0	0	0	0	0.0388029	0.0388029	0.0388029	0.0388029	0.0388029	0.0388029	0	0	0	0	0	0	0	0	0	0	0	0
2900092E17Rik	6.31021	5.77507	5.86454	5.9506	5.96307	5.51783	6.18504	5.47181	5.45391	6.04866	6.20949	5.47955	5.9009	6.12038	6.04353	5.73218	6.01608	5.94558	6.0057	5.95486	5.93902	5.52501	6.16641	6.19008	4.99268	5.85538	5.12085	5.94898	5.60082	5.89496	5.37213	5.24287	5.80852	5.5697	5.22373	5.82779
Ppp1r37	1.56419	1.83866	2.87633	1.55502	2.0991	2.65481	2.16382	2.496	2.20662	2.81741	2.70579	2.57318	2.4696	3.51698	1.89973	1.98531	3.24273	2.29678	1.51627	1.77144	2.0371	2.64917	2.01119	2.70771	2.80538	2.70107	2.58375	0.603066	2.30706	1.68891	2.15838	1.21443	1.82075	1.6484	1.40214	2.24284
Kif5c	3.0517	2.14973	2.46707	2.49821	2.37881	2.2475	2.49917	3.23002	2.75728	1.42181	1.9806	1.32918	1.80819	1.59549	2.30805	2.4836	2.48068	1.38606	2.00819	2.38923	1.72337	1.81374	1.60613	1.86262	2.46711	2.7161	0.4931	2.73251	0.942003	1.90399	1.95856	2.51818	1.8467	1.48643	1.46363	1.62251
Gm2518	0.0120725	0.601416	0.0764491	1.64393	0.488909	0.177597	1.4002	0.323556	1.21104	0.286228	0	0	0.0855159	0.0855159	0.0855159	0.0855159	0.0855159	0.0855159	0.156093	0.195538	0.0120725	0.0120725	0.0120725	0.0120725	0	1.15312	0	0	0	0.0625548	0.0855159	0.0855159	0.0855159	0.0855159	0.0855159	0.0855159
Cxcr6	2.04289	0.219377	1.2064	0	0.523627	0.210782	3.99184	0	1.01636	2.25299	0	1.19662	0	0	0.433138	0	0	2.40336	0	0.367714	0	0	0	0	0	3.01626	0	0	0	0	0	0	0	0	0.693023	0
4933426D04Rik	0.0806356	0.0806356	0.0806356	0.0806356	0.293214	0.0806356	0	0	0.116787	0.388675	0	0.854684	2.01046	0.0440915	0.774725	0.0440915	0.0440915	0.0440915	0.382127	0.0806356	0.0806356	0.0806356	0.0806356	0.0806356	0	0	0	0	0	0	0.0440915	0.0440915	0.0440915	0.0440915	0.0440915	0.0440915
1810014B01Rik	2.25625	3.98022	4.00898	3.35601	3.10605	2.5975	0.736881	4.00716	2.36914	3.6369	2.44138	4.02282	3.61353	2.33769	3.06644	2.67269	0.742597	3.32799	3.56149	2.73756	1.94104	2.75313	2.23882	1.40006	0	2.91271	2.96645	2.27714	2.84565	2.23075	1.91455	1.61188	1.21483	2.44289	4.85777	0.297243
Gm3776	0	0	0	0	0	0	0.175171	0.175171	0.175171	0.175171	0.175171	0.175171	1.02715	0	0.770345	0	0	1.26126	0	0	0	0	0	0	0.175171	0.175171	0.175171	0.175171	0.175171	0.175171	0	0	0	0	0	0
Slc25a36	3.42536	2.76139	2.83279	1.83278	2.4768	2.81616	1.35223	3.12741	2.00998	1.90559	0.813993	2.18063	2.67556	3.04965	1.70303	2.36629	0.521286	3.09506	0.622145	2.36013	3.40863	1.52632	1.83126	2.26015	1.45168	2.05767	0.602936	2.29605	2.72084	1.93847	0.521286	2.28843	2.77142	0.835458	1.22994	0.924792
Bmp2k	1.96654	1.49948	0.908515	0.994717	1.70417	1.48869	1.33625	0.857496	1.39184	1.80903	1.5697	1.4133	2.01091	1.2704	0.759782	0.761821	1.17905	0.985068	0	0.536479	0.895713	1.97788	0.493087	0.655471	1.49997	1.56173	1.25017	1.11175	1.10446	0.964853	0.813886	1.41305	1.60971	0.604364	1.12616	0.475088
Olfr1205	0.284712	0.284712	0.284712	0.284712	0.284712	0.284712	0	2.38074	1.7828	0	2.19449	0	0	1.41504	0	2.21618	0	0	0.284712	0.284712	0.284712	0.284712	0.284712	0.284712	0	0.345901	0	0.882766	0	0	0.829589	0.228485	0.155942	0	0	0
Fsd1l	3.61327	0.0499267	0.711708	0.80758	1.88803	1.88099	0.79442	1.705	1.11962	1.21844	1.03823	1.07013	2.17931	1.36556	2.23775	2.71027	3.21968	2.46053	1.20578	2.05196	0.725715	0.9559	1.90168	0	1.45749	2.00879	1.67079	1.08934	1.60518	0.855396	1.44245	1.44463	0	0	1.39629	0
Slc26a7	0.0131987	0.0131987	0.0131987	0.0131987	0.0131987	0.0131987	0.680415	0	0	0.276823	0	0	0	0	0.36454	0	0	0.749014	0.0131987	0.0131987	0.0131987	0.0131987	0.0131987	0.0131987	0	0	0	0	0	0	0.172702	0	0	0	0	0
Tsta3	5.49335	4.99947	5.50048	4.60878	5.67211	5.99856	5.57272	5.87144	5.69655	6.48374	6.35396	4.9756	5.10358	6.36732	5.72917	5.61752	5.66463	5.78221	4.81871	6.03273	5.71914	5.67921	5.9132	6.04306	4.93608	5.48983	4.60604	5.44141	4.65915	4.44615	5.64828	5.31236	5.29502	5.49965	5.29241	5.04798
Acan	0	1.32562	0.700011	0	0.417557	0.377885	0.386989	0.0882291	0.0882291	0.302571	0.0882291	0.138274	0.567638	0	0	0	0	0.757111	0.0140601	0	0	0	0.13332	0	0.786942	0.153157	0.209439	0.0882291	0.0882291	0.356755	0	0	0	0.174374	0	0
Foxk2	2.73721	4.55552	3.84194	3.49846	3.27758	3.97739	3.91262	3.22165	4.39982	3.49212	4.03943	3.47665	3.83869	4.05539	4.36864	3.61504	3.39488	3.35525	3.58451	3.03919	3.86423	3.63552	4.07608	3.28079	2.93547	3.06763	3.56304	4.2068	2.82755	3.42658	2.9172	3.49971	3.51355	3.85152	3.22086	3.27124
Timm10	7.39504	7.8353	7.58248	7.62384	7.16742	7.48473	6.96169	7.65706	7.9575	7.60504	7.18247	7.85867	7.70376	7.75486	7.13078	7.49016	7.22633	7.39389	7.88046	6.78056	7.53733	7.49218	7.54343	7.10738	7.79814	6.83136	7.24203	6.82827	7.28949	6.78848	8.02238	7.43346	7.12589	7.49103	6.23617	7.28548
Zfp605	2.69549	1.70602	0	0.338693	2.84552	2.45595	1.78916	1.78916	2.18805	1.49969	0.574603	2.19412	0.93569	2.40226	1.623	1.66367	2.70809	0.902896	0.766948	2.24337	1.10897	1.8096	1.94793	1.01284	0.338401	1.66248	1.59492	1.69139	2.0487	0	0.769673	0.475487	0.61644	0.475487	0.784334	1.69953
1810009A15Rik	9.52885	8.77915	9.03219	8.97258	8.76708	8.7239	8.48582	9.14961	8.41361	9.15281	8.97058	8.64613	9.1634	9.28172	8.72995	9.39555	9.32181	8.77984	8.82707	8.61309	8.48456	8.67878	8.67949	8.84172	9.26668	9.03688	8.5716	9.11411	9.00138	9.06492	8.42741	8.53782	8.50356	8.98742	8.50253	8.89984
Safb2	4.45184	4.75238	4.05718	4.34851	4.09326	4.56498	4.81014	4.76964	4.47743	4.66317	4.53289	4.92268	4.30599	4.22599	4.19382	4.30378	4.63528	4.51095	4.18102	4.09227	4.48033	4.32992	3.93891	4.06437	4.33131	4.42406	4.2976	4.54274	4.75544	3.73588	4.38094	4.53954	4.0934	4.37866	4.5004	4.65555
Hist3h2a	2.27151	4.16609	3.05756	2.87946	3.32897	3.25788	2.99222	3.0122	2.77989	2.48113	2.79899	2.366	2.4986	2.22882	3.40025	3.45563	4.11376	1.4596	3.56324	2.9954	2.88824	2.60763	2.53626	2.17853	3.25065	2.58151	2.03678	2.22091	3.34272	1.56646	1.63101	1.8177	1.85583	2.86143	1.34307	3.41653
Srl	2.46156	2.36824	2.31002	1.48117	1.79573	1.12682	2.32775	1.87771	0.701597	0.0368994	2.25681	0.712451	0.843492	1.74594	0.3572	2.11503	2.40112	0.216122	1.4429	2.03892	1.09167	1.51711	1.8141	0.489091	0	1.13309	1.38955	1.18845	1.5643	0.912156	0.1102	0.192332	1.87575	0.703818	0.1102	1.22487
Kif2a	4.81824	4.5648	4.66483	4.77177	4.70441	5.0027	4.6216	4.50276	4.01165	4.441	4.78693	5.57131	3.94355	5.00574	4.83176	4.51736	4.93015	4.59356	4.86607	3.98879	4.55394	4.77729	4.6067	4.24133	4.71225	3.29185	4.86244	4.56678	4.10289	4.40072	5.18858	4.44558	3.80838	4.51301	4.56107	3.92567
B2m	5.55175	6.19028	6.47948	6.12659	6.12436	6.17137	6.40004	5.87414	5.92371	6.70183	5.2503	5.32859	6.8084	4.67079	6.09945	6.15976	5.92919	5.0865	6.00173	5.47557	4.80558	5.30766	5.65128	5.62687	5.90864	7.0373	5.47819	4.24471	5.15774	6.42184	4.73621	5.09018	5.93024	5.74777	5.45689	5.54017
Syngr4	0	0	0.381896	1.30054	0.392803	1.21669	0	0	2.03459	2.06652	0	1.55022	0.202797	0.202797	0.202797	0.202797	0.202797	0.202797	0	1.88262	0	0	0	0	0	0	0	0	0	0	0.202797	0.202797	0.202797	0.202797	0.202797	0.202797
Gm13710	0	0	0	0	1.44127	0	0.208243	2.6023	0.208243	0.208243	0.208243	0.208243	0	3.50046	0.853606	0	2.48625	0	0	0	0	1.60145	0	0	0.208243	0.208243	0.208243	0.208243	0.208243	0.208243	0	0	0	0	0	0
Bco2	0	0	0.307646	0.940172	0	1.49338	0.80378	0.584374	0	0	0	0	0.03008	0.03008	0.03008	0.03008	0.03008	0.03008	0	0.0728068	0	0	0.134721	0	0	0	0	0	0	0	0.03008	0.03008	0.03008	0.03008	0.03008	0.450964
Rnf19b	3.08173	3.32616	2.87772	1.84089	3.21471	2.48156	3.7695	2.6698	3.22549	1.92633	3.83706	2.09918	3.2424	3.04928	3.19485	1.88755	2.7941	2.79857	3.31469	3.58654	3.11642	2.69222	1.642	2.88292	2.05959	1.90624	3.8646	2.19136	1.87347	2.97011	2.17285	2.07172	0.415876	2.1175	3.07641	0.946075
Gm6623	0.497802	0.333723	0.250853	0.111595	0.67621	0.580783	1.11633	0	0.91644	1.42931	0	0.540862	0.725303	0.297722	0.535364	0.202155	0.03047	0.850375	0.198067	0.103737	0.195061	0.338486	0.450357	0.497212	0	0	0	0	1.28543	0	0.03047	0.43934	0.202529	0.372541	0.03047	0.520767
Gls2	0	0	0	0	1.40418	1.4025	2.45272	1.38277	0.679695	1.71349	0.891821	1.51962	2.6693	3.44957	2.00472	0	0.0813413	0	1.65793	2.16162	0.134966	0.287291	0.430533	0.44264	0.877891	0.548721	0.548721	0.548721	1.14584	0.617951	0	0.0674805	0	0	0	0
B3gnt4	0	0	0.292905	3.33439	2.99156	2.53819	1.39226	0.632374	1.67743	1.71274	1.80508	1.65264	0.303306	0.92008	0	2.29971	0.10854	0	0	0.375336	0.891177	0	0.741667	0	0.834179	1.15587	1.00793	0.684115	0.879295	1.22864	1.03158	0.367819	1.74139	0	0	0.760312
Ptchd1	0.0285756	0.0285756	0.43723	0.0285756	0.082488	0.326401	0	0	0.0088934	0.638841	0	0.411856	0.0144375	0.0144375	0.410368	0.112103	0.0366207	0.732482	0.0796507	0.149933	0.0285756	0.0285756	0.0506962	0.0285756	0	0.536758	0	0.0588706	0	0	0.0844767	0.0144375	0.0144375	0.0144375	0.0144375	0.0144375
Spsb3	4.19637	5.3282	5.1395	5.52982	4.96786	5.27983	3.76537	5.3215	3.9736	4.16791	4.65113	4.40528	3.79716	5.37034	5.03485	4.42547	4.72698	3.89581	4.84655	4.69567	5.01996	4.32454	4.36531	4.40119	3.75804	3.60759	4.67589	4.60212	3.66675	4.85374	4.65817	3.57123	4.01056	3.3589	4.53778	4.62484
Ints3	4.40822	4.64271	3.79001	4.75254	4.57472	3.86478	3.65771	4.11023	3.89414	4.37332	3.9852	4.50743	3.84014	4.23738	3.66371	3.75957	3.08761	3.91672	3.876	4.07405	4.31352	3.46802	4.10089	3.92783	3.1842	3.56071	3.80391	4.16901	3.80479	3.58106	3.86395	2.98172	4.00413	3.93257	4.33709	3.4994
Gm14325	2.13385	2.59577	2.39605	2.33692	1.93495	1.91723	1.78168	1.20472	1.19401	2.03194	2.09794	2.24358	2.91325	2.20972	2.68962	1.8071	0.745766	1.76494	2.3957	1.50786	2.72708	1.69174	1.96154	1.42612	2.2795	2.09064	2.95361	1.45882	0.523809	1.07275	0.834981	0.850934	1.91939	1.06147	1.24549	0.898397
Snrpa1	7.2638	7.53983	7.68005	7.52045	7.53561	7.4773	7.59933	7.21722	6.97021	7.5616	7.67162	7.71479	7.3853	7.46474	7.46037	7.23405	7.36837	7.01212	7.3071	7.27986	7.26155	7.16245	7.30267	7.50737	7.68209	7.28114	7.27505	7.2876	7.3697	6.95448	6.95896	6.93091	6.96422	7.70701	7.15523	7.62329
Myo1h	0.0407014	0.0761065	0.00729769	0.00729769	0.0277172	0.00729769	0.100119	0.0533419	0.000973609	0.000973609	0.000973609	0.000973609	0.0651348	0.0384088	0	0.105668	0.117841	0	0.00729769	0.00729769	0.0635103	0.00729769	0.056517	0.00729769	0.000973609	0.000973609	0.0479392	0.000973609	0.000973609	0.000973609	0	0	0	0.0349939	0	0.0439009
Rin2	1.78104	1.19754	2.37467	1.38593	1.79678	0.933608	2.03629	2.39129	1.47155	1.5345	1.38192	1.52903	0.645361	2.66632	1.91926	0.191956	0.694547	2.46127	0.321594	0	1.17787	0.808804	1.02353	0.302928	1.47824	1.1426	1.23443	1.74283	0.96278	0.759875	1.81861	0.986607	1.1668	2.34998	2.31941	0.87435
Scarb2	3.1263	0.963274	1.75538	1.59249	1.87705	1.70327	0	2.783	0	3.2183	0	3.16384	3.55605	4.03113	0	1.38219	0.873293	0.981798	1.03222	0.124753	1.04944	0.939676	1.51006	1.49412	2.49467	2.15802	0.872855	1.6296	1.28901	0	0.724269	0	2.4683	0	0.488868	0
Nckap1l	0	0	0.0134626	0.573482	0	0	0.173486	0.110026	0.110026	0.284952	0.110026	0.215693	1.00515	0.0243165	0.0791636	1.10179	0.497129	0.331225	0.36186	0.294762	0	0	0	0	0.110026	0.156852	0.110026	0.110026	0.145947	0.110026	0.0243165	0.0243165	0.272734	0.0742492	0.0243165	0.0243165
Tc2n	0.432183	0.0193323	0.0193323	0.080475	0.893629	0.0193323	0.511757	0.725794	0	0	0	1.9721	0	1.80957	0	1.57892	0	1.68874	0.0193323	0.635976	0.0193323	1.40434	0.0193323	0.324871	0.539245	0	0	0.287608	0	0	0	0	0	0	0	0
Miip	4.6507	5.00549	4.09979	4.5546	4.40869	4.29608	5.32176	5.03753	4.21001	4.89128	5.11886	4.35009	4.35582	4.6875	4.37003	4.12133	4.33519	3.71804	4.86161	4.37356	4.14269	4.27846	4.79039	4.64739	4.15373	4.59314	3.50555	3.83813	0.966695	3.37672	4.07195	3.18259	4.10258	5.03321	4.15451	5.07802
2610035F20Rik	0.0308784	1.36134	1.6083	1.32788	1.61085	1.41619	1.65205	0	1.68326	1.50225	1.44358	0	0.281581	0.281581	1.25516	0.884521	0.281581	0.281581	2.11508	0.665929	0.577009	0.0308784	0.0308784	0.0308784	0	0	0.146064	0	0	1.47455	0.726783	0.281581	0.281581	0.608561	0.281581	1.49499
Ptges3l	0	1.57553	0.945489	0.685813	0.272215	2.14191	1.10672	1.44363	0.994751	2.3629	1.99291	2.34313	0.559838	1.09294	1.97209	1.37983	3.4734	0.559838	0.790126	1.21	1.79781	1.55886	1.33991	0.745796	0	1.79853	1.18645	0	0	0.0168827	0.559838	0.559838	1.91301	1.06993	0.559838	1.03945
Cyhr1	4.95109	2.0541	4.50482	4.32188	3.47055	3.98134	4.08837	4.19851	4.44635	4.68706	4.19101	4.62802	4.74691	4.37176	4.79575	4.62051	4.21432	2.88209	4.38576	4.65248	2.8995	3.68618	4.52558	3.91258	2.47659	4.13555	4.23517	3.87025	4.07314	2.99409	4.17904	4.22058	2.8073	3.9837	2.10062	3.87644
Nqo1	0.112749	1.02589	1.6126	1.19738	1.45603	0.112749	2.50304	1.45707	0.747221	0.136316	0.596233	0.136316	0	3.67524	0	0.620728	0	3.09176	0.112749	0.112749	0.329547	0.112749	0.465717	0.906187	0.416465	0.136316	0.663701	0.136316	0.242647	0.136316	0	0	2.07196	1.11307	1.52921	0
Tmem100	4.36184	0.281755	2.66483	2.58546	2.78475	1.89094	0	2.45605	0	4.32555	0	3.04852	0.295337	3.45946	1.41516	0.295337	0.295337	0.295337	0.321638	2.23646	0	0	0.287316	0.876906	0	3.03068	0.0870419	0	2.11657	0.147043	1.38663	0.295337	0.385229	0.295337	2.91691	1.14253
Ube2o	4.25519	3.93212	2.95373	3.18151	3.00255	3.48989	3.25882	2.64789	2.9195	3.24296	3.60481	3.60319	3.29865	3.5241	2.58642	3.68724	2.86305	2.67762	3.32112	2.50405	3.65725	2.94405	2.87003	2.64819	2.94965	2.93095	2.75772	3.32965	2.62609	2.81764	3.22471	2.98679	3.43097	2.58145	3.36824	3.22327
Pum2	5.47082	5.35004	5.65943	5.47584	5.14216	5.35197	5.09532	5.39021	5.54255	5.81883	5.41043	5.36194	5.70576	5.85821	5.50859	5.45112	5.22274	5.19897	5.68835	5.20756	5.47225	5.52691	5.57956	5.08911	5.49724	5.1002	5.41317	5.16666	5.67583	5.34281	4.90835	5.0085	5.0939	5.11572	5.35781	5.2535
Galm	1.96686	1.34014	2.3007	2.37133	2.28072	1.48635	2.01371	3.46173	3.13904	1.86427	1.76085	3.00196	2.49699	2.91284	2.01034	3.21922	2.12008	4.73769	2.06215	2.32196	0.306883	1.27213	2.29764	2.52696	1.45382	1.6725	1.49896	3.18216	4.22172	0.0920894	1.36204	1.79785	2.26554	1.93043	2.59539	1.8289
Zranb1	1.63677	2.34178	2.3505	3.11008	3.44045	4.237	2.92732	2.97663	2.90878	3.44373	3.29683	4.04326	2.68001	4.1086	3.33072	3.64892	1.21713	3.16037	3.14281	2.9903	2.6385	3.14917	3.1718	2.76764	2.50592	2.59777	3.29169	1.30402	1.72683	3.04178	3.57193	2.22591	1.82267	1.24173	3.33877	1.9009
