# Supplementary material for: Time space and single-cell resolved tissue lineage trajectories and laterality of body plan at gastrulation
Source: Nat Commun. 2023 Sep 14;14:5675. doi: 10.1038/s41467-023-41482-5 (PMC10502153; doi:10.1038/s41467-023-41482-5)
Supplement: Supplementary file 9 — Supplementary Data 6 [file 41467_2023_41482_MOESM9_ESM.xlsx]

## Sheet: Sheet1
Genes	7MAL.1	7MPL.1	8MAL.1	8MPL.1	9MAL.1	9MPL.1	7MAL.2	7MPL.2	8MAL.2	8MPL.2	9MAL.2	9MPL.2	7MAL.3	7MPL.3	8MAL.3	8MPL.3	9MAL.3	9MPL.3	7MAR.1	7MPR.1	8MAR.1	8MPR.1	9MAR.1	9MPR.1	7MAR.2	7MPR.2	8MAR.2	8MPR.2	9MAR.2	9MPR.2	7MAR.3	7MPR.3	8MAR.3	8MPR.3	9MAR.3	9MPR.3
Lrrn4	0.211955	0.430652	0.826162	1.46542	0.279211	1.80636	0	2.10732	2.76524	0.0930807	2.29714	3.93628	0	0	2.48806	2.99862	3.23797	3.488	1.60793	2.02324	2.88592	2.70812	3.36898	3.00395	3.08939	3.08177	3.58738	4.04698	4.01487	3.44747	4.87517	0.897226	3.23859	3.44359	4.01363	3.45392
Msx1as	0	1.27967	1.31289	2.6834	2.49538	3.7362	0.916527	3.03941	3.08927	3.84625	4.41441	6.17888	1.21299	3.1163	4.01215	5.76344	6.15693	6.71565	2.58285	1.89671	3.71299	4.29654	4.99239	5.17543	3.75939	5.09023	4.24916	6.02981	5.10958	5.90345	5.24486	4.33098	4.22847	6.04926	6.19905	6.09772
Bcas2	7.30749	7.14046	7.33729	7.11988	7.29055	7.2693	7.33371	7.5536	7.28834	7.4027	7.04768	7.03215	7.45729	7.02014	7.25212	7.49067	7.45963	7.17984	7.45909	7.42424	7.41412	7.1953	7.41262	7.53574	7.48193	7.42424	7.46406	7.50202	7.4488	7.17053	7.50497	7.34289	7.48002	7.5207	7.43018	7.26794
Peg10	0	0.827861	1.47384	0.883412	1.08449	1.8382	1.16023	1.83512	2.25533	1.88515	3.02825	4.57451	1.76536	1.37744	1.92373	2.41561	3.21657	4.18847	1.69672	2.17056	2.05403	2.5904	3.85644	3.84976	3.22847	3.73059	4.04749	3.68222	4.25288	4.34517	1.59599	2.39984	2.42746	2.60952	3.21058	3.25401
Msx2	0	2.49329	1.89429	1.69446	2.6658	3.66347	0	3.61207	1.10032	4.6621	5.70929	5.64857	2.86914	3.48431	4.66576	5.67511	6.272	6.10754	2.31145	2.54297	3.45979	4.54722	4.71844	5.39023	1.72595	4.25919	4.83463	5.98366	5.81358	6.34306	3.70159	3.55585	5.55103	5.81016	6.28415	6.16106
Hand1	0	0	0	0	3.4942	4.32549	2.41899	4.40842	2.9738	5.52531	5.01453	7.44343	2.49244	2.2698	4.58635	5.60466	6.40015	6.58958	2.68797	0	4.4173	4.81696	5.96993	6.48753	2.464	5.929	4.76238	6.78634	6.82889	7.29193	3.72428	2.2698	5.83473	6.19417	6.5869	7.59882
Zfp365	0.107176	0.0743789	0.189488	0.819216	0.399361	0.708893	0.824419	0.372418	0.806982	0.763242	1.91624	1.90551	0	0	0	1.67509	1.59243	0	1.4278	0.659997	1.87449	1.43641	1.59086	0.976286	2.08712	0.726497	1.62162	1.12793	1.65081	1.77153	1.70943	1.92881	1.47142	1.53622	1.2254	1.8744
Crb2	1.53003	0.281094	1.36567	1.63101	1.16582	2.19964	0.44657	2.26574	2.54998	3.25771	3.9161	3.51887	0.977776	1.88386	2.64681	2.89125	3.91595	2.92814	1.188	0.940628	1.90907	2.75866	3.03432	3.47646	2.19063	3.53986	3.17709	3.38159	4.16503	4.05236	0.434524	2.62356	3.82982	2.94626	4.12359	4.29117
Six2	0	0.103907	0	0	0	0	2.09648	0	2.27341	0	1.76608	0	0.565686	0.162995	0.264275	0.313111	1.38544	0.162995	2.6914	0.768106	1.98946	1.88443	1.21249	1.2573	2.48984	0	1.79076	0	2.12403	0	1.51113	0.162995	1.20126	2.20721	2.99566	0.994434
Mb21d2	0.0479066	1.91382	0	0.105093	2.48917	2.24442	1.29036	2.34136	1.10475	2.48052	0.927931	3.55948	2.12354	1.52533	2.18563	2.55847	1.77503	2.87664	2.13158	2.3419	2.13179	1.91517	3.21357	3.8099	0.899817	2.35173	3.02599	2.55261	3.09805	3.90267	3.00578	3.25066	2.18858	2.9931	2.67122	2.59558
Casd1	0.974965	1.18273	2.54355	2.14292	2.44609	2.26865	2.01946	2.67569	2.278	2.40525	2.29769	2.84375	4.21403	2.67706	3.67141	3.48302	3.35753	2.37754	3.24046	2.91305	3.31947	2.87805	3.41518	2.12025	3.9992	4.19478	3.2857	3.31189	3.64567	3.09029	3.80501	3.11009	3.40879	3.56206	3.12019	3.81938
Parva	1.92801	0.0336521	1.66469	2.56333	1.57497	0	0.464384	0.475234	1.27886	2.23782	2.24317	0	1.84985	1.98071	1.38257	2.39544	1.41345	1.33506	2.82124	2.36676	2.26864	2.35277	2.48457	1.227	3.33155	1.66635	2.00371	2.03014	3.29705	1.70164	2.25729	1.73007	2.00261	2.1346	2.42788	1.84109
Hand2	0	0	0	0.98476	0	0.277541	0	0	3.19588	3.77694	4.10532	4.05329	2.14508	0.31802	2.80103	1.86538	3.64368	1.45038	2.8597	1.73811	3.55262	3.89514	4.33132	4.3295	3.35388	3.13673	4.29151	4.51148	5.88403	3.55844	1.89437	0.31802	1.85202	1.7037	4.52259	2.44421
Insig1	2.86454	2.21799	3.15911	2.75183	2.5237	3.18933	3.84521	4.13376	4.32095	4.71988	2.97683	3.02274	2.55763	3.16203	3.76538	3.57737	3.68774	0	3.49816	3.17013	3.54461	3.67843	3.82937	4.20901	5.61934	4.69176	4.69942	4.13288	1.60534	3.89037	4.99609	4.82534	4.41593	4.78268	5.20033	2.81172
Adra2b	0	0	1.33465	1.87336	0.284313	0.57723	0	1.55829	0	0.106323	2.40693	2.8113	0.893413	1.06069	0.183325	1.0979	1.32551	0.29394	0.32518	1.86481	1.95511	1.9893	3.69891	2.95021	1.67577	2.49486	3.26267	1.77612	3.43349	3.37505	0.326751	0.183325	1.76385	1.48143	1.63581	2.52831
Rod1	3.53925	2.86616	3.44129	2.8111	2.93301	3.48248	3.52367	3.44635	3.15507	2.99733	3.26883	3.82486	2.85407	2.92779	3.04063	3.00216	3.02181	2.9342	3.28607	3.45833	3.45581	3.70851	3.09364	4.0939	3.41278	3.87783	3.3671	3.88169	3.0541	3.78904	3.43526	3.41346	3.87114	3.22349	3.498	3.7869
Tmem88	3.53478	5.7993	4.33124	5.62742	4.14098	5.93021	7.16423	4.15644	6.68767	5.50586	7.32466	6.58819	5.90375	3.9137	6.16112	6.96808	7.78049	6.72549	6.68794	5.95534	6.60388	6.45865	7.20271	7.58609	6.74058	6.09508	7.27801	7.04021	8.01752	7.63869	5.38418	6.2535	7.18608	6.30228	7.71152	7.79986
Kdr	1.27126	0.760241	1.77383	2.26384	1.39226	2.2119	0.721456	0.734914	0.933294	2.7525	2.88735	3.77435	0.957204	2.32645	2.32362	2.85007	2.96125	3.60371	1.98408	0.156674	2.31649	1.76459	3.62624	3.34189	2.71447	2.1593	3.4259	3.60848	5.21664	4.08208	0	3.11632	3.92925	3.7748	3.83478	4.00394
Sh3bp5	3.30468	0	0	0.2701	0.968737	0.926788	1.32061	0.310306	4.1764	0	4.55157	3.02299	2.26788	1.79746	2.01018	2.5903	0.929362	3.75429	4.59119	2.1307	3.60547	3.05114	2.04666	4.23079	3.75631	0	3.26354	2.6671	4.22512	3.94685	2.75495	1.59037	3.40808	2.99098	2.25783	3.77382
Tnnt3	0	0	0.957865	0.896156	0.079585	2.73699	1.37537	1.52727	2.89205	1.75441	2.63494	1.44028	0.604955	0.84576	0.870865	1.75642	4.07212	1.09269	2.89872	2.22961	3.32248	4.14433	3.24317	3.84876	2.76682	2.5423	2.4874	1.76914	2.72848	1.43111	2.47201	1.5106	4.05522	3.20806	1.78365	4.68535
Fgfr3	0	0.691614	1.22395	1.75244	1.52564	1.97109	2.06098	1.95721	3.68645	2.98825	4.62375	3.26676	3.4073	0.776303	3.04909	3.17489	4.94439	3.03757	2.82043	2.62123	4.30773	3.32382	4.2702	4.61237	3.46515	2.46905	4.31249	2.52991	5.26619	2.72917	4.04256	2.13381	3.63028	2.8863	4.75887	3.17126
Foxk1	0.508587	1.54635	0.629949	1.44629	1.17226	1.13621	0.341416	0.788701	1.41837	1.00411	1.15016	1.85993	1.59805	1.03614	1.36196	1.12799	1.64284	1.65406	0.875648	1.34531	1.16685	1.44184	0.964809	2.02412	1.44989	1.56265	1.65819	1.8801	1.8795	1.30574	2.5595	1.98269	1.89015	1.2527	1.84734	1.98529
Smad7	0.659241	0.171689	0.875823	0.392827	0.529608	1.02424	0.965723	0.99545	2.68749	1.6877	3.10387	2.88412	1.2937	1.95021	2.13853	2.63602	3.10545	3.29369	1.95375	1.27187	2.01989	2.85196	2.37295	2.43828	2.50781	2.49374	2.62012	3.19898	3.6653	3.14734	1.55088	1.7018	2.81124	2.10276	2.81178	2.98024
Nrp1	0	1.47678	1.45786	2.72071	1.01277	3.1868	0.749717	2.41521	3.35254	4.34916	4.21378	4.63838	2.27698	4.23924	3.73153	4.19991	5.51854	4.80965	1.33565	3.35812	3.51824	3.67264	4.37378	5.01869	3.27267	3.813	4.3673	4.98424	6.15941	4.84367	4.21945	2.29595	4.26906	3.77428	5.79744	4.93985
Pdlim3	0	0	0	1.4713	0	0	0.28527	0.28527	1.07256	0.28527	0.28527	0.28527	0	0	0	0	0	0	0	1.32424	0.0896894	1.69504	3.19949	3.91689	3.55625	0.28527	1.23073	0.856452	4.80246	0.28527	0	1.9555	0	0.772221	2.89084	3.9701
Glce	1.81355	0	2.62859	2.37894	2.94448	1.80142	1.81526	2.1235	1.9734	0.447629	3.37606	3.0244	1.93522	2.60297	2.24823	2.36714	2.04019	2.16463	2.43297	3.77377	3.11881	3.4126	3.67217	3.13941	2.32424	2.62201	2.91878	3.51261	3.22763	3.15469	3.96645	3.2477	2.49381	2.37757	3.03885	2.16203
Cttnbp2	0.0215804	0.340008	0.0352901	0.248665	0.159006	0.475887	2.01142	0.0987776	0.718955	0	0.770283	1.14269	0.886741	0.841851	0.876887	0.165071	0.271708	0.279902	0.946563	0.324494	0.784718	0.787535	1.04549	1.17163	1.22856	1.04057	1.05671	0.880665	0.748231	2.13511	0.928877	2.50369	1.48679	0.206852	0.0933086	1.03607
Tfrc	3.95384	3.74849	4.15534	3.88656	4.00725	4.19363	4.2486	4.54337	4.07028	3.79925	2.05326	4.52465	4.13859	4.08471	4.35476	3.12125	3.7731	3.81136	3.89962	4.40552	4.32222	4.19338	4.34585	4.09902	4.64113	4.35876	4.51195	4.98812	4.61538	5.26486	4.28251	4.83666	4.96879	4.27386	3.92092	4.60007
Ptpn13	1.83442	2.76409	2.37064	3.13208	2.18559	2.78453	2.94664	2.75185	3.65281	1.88289	3.64946	3.15137	3.76004	2.29587	3.22011	3.2218	3.62769	2.96605	3.73683	3.9091	3.06767	3.60245	3.55737	3.61656	3.49941	2.73101	3.41853	3.52636	4.00478	3.15572	3.6957	3.42768	2.83621	3.68522	3.9361	3.08476
Lsm11	1.76811	0.261353	1.38485	1.40369	1.54739	1.36978	1.49878	0.760864	1.41318	1.97691	0.76181	1.27457	1.78793	1.30506	1.29759	1.11737	1.60164	1.80957	2.08683	2.01993	1.33548	1.97945	2.32802	1.7268	2.19102	2.20503	1.36687	2.31631	1.37059	2.05777	2.07475	1.49777	1.66143	1.50406	1.43127	1.45474
Nusap1	4.20234	3.77521	4.45032	4.29357	4.74869	4.98091	4.68667	4.41789	3.51306	4.30121	4.6903	4.63116	3.60894	3.71855	4.54096	4.12336	3.59276	4.18141	4.89896	4.71935	4.88378	4.72469	4.62411	4.86094	4.89264	4.27212	4.38596	4.34762	4.98553	4.35711	4.24939	4.38575	4.52562	4.26927	4.55004	5.1026
Thsd7a	0	0.0398581	0	0.453327	0.10056	0.1555	0.797429	0.257145	0.459405	0	0.603933	0.524085	0.849812	0.437074	1.34005	1.33486	0.91051	0.61969	0.849176	2.1461	0.987552	1.06141	1.20075	1.64453	1.45396	0.7145	1.12424	1.2226	1.77766	0.355177	1.99938	1.09928	0.263288	0.420225	1.43857	1.11087
S100a10	7.20616	7.07924	6.37936	7.39557	6.48643	6.58658	7.5184	7.48354	7.45354	7.18682	8.11591	8.45049	8.33593	7.69905	8.20204	7.92033	8.46842	7.29646	7.56302	8.05727	7.33017	8.25451	8.20562	8.72066	7.89641	7.65959	8.03089	8.59322	8.36403	8.79825	8.5724	7.3054	7.74108	7.98405	8.62811	7.97407
Edem1	2.78661	2.92334	2.56318	2.7538	3.04458	2.86864	2.51106	2.59067	2.35679	1.86969	2.48893	2.61662	3.69711	3.06397	3.44113	2.61964	2.3778	3.18048	2.6857	3.76045	2.31364	3.01643	2.57955	2.67849	3.4575	3.71176	3.23917	3.16977	2.56285	3.39192	4.04663	3.49462	3.52251	3.16643	3.40031	3.52309
Plod3	1.68773	3.11124	3.22527	3.46524	3.16766	3.2212	2.79501	3.12418	3.99924	0	3.49234	2.77838	0	0	2.4648	2.97063	3.12806	3.14835	3.50318	3.3016	3.37826	3.28505	4.06569	3.05476	3.8013	3.84091	3.29135	3.65688	4.46287	4.25766	5.60852	3.95407	4.27135	3.5491	5.38747	4.04607
Polg	3.21061	3.30142	3.42751	3.75275	3.00425	3.68839	4.17654	3.80068	5.3316	4.54172	6.27196	4.50929	4.77127	3.66201	5.37037	5.23946	6.10003	4.86414	4.75811	4.6003	4.94163	5.25608	5.39996	5.53668	5.26032	4.33855	5.43102	5.2365	6.74942	5.11089	4.80303	4.35373	5.00239	4.69613	5.43744	5.13206
Zim1	0	0	0	0	0	0.581568	0	1.07903	0	0	0.428072	0	0.0792679	0.0792679	0.0792679	0.0792679	0.0792679	0.0792679	1.23996	0.641293	0.941594	1.74935	0.081906	2.17441	0.49918	1.45452	1.09662	0	0	3.47314	1.03025	2.86297	0.0792679	0.324883	0.3237	0.0792679
Gata2	0	0	0	1.16475	0.526062	0.289956	0	2.20232	0.588029	0	1.74229	2.09784	0.705945	1.05521	0.8544	1.28158	0.731788	1.74724	2.39591	1.66065	1.18925	1.53752	1.65615	3.11353	1.96682	2.02112	1.71444	2.43591	2.15299	2.20254	0.705945	0.705945	0.705945	0.705945	1.71107	2.02242
Igf2	0	3.94323	2.47544	3.20002	2.3712	3.91811	6.05213	4.5192	6.77506	5.69019	7.49978	6.21034	4.85743	4.12556	5.69971	5.11654	7.17437	6.9886	4.78681	4.35381	5.0957	5.35524	6.43309	7.13409	6.46559	5.56132	7.43411	6.57369	8.03555	6.97774	5.85092	4.6367	5.41956	5.31215	7.47747	6.21466
Zar1	0	0	0	0	0	0	0.175048	0.175048	0.175048	0.175048	0.175048	0.175048	0.130259	0.130259	0.130259	0.130259	0.130259	2.61514	0	0	1.43743	2.6571	3.22444	2.63184	0.175048	0.175048	2.51204	1.91557	3.98893	0.175048	0.130259	0.130259	2.91833	0.130259	2.66625	1.58877
Man1a2	2.47596	2.70467	3.42034	3.20551	2.94198	3.41329	1.98424	3.35836	2.97915	2.74057	3.30351	3.94537	3.53212	2.74056	3.89037	2.37355	1.74235	3.55215	3.68999	3.38011	3.17478	3.05228	3.35208	3.34773	2.83001	4.13743	3.39206	3.91616	3.22811	3.82574	4.16419	3.46428	3.89946	2.93991	2.77337	3.23548
Dsp	0	0.908488	2.2114	2.20332	2.80559	3.04301	2.68812	2.13334	1.71845	1.98909	2.61123	3.22572	2.58282	2.93317	2.58384	2.02623	2.96377	2.61604	2.54836	3.04991	2.32488	2.92119	2.77142	3.49549	1.91245	3.20391	2.73644	3.57465	3.07127	3.22534	2.80075	2.84394	2.74495	2.75922	3.64153	3.71798
Anln	3.31212	2.31541	3.398	3.30167	2.70446	3.64012	3.84973	3.22049	3.49161	3.18297	2.98564	3.03034	2.55225	3.87693	3.53218	3.70384	3.43026	3.95617	4.32467	4.15821	3.86096	3.64377	4.15847	3.76226	3.96529	3.69963	3.34925	3.59777	3.98942	3.81234	3.48178	3.79121	3.75723	3.32922	3.62493	3.83587
Rybp	4.3681	3.01504	4.03822	4.01232	3.70696	4.11602	2.02287	4.48242	4.26531	4.062	3.38406	4.49434	3.8107	3.70346	3.67049	3.50072	3.76739	3.94372	4.38534	4.5322	4.06902	3.97832	4.6586	4.04952	3.90908	4.37351	4.52507	4.81135	4.62849	4.77722	3.99432	3.42226	4.03352	4.12623	4.15134	4.83655
Ldlrad3	3.06913	2.03248	2.94602	2.62054	2.5342	2.52549	2.92538	3.15922	3.01045	2.10151	3.73418	2.18456	2.76891	3.49546	3.68134	3.23887	2.32132	3.24945	3.35276	4.10134	3.4053	3.4766	3.5804	2.98424	3.6304	3.42494	3.74292	2.94573	3.4273	3.12143	3.84311	3.28182	3.21236	3.30808	3.07691	2.93667
Fbxo36	0	0	0.755777	0	1.59244	0	1.27604	2.39021	2.21203	2.65847	2.62504	2.75249	1.27454	1.27454	1.47964	2.52626	2.74875	1.6553	2.29104	2.86264	3.23747	3.18054	3.47301	2.89957	4.28073	2.68054	2.29538	2.81912	3.01652	2.70933	1.27454	3.20945	1.27454	4.41599	1.27454	1.27454
Purb	3.5515	3.9397	3.86113	3.47681	3.98826	3.6961	3.97996	3.94074	3.80017	3.49375	3.7041	4.28032	3.18255	4.1191	3.73573	3.53432	4.09741	3.42724	3.93617	4.04105	3.73756	3.83409	3.99014	3.94697	4.51514	4.1029	3.9708	4.14732	4.29464	4.53171	4.22083	4.46154	4.09949	3.88081	3.63859	3.34652
Padi3	0	0	0.630894	0.484965	0.423923	0.326901	0	0.718623	1.15481	0	0.858583	0.714516	0.807846	0.521998	0.241163	1.41973	2.98616	0.908795	0.684091	0.666644	0.730581	0.556698	1.88562	1.7583	0.0475378	1.5083	0.639409	0.550729	2.4468	1.40633	1.41779	0.77017	1.73315	0.596968	3.06071	3.03359
Stx8	2.46788	2.64313	1.44147	2.24744	2.77521	2.04032	1.78746	2.09847	2.43501	2.65363	2.02433	2.21116	1.9067	2.16639	2.49124	2.05327	2.71906	2.87209	2.64025	3.13855	2.13951	2.21666	2.77618	3.34301	2.48089	2.42612	2.80316	3.10461	3.5674	2.23402	2.2796	1.77494	2.7188	2.15841	3.06378	2.9716
Tbx20	0	0.29148	0.483878	0.449994	0.055375	0.408614	1.15813	1.71154	2.46017	1.53704	2.73115	2.94613	3.11393	3.30634	3.63503	2.37209	4.489	2.67382	1.77975	1.54341	2.57823	3.54239	3.8257	4.06685	1.72953	2.39418	3.61347	3.11211	4.93943	4.13957	1.94627	1.87085	3.94875	1.809	4.22803	4.75173
Sct	0	0	0	0	0	3.74935	0	2.10101	0	5.43904	2.60476	5.56654	2.02846	2.02846	3.66476	4.67456	4.79046	4.5424	1.92143	1.39938	3.94119	3.0994	4.95295	5.03896	0	5.49885	4.16938	6.40163	5.28462	6.7602	2.02846	5.04655	3.57066	4.33827	2.64057	3.63295
Rnf141	0	1.54042	2.5731	2.70806	2.52366	1.80076	0.749822	3.25193	2.46613	3.62493	2.50189	2.77092	1.82623	1.04502	2.19719	1.04502	1.98244	1.04502	1.56192	4.48803	1.37205	2.92568	3.66007	3.81702	2.03878	3.26332	3.80216	2.23057	2.37938	2.58818	4.53136	3.40929	4.4753	1.04502	4.58868	3.73313
Mxra8	2.22271	1.13429	3.29434	2.60249	3.56664	1.94909	2.34332	2.71193	3.38112	2.97423	3.21533	2.95468	2.88549	1.26163	2.26704	2.2853	3.23335	1.37486	3.19021	3.06635	3.07849	3.55899	2.56892	3.65848	3.83032	3.50165	3.73488	3.83874	4.47544	3.45388	2.45448	1.5857	1.6583	3.18673	4.19175	3.93036
Igf2as	0	1.29629	0.156609	0.194156	0.0198174	0.630884	1.071	0.00695593	1.62409	0	1.84735	2.12267	0.35712	0.35712	0.777134	0.913385	0.786758	2.38386	0.563254	0.544009	0.584576	0.981896	2.42527	2.71219	1.24578	1.92779	2.45107	1.99598	2.9122	2.51494	1.8465	0.672825	1.08989	0.743508	3.06966	1.2361
Pot1a	2.52999	3.23483	3.2632	3.40992	2.538	2.83528	2.24779	3.08841	2.84241	3.11231	2.25397	2.22608	1.64708	1.12669	2.42331	2.72881	2.17964	2.15613	3.15818	3.07986	3.01918	3.35852	3.45314	3.15829	1.67763	3.82938	2.54813	3.79681	3.08578	2.88149	2.14095	2.05699	3.63393	3.8986	2.74648	2.03896
Atg5	3.40788	4.57842	4.68353	4.4706	4.73086	4.34454	4.73199	4.70076	4.55688	4.20364	4.72548	4.71729	4.59359	4.33273	4.61095	4.9804	3.88386	4.59744	5.11035	4.79928	5.3135	5.17574	4.79926	4.43402	5.1036	5.03666	4.73826	4.85076	5.0092	4.92482	5.21735	4.67202	4.41596	4.87619	5.04488	4.26263
Morc4	0	0	0	0	0	0	0	0.129939	0.607119	2.00728	1.27374	4.98151	1.39176	2.00137	1.62369	4.31898	4.32757	5.07307	0	0	0	0	2.44074	3.96496	3.21406	2.23642	2.78928	5.12427	5.41429	6.18279	3.31797	1.13426	1.70672	5.14896	3.3046	5.03867
Wdr47	0.337303	0	0.646485	1.18073	0	1.83557	0.806195	0.592973	0.374462	0.469344	1.46866	0.590636	0.850573	0.0509132	0.324536	0.0509132	2.07428	1.00421	2.48314	1.21966	1.25642	1.71828	1.62409	2.41265	1.59119	0.375689	0.866075	1.23466	1.36616	0.964156	0.341665	1.681	1.81828	1.40546	1.98688	0.0509132
Zc3h13	3.23377	4.16185	4.03134	3.89651	3.83331	3.43412	3.63972	3.74619	3.94555	4.19082	4.05816	4.0129	3.63532	4.11734	4.14461	3.79842	3.87006	3.97722	4.32771	4.0457	3.70896	3.87496	4.26974	3.79048	4.67986	3.79132	4.48523	4.62867	4.57609	4.47771	4.19598	3.97052	4.38375	3.91385	4.26114	3.85198
Msx1	0	0	0.600042	1.03249	1.3192	1.75473	0.151812	0.996312	1.14034	1.44165	2.57422	3.39888	0.454366	1.49122	1.28164	1.85193	2.91819	3.37532	1.51796	0	1.68125	2.37805	2.5069	2.76839	1.52811	2.60413	1.99535	3.0897	2.29564	2.13891	0.951076	0.766603	1.82637	2.49619	3.36405	3.50718
Hsd11b2	0	3.45285	0	2.97598	0	1.6987	4.39156	1.96601	5.3316	3.38878	5.69929	3.24965	4.18849	1.61693	3.81348	2.20364	3.79056	3.36388	4.37315	4.85844	4.40395	4.22672	4.94283	3.29384	4.67754	2.60252	4.99283	4.6668	5.78468	4.24095	3.9492	3.38507	4.31397	2.38788	3.01733	4.51924
2610002M06Rik	0	1.94059	1.72638	0.509946	0.842279	1.80771	0.588307	0.988335	0.304959	0.847718	1.21532	1.0114	0.544829	0.510782	1.79628	1.0596	0.510782	0.730966	2.20399	1.20279	1.79079	2.10134	1.9089	1.59243	1.92291	1.18651	1.30745	1.41889	1.73055	1.35867	1.65533	0.510782	1.22168	2.35733	0.738511	1.65954
Clk1	5.72822	5.1989	5.51474	5.41542	5.50117	6.06293	5.63213	6.04891	6.13794	5.46635	5.82424	6.41171	5.57308	5.45938	5.96332	5.34809	5.50583	5.11152	5.50566	5.93806	6.17942	6.38725	6.01222	5.86038	5.7511	5.97015	5.74819	6.01175	6.51462	6.1639	5.89802	5.75992	6.31688	5.72379	6.30371	6.366
Cfc1	0	4.34739	2.97022	5.01746	3.27548	5.83483	4.29914	5.0004	6.00337	6.24396	6.88751	6.19052	5.52514	4.742	6.59363	7.20561	7.21379	7.00429	5.94039	6.57447	7.60204	7.62641	8.28924	8.08115	6.04952	5.95947	6.55026	6.37914	7.80324	6.26251	5.05515	6.04096	6.62019	6.12876	8.05492	6.96452
Ets1	0.875324	0	1.60807	0.479747	1.10321	0.725454	0.133999	0.531478	1.07703	0.857848	0.225869	1.45573	0.0636932	0.12469	1.1103	2.34184	1.28601	0.993906	0.960951	1.0895	0.576111	1.39198	1.62236	1.77965	0.533873	1.93814	1.43637	3.65302	1.18307	2.52572	1.91679	3.15475	1.40524	1.20811	1.84715	1.69695
Unc5c	0	0	0	0.415171	0.149089	0.730788	0.420233	0.825003	0.774592	1.07452	0.551957	3.02281	0.448863	0.0900188	0.0389073	0.0389073	0.889627	3.08694	0	0	0.481698	0	2.33025	1.59956	0.106089	1.72896	1.51962	3.57612	4.13266	3.8971	1.35471	0.0389073	1.12584	0.721192	2.87138	2.55212
9430020K01Rik	0	0.719799	0	2.34204	0.697258	3.21633	1.36305	1.74342	4.39051	2.82352	5.16375	2.56098	1.51446	0.792011	2.08524	1.50264	2.63264	1.83439	3.52614	0	4.47806	4.43753	4.5024	4.58217	4.04393	1.97754	4.78991	3.65585	4.49651	3.45094	1.74951	1.07988	2.78159	2.14153	3.2773	1.7601
Prdm6	0	2.3447	0.256297	1.69605	1.54215	1.40228	2.2954	0.896636	3.20543	2.9857	4.20454	4.29696	1.66453	2.9913	3.47966	4.73072	5.00012	4.69604	2.94176	0.876502	3.53074	3.7686	4.11099	4.43567	2.76024	3.97234	4.07945	5.17322	5.21041	5.65176	3.22033	2.72243	4.64778	2.52057	5.25362	4.79634
Cyp26b1	0	0	0	0	0.0891476	0	0.00182193	0.00182193	0.00182193	0.00182193	0.125939	0.00182193	0	0.0978205	0.545612	1.17608	0	0	0.352811	0	0.721879	0.994288	0.979186	0.234665	0.500594	0.368928	1.37627	0.716443	0.104466	0.719076	0	0	0.888256	0.386963	1.31344	0
Coch	0	0	1.59843	1.10156	0	0.534732	1.00872	2.8252	0.0693396	0	4.23408	0	1.44971	2.0189	2.64312	2.65108	1.44168	2.84461	3.15427	1.68783	3.44038	3.40104	3.22484	2.10028	3.97584	2.34203	2.87629	0.864876	4.29002	1.99213	3.18864	1.30713	2.2061	1.33768	3.24005	1.41212
Large	0.846	1.22153	2.21298	2.2576	2.82601	1.18864	2.08216	1.8835	2.36246	2.07443	2.82428	2.17899	0.94983	3.36963	1.67017	1.94444	1.93932	0.955953	2.71681	2.40423	2.75056	3.23629	1.96847	2.0965	3.50075	2.82124	2.60173	1.37576	2.81388	3.0335	2.44907	2.39735	2.25782	2.57548	3.76912	1.83305
Scamp1	1.99392	1.37306	3.1614	2.63437	2.65508	3.24284	1.92026	3.39922	2.23984	3.29878	3.48565	3.3735	1.40733	3.03591	3.26466	2.56781	2.80324	2.61501	3.89955	4.13501	3.52021	3.2019	2.86808	2.69854	3.77956	3.82848	3.33955	3.38554	3.38577	3.72814	3.11805	3.74133	2.96728	3.10928	2.92394	2.95322
Uaca	2.15418	1.89159	2.56255	2.50363	2.24987	2.06296	2.33708	2.79808	3.85619	4.36218	4.04634	4.00919	4.26934	2.52241	3.31568	3.06788	3.4405	3.55515	1.9935	3.58829	2.34293	3.35581	4.02249	4.28381	4.00489	3.41299	4.51182	4.63459	5.37317	4.26349	4.70634	2.73145	2.2149	4.09938	3.42595	3.78938
Plekha2	0	0	0	0.702732	1.23607	2.72042	0	2.54582	0	0	0.567948	0.944373	1.50331	2.16497	1.67605	1.51665	1.31887	2.52134	2.10029	1.46969	1.2012	1.60441	1.24492	1.97027	1.64916	2.73583	1.83248	1.69826	2.62718	1.77268	1.38155	1.75676	1.37967	2.07693	2.28257	1.88245
Pdgfb	0	0	0	0	0	0	0.556344	0.0659056	0.902929	0.0659056	0.0659056	0.270578	0.160719	0.160719	0.160719	0.160719	0.160719	0.435231	0	0.13503	0.849055	1.20166	0	0	1.10786	0.0659056	1.87619	0.904049	0.0659056	0.840794	0.160719	0.160719	0.160719	0.160719	0.261783	0.895907
Capn6	0	0	0	0.156601	0.982951	0	2.80167	0.775911	2.36789	0.582403	3.04923	1.67227	5.28791	0.134991	4.6269	1.70387	5.00947	1.72416	3.46139	2.53822	2.50079	3.10601	3.74582	4.33616	2.03229	1.72958	2.80133	1.26434	4.18881	2.3758	3.43458	0.134991	3.86769	3.37824	4.98568	3.55437
Atp7a	1.15703	1.71936	1.65054	2.08995	2.01255	1.02381	0.919253	1.4294	2.08917	2.58222	2.57979	2.65884	0.796909	2.77542	1.94499	2.28046	1.32524	2.67095	1.79027	2.40457	2.38849	2.17921	2.34352	2.50821	1.43261	3.08894	2.62626	3.10037	2.97762	3.49829	1.14029	1.89335	1.97066	1.82308	2.16551	2.65405
Srd5a3	2.05253	3.32815	3.96423	4.36145	3.61464	3.51901	2.97343	2.98567	2.94225	3.96449	3.28197	4.17927	2.32979	3.51583	3.53276	3.85735	2.40717	3.16966	3.40295	3.92817	4.05634	3.74227	3.63637	3.90177	3.29328	3.49195	3.99733	4.73149	5.18791	3.99063	3.88213	3.03986	4.56947	4.33076	3.44724	2.96716
Zdhhc12	5.19254	3.44804	5.04641	4.91495	4.79968	3.85714	2.72289	4.0774	3.87108	4.289	4.18128	5.7483	4.14401	4.82318	5.19967	5.38833	5.04537	5.75586	5.20717	5.22957	5.04748	5.3757	4.78041	5.03967	4.93164	5.32238	3.77651	5.23377	6.09196	5.5102	5.44767	6.07006	4.55165	5.31902	5.89433	5.46535
Bambi	1.38725	2.90114	2.39582	3.51859	2.61187	3.10308	2.27667	2.38189	4.38413	4.46073	4.12112	4.24613	4.13333	3.03187	3.88132	3.91869	3.93552	4.17254	3.5035	4.37487	3.7497	4.18842	4.32863	4.62523	4.57412	4.33816	4.43324	4.09822	4.6474	3.59793	4.21209	2.3369	4.12875	4.29007	4.41874	4.10009
Tbx3	0	0	0	0.0587611	0	0.982077	0.257801	0.994831	1.30189	1.22474	1.85493	4.60128	0.56247	3.01522	1.97923	2.84837	3.98229	3.63056	0.717966	1.34056	0.973288	2.67457	3.0671	3.38363	0.330683	3.28164	1.6964	4.07934	4.21448	3.43361	2.02904	1.17566	2.55249	3.59214	3.79534	3.78549
Leprel1	0.126552	0.316701	1.05189	2.5477	1.25286	1.44652	0	1.56377	2.16013	1.59492	4.04733	2.70437	2.90136	2.67415	1.92861	1.85504	2.64031	3.61634	3.74081	1.22897	3.07487	2.98535	3.25889	3.37487	4.01064	2.29284	3.47266	3.25934	3.91508	2.96304	3.1375	0.861309	3.97066	3.07667	3.45998	2.21883
Shpk	0	0	0	0	0	0.187881	0.00277387	0.00277387	0.00277387	0.105247	0.00277387	0.00277387	0.0748464	0.0748464	0.0748464	0.0748464	0.0748464	0.0748464	0.81033	0	0.23134	0	0.757347	0.374075	0.00277387	0.15781	0.00277387	0.00277387	0.336352	1.54895	1.1517	0.798501	0.0748464	0.16334	0.0748464	0.451124
Atf2	3.56224	3.90495	4.01743	3.82808	4.1255	3.76965	4.13895	4.0928	4.44552	2.28727	3.92559	2.92633	3.78	2.99938	3.74515	3.95299	3.71311	3.99929	4.51539	3.84829	4.20445	3.81517	4.4396	3.99751	4.25738	3.95232	4.17358	3.93192	5.14139	4.3778	3.53534	4.21189	4.28167	4.26608	5.06274	3.88393
Serpinh1	5.32927	4.84184	5.353	5.78833	4.99237	5.07177	5.50259	4.23392	6.38429	7.17635	6.85472	5.7716	6.15466	5.36669	5.80367	5.98181	7.13165	6.30511	5.68476	5.59855	5.53729	5.59651	5.35058	5.80167	6.65703	6.388	7.12107	6.60475	7.73215	6.89282	6.98051	5.94091	6.18796	5.96077	6.81403	6.01841
Bmp2	0	0	0	0	0	0	3.3218	1.68669	3.06677	2.14434	4.54165	4.96872	2.69289	3.03091	3.75938	4.27712	4.34386	4.27995	0	4.59516	3.30234	4.65828	5.19587	5.78148	2.8246	1.55115	3.83234	5.53935	5.88638	5.12155	4.0487	2.61756	3.93075	4.15594	5.04911	3.64253
H2afy	5.66854	6.23463	5.35173	5.75594	5.69173	5.97167	6.45283	6.39512	6.62959	6.67116	6.83276	6.27645	6.36444	6.61658	6.20831	6.11896	5.83056	5.94875	6.22142	6.52266	6.25885	6.55361	5.96667	6.59533	6.44575	6.35775	6.75057	6.87666	6.54451	6.51201	6.74334	6.66267	6.25369	5.76587	6.2603	6.23314
Greb1l	0.935703	2.45372	2.87319	3.35343	2.23055	3.54364	4.2352	3.22598	4.20217	3.62298	4.24068	3.44752	3.99516	2.67199	3.97749	3.04711	3.84955	2.52223	3.81695	4.14796	4.28001	3.69302	4.44886	4.08815	4.35842	3.59018	4.40966	3.63063	4.50689	3.5881	3.44765	3.79766	3.71107	2.98866	4.53793	3.38956
Ubac2	4.30979	5.23517	4.89036	5.26044	4.7368	4.99791	4.30732	4.52216	4.37774	4.64365	5.27391	4.7956	4.38303	5.28189	4.55959	4.49396	4.73751	5.11835	4.86562	5.34072	5.01603	5.40765	4.52007	5.17681	4.40375	5.67558	4.75496	5.06371	5.05536	5.84399	5.05039	4.82401	4.996	5.43262	5.14987	5.19404
Usp32	1.6589	2.41967	1.93944	1.71009	1.83686	1.65864	1.30656	1.82544	2.68244	1.18822	1.97843	0.607846	0.943535	1.00141	2.04442	1.42796	1.54695	2.1856	1.69651	1.49987	2.31159	2.03206	2.5097	1.94634	2.44167	2.80125	2.34619	2.02343	2.18546	2.07582	2.20603	2.03401	2.44218	1.90015	1.96122	1.79172
Lrrc57	1.96135	2.03929	2.62006	2.95027	2.34898	3.32069	2.78144	2.34158	1.34533	1.19673	2.82564	1.53768	3.63425	0.929537	2.13328	1.87722	1.5893	1.4799	3.08427	2.81559	2.41098	3.49922	4.03124	2.78483	3.43961	3.71221	3.33761	3.63904	1.76769	2.56288	1.91313	2.84432	3.37283	3.38325	2.47279	2.33681
Lbr	5.19948	4.84294	5.67	5.46428	5.69228	6.07596	4.49352	5.95359	5.79116	6.27087	5.88018	6.5021	4.72852	5.279	5.52705	5.7665	4.62737	6.11826	5.45969	5.33805	6.11199	5.64496	6.34758	5.70705	5.63664	6.32435	6.10117	6.69575	6.87237	6.98742	4.61522	4.72369	6.49937	5.60287	6.36641	6.31148
Sin3a	4.67822	4.44585	4.80211	4.86286	4.40818	4.42137	4.48829	3.82184	5.02072	4.33387	4.37463	4.67093	4.22079	4.18027	3.98312	4.59161	4.58697	3.99754	4.55159	4.36132	4.85589	4.72304	4.54555	4.64183	4.78437	4.67669	4.69341	4.70407	5.21915	4.60162	5.11758	4.53477	4.32038	5.11623	4.79388	4.41431
Timp2	1.40846	1.66879	2.06004	2.4727	1.71411	1.47546	0	1.86075	1.49108	0.249166	2.52722	0.714744	2.65127	1.0922	2.40739	2.23902	2.42903	1.85379	2.44231	2.38526	2.32861	2.12792	2.28919	2.03318	3.20409	1.47242	2.15604	1.33676	2.71212	2.95028	3.6655	1.19848	2.03037	2.36786	2.75462	2.8961
Tmem181b-ps	1.87456	1.4273	1.68084	1.37197	1.63595	1.82498	0	0.999295	3.00999	0.277644	1.26881	0	1.24009	0.395895	1.83712	0.599121	0	2.25752	1.89078	1.82444	1.88359	1.62919	2.40233	1.93612	3.0744	2.52403	1.906	1.82153	1.98285	2.07423	2.30471	1.99785	0.871872	1.84835	2.97512	2.18944
Hmga2	7.15623	6.96386	6.67564	6.63552	6.57221	7.14088	7.26797	6.98357	7.82285	7.51371	7.66703	7.33928	7.20252	7.01824	7.36487	7.42384	8.06491	7.12155	7.67163	6.79581	7.35759	7.11113	7.78384	7.59667	7.58536	7.24558	7.73222	7.47029	7.70541	7.52905	7.19039	7.38399	7.71703	7.28947	7.91071	7.5398
Slc44a2	3.96476	0	1.8668	0	0	1.83979	0	0	0.541013	0	3.63193	0	3.05618	2.56601	3.43177	2.99942	3.49519	3.48405	1.65588	4.57236	2.20555	4.30512	3.33198	3.86885	3.60191	2.34089	4.23462	2.95111	4.87302	1.53557	2.7594	3.30435	3.05959	2.9835	3.3013	2.40723
Hmmr	4.38776	4.10848	4.30541	4.81896	4.04641	4.39714	4.39339	4.53726	4.94022	4.55353	5.36146	4.16325	4.62409	5.40697	4.54501	4.41536	4.47318	3.84554	4.76552	4.82971	4.98212	4.26699	5.25174	5.07626	5.56926	4.30457	4.98134	5.18612	4.90534	4.99792	5.07669	5.15026	4.66483	4.48095	5.12816	4.83497
Cmtm7	5.89336	5.30761	5.05088	5.31257	4.61693	5.45	4.19967	5.56421	6.1589	4.65854	6.08568	5.73844	4.53124	5.24234	4.98781	5.038	5.41374	5.91874	5.74241	5.16112	4.94549	5.21636	5.73019	5.97544	6.41122	5.34915	6.09747	6.10315	6.04213	5.75796	5.94678	5.96968	5.52273	5.8569	5.98198	6.4796
Nhsl2	0.059774	0.44232	0.179623	1.12555	0.622966	1.07188	1.09989	1.26815	1.93963	1.22992	2.17953	2.10916	1.51651	0.200006	0.83202	1.69544	2.28703	2.35981	1.50219	0.848491	1.24001	1.60952	2.41791	2.04867	1.92524	1.48529	1.58742	1.44026	2.81092	2.00864	1.88347	0.537957	1.36519	0.715091	2.726	2.44869
Epb4.1l5	3.61197	2.66184	3.23951	3.5383	3.34672	3.44401	3.41393	3.37045	3.72124	3.74119	4.01592	3.89961	3.6957	3.44837	3.84933	3.59903	3.89202	3.57104	3.20676	3.31693	3.78264	3.44657	4.03747	3.8511	3.88391	3.78734	3.74784	4.46064	4.01681	4.44205	5.36596	3.24754	3.8255	4.02488	3.74493	4.23367
Slk	2.01378	2.02708	2.64323	2.57915	1.27032	2.10517	1.32394	2.5621	1.33628	1.1951	2.33518	3.13728	2.5863	2.44568	2.98365	2.22772	2.92343	3.17785	2.18093	2.79957	2.60853	2.60879	2.58086	2.81948	2.7706	3.31234	2.79405	2.9996	2.68501	2.83385	3.06032	2.62381	2.59611	3.0236	2.47802	3.06043
Hmgcr	2.87589	3.58951	3.66712	3.65507	3.71404	3.76336	4.01955	4.23376	4.08974	3.65682	3.87458	4.04495	3.60053	3.91635	4.17039	4.12258	4.18029	4.04913	3.62656	4.10276	4.191	3.72162	4.35055	4.35522	4.5733	4.53888	4.77992	4.98062	3.74809	4.23568	4.10517	4.75245	3.52533	4.34847	3.92712	3.68021
Klf6	1.40948	1.51902	2.10275	2.6139	2.14105	3.75467	3.31384	3.52671	3.53723	1.75094	4.36775	4.65938	4.08432	3.89803	3.72595	3.72023	4.20021	4.86417	2.71465	4.626	2.90857	4.20619	4.8054	4.88257	3.54168	4.45747	3.94653	4.49342	5.2709	4.44111	3.94574	3.2239	3.76648	3.94416	4.85806	4.00169
Optn	0	0	0.134229	0	0	0.0540446	0.34537	0.46783	0.34537	1.90084	0.647523	0.911608	0.295021	0.608728	0.295021	0.295021	0.295021	1.50826	0	0.184002	0	1.63455	0	1.9502	0.686626	0.34537	0.34537	1.92223	2.10373	0.879272	0.475321	1.77964	1.37807	0.837655	0.439632	1.76538
Cdkn1c	0.186063	4.23089	3.00445	5.1507	1.68877	5.10607	4.98098	4.63519	6.23618	6.56837	7.25755	5.90049	4.75579	4.47326	5.75144	5.54136	6.02338	5.30052	5.70971	6.19212	6.0035	6.69271	6.67013	7.48943	6.26546	5.67912	6.73114	6.12347	7.4966	5.74253	6.02455	5.36693	4.83635	5.48258	6.23673	5.11463
Mboat7	3.97345	4.51971	3.63525	3.16174	4.05068	3.83963	3.49686	3.64367	4.37938	4.05665	4.33881	4.13075	4.3617	3.65691	3.73765	4.56089	4.0677	5.24672	4.28196	4.54824	4.06037	3.94505	3.99679	4.4344	4.22779	3.69649	4.1079	4.12377	5.45866	4.79352	4.4228	4.37044	5.20919	4.52586	4.5881	4.68587
Med1	3.41155	3.63339	4.1932	4.13706	3.80564	3.872	4.59476	4.32751	4.23352	4.00197	4.30016	4.21813	3.85305	4.43699	4.36351	3.93615	4.45043	4.24197	4.18138	4.13598	3.92719	4.42241	4.10531	3.92303	4.80342	4.5041	4.27298	4.61213	4.64714	4.53091	4.68698	4.31535	4.66775	4.15266	3.90413	4.65911
Airn	0	2.34706	0	0.546633	0	2.66864	0	0	3.88493	0.291116	5.00345	3.36728	1.26072	1.16345	3.16322	1.9135	2.01406	3.89537	0	2.48135	3.41065	3.41016	4.97139	5.09493	4.70467	3.62096	4.45294	4.88718	1.68383	3.63797	4.53863	1.61122	3.25073	2.1916	4.06089	2.8507
C430049B03Rik	0	1.62052	0	0	0	0.356271	0	1.76332	1.03222	1.11044	3.68892	3.00011	0.373837	1.16451	0.781609	2.16579	0.867957	2.65077	0	0	0	0	2.56095	2.99772	1.4355	1.78386	2.96337	3.86851	4.74701	4.82766	1.46557	1.46071	0.483543	2.06715	1.75565	3.53628
Mob3b	0.255427	1.14891	1.36514	0.729773	1.60931	0.916465	0.383997	0.963725	0	0	0.103269	1.66224	0.798822	1.273	1.32175	1.09091	0.665764	0.943593	1.15313	2.228	2.14241	1.30781	0.417293	1.00793	1.3748	2.02742	0.896151	1.32609	0.785109	0.902222	2.1523	1.70905	1.28369	1.80119	0.765851	0.900875
Cttn	5.25264	5.32416	5.16214	5.33386	5.56036	5.48704	4.97614	5.46972	5.12873	4.71788	5.4112	5.42975	5.76025	4.32244	4.79536	5.14311	5.05644	5.35652	5.53843	5.58481	5.80244	5.93144	5.22719	5.53967	5.15653	5.84323	5.50602	4.5113	6.32772	5.21406	5.49832	5.50308	5.37706	5.65657	5.2684	5.48996
Smad6	0.710375	1.76796	0.655962	1.34798	1.82436	1.03983	0.757855	1.75106	2.55898	0.873801	4.41283	3.78843	1.59721	2.20662	3.08033	2.89358	4.73233	4.34679	2.36836	1.24796	2.69361	3.32076	3.27116	3.58554	2.12884	2.58362	3.37302	3.26125	3.73584	3.82474	2.21492	2.08315	3.81514	2.96688	4.35681	3.49415
App	2.11207	2.2765	2.27248	2.12349	2.79594	3.17552	4.75516	2.82356	2.94141	2.96187	3.19662	2.62388	4.03698	2.62532	3.92214	3.23432	3.77554	2.2798	2.17904	4.62747	3.57973	4.23572	3.18717	4.29183	3.38818	3.54374	4.03843	3.56533	3.91485	4.0527	4.86481	4.10885	2.52509	3.77566	3.3391	4.03498
Lcat	0	0	0	0.105886	0	0	0.0558926	0.791513	1.14204	0.0558926	0.846312	0.501081	0.615706	0.373933	0.829716	0.620887	0.373933	1.17763	1.72304	0.746671	0.418581	2.22958	1.0277	2.0365	0.0558926	0.607442	1.71072	0.747791	2.7994	0.0558926	0.373933	3.7564	3.35973	0.373933	0.373933	0.373933
Frem1	0	0	0	0.915622	0	1.10613	0.565233	1.04707	1.77667	0.697849	2.15173	1.01612	0.814759	0.812326	1.20874	1.37957	1.84006	1.01103	1.5653	0.550324	1.16733	1.26087	1.67181	1.72866	1.78918	0.503083	2.16739	1.54579	3.23907	0.208608	0.997286	0.628258	0.971733	0.829935	3.18636	2.49154
S1pr2	1.83738	4.09913	3.64459	3.95863	3.42572	2.52902	3.99292	2.46019	4.83084	1.81193	4.46118	3.63557	4.32952	4.38414	4.53138	3.26042	3.30899	3.15401	4.54963	3.90296	3.59932	4.55486	4.26452	3.00704	3.83573	3.25061	4.46876	3.83038	4.65431	4.33438	5.5079	4.17299	4.41361	3.67799	4.17332	3.75
Prkca	0	0.148066	0.372516	0.828432	0	0.0830928	0.9675	0.884545	0.250594	0	0.796584	0.195169	0.36656	1.02796	0.328375	0.190226	0.414206	0.64215	0.487711	0.262278	0.933589	0.719838	0.572577	0.0299237	1.57914	0.885466	1.28128	0.601055	0.797871	1.35675	1.9388	1.62991	0.215257	0.438707	0.427114	0.0996893
Il17rc	0	0	1.48743	1.01584	0.0938868	0	0.712768	0.771138	0	1.12946	0	0	0.107358	0.107358	0.107358	0.107358	0.107358	0.107358	2.13032	1.82394	1.04166	2.11211	0.401417	1.23352	0.591298	1.21468	0	0.694554	0	1.72625	0.107358	0.107358	0.107358	1.46911	0.310064	1.31253
Usp29	0.506633	0.150385	0.846546	0.3015	0.367955	0.723417	0.067458	0.396492	0.55573	0.383267	0.470123	0.167206	0.157727	0.0456005	0.568948	0.265782	0.0456005	1.1774	0.331062	0.634121	0.345643	0.788506	0.809698	0.35368	0.593538	1.00429	1.01611	1.14676	1.38435	0.610744	1.94612	1.40928	1.33087	0.966164	0.0456005	0.481986
Tnfsf10	0.0827746	0.0166475	0.0166475	0.0166475	0.0166475	0.0166475	0.00590857	0	0.112295	0	0.0479611	0.020589	0.140754	0.0363447	0.34565	0.0294828	0.294475	0.0693392	0.0740279	0.126303	0.229585	0.0166475	0.0166475	0.0166475	0.0707728	0.0594503	0.247881	0.0028357	0.642114	0.0208527	0.241634	0.398124	0.625847	0.245777	0.253487	0.842779
Cdkl1	0	0	0.0324217	0	1.52106	0	2.26145	0.807948	0.166598	0.166598	0.166598	1.2238	0.102582	0.418983	0.102582	0.102582	0.102582	1.28851	0	0.921418	1.72599	0.0119657	0.619461	0.28937	1.94519	0.166598	0.166598	1.42145	0.652538	1.95912	0.102582	1.93514	2.06444	1.67352	3.03608	2.78327
Etohd2	0.59448	0	2.11091	1.57681	1.87121	2.7725	0.879769	2.65394	1.52705	1.87842	3.33811	3.30752	1.70016	2.28586	2.80485	3.17058	1.58998	2.45768	2.24893	3.17275	2.29262	3.2414	1.99149	2.4805	1.5885	1.97456	2.83505	2.75121	4.09474	3.54888	3.58378	2.30526	2.60503	3.40147	3.12679	2.03894
1810010H24Rik	0.0435223	0.0435223	0.0435223	0.0435223	0.0435223	0.0435223	0	0.316708	0	0	0	0	0.0783526	0.0783526	0.0783526	0.0783526	0.0783526	0.0783526	0.0435223	0.0435223	0.220117	0.615097	0.863234	1.46369	2.0467	1.10117	1.55647	0	1.15995	0	0.0783526	0.0783526	0.0783526	0.0783526	0.0783526	0.0783526
Dse	0	2.25336	0.924118	1.61525	1.30523	2.21246	3.3355	2.15893	3.41381	1.19243	3.28619	2.61251	1.39256	2.06016	2.13071	2.3914	3.0253	2.83222	2.57191	2.84314	2.58944	2.63229	1.61672	2.76161	3.20147	2.71462	3.06837	2.70133	3.09468	2.73591	2.14563	2.50538	2.63546	2.06068	2.93157	3.06562
Ece1	4.05135	2.35203	1.83372	2.65773	2.83592	2.10944	2.39468	3.27601	3.39166	2.58067	4.10143	3.67484	2.12475	2.54847	2.31162	2.41529	3.37791	2.22477	2.99393	2.31968	3.40691	3.72363	4.21707	3.85186	2.96996	3.54253	3.62214	3.89219	5.18983	4.88177	1.65301	3.29242	3.00713	2.29201	2.82407	2.67016
2810468N07Rik	0	0.58256	0.562999	1.64828	0.28971	0	0.337432	0.72652	0.337432	0.337432	2.92857	0.337432	0.51158	0.51158	1.05953	0.51158	0.51158	0.51158	0	0.392816	1.44751	3.00212	2.33845	3.19147	0.726634	1.62709	0.462951	2.4234	3.38897	1.60583	0.51158	0.51158	0.51158	0.51158	0.51158	0.965461
Dpy19l3	0.123331	0	1.10028	0.0352848	1.05187	0.281562	1.44451	1.36243	0.665807	1.24435	0.963025	0.619865	0.289899	1.15598	1.39152	0.933029	0.289899	0.593459	0.411748	1.39275	1.16498	1.09372	1.88568	0.051747	1.63838	0.86119	1.61114	0.740416	2.23388	1.4564	0.344234	1.93919	0.673114	1.77874	1.39636	1.18829
Ccdc134	1.06903	1.5296	1.78298	3.61534	2.81092	2.05468	0	2.87593	2.14218	1.68595	2.43866	3.87999	2.67054	2.99577	2.84533	2.26283	3.33399	3.89026	2.91562	2.61925	2.91676	2.56188	3.6775	3.12777	2.92475	2.27749	2.94736	3.34177	3.1895	3.63965	3.73524	3.38304	3.906	4.06227	4.55525	2.18734
Lifr	1.65688	1.04758	1.26801	1.11769	1.25463	1.57918	2.2408	1.69052	2.50679	2.29396	3.641	1.59075	2.63391	0.256655	2.8131	1.97036	0	1.95508	1.72352	2.07279	2.11808	1.89702	2.18725	2.03128	3.42432	1.16817	2.99258	1.91636	3.28973	2.99151	2.68883	1.48847	2.15433	2.23825	1.8352	2.34602
Klk14	0	0	0	0	0	0	0.103265	0.103265	0.103265	0.103265	2.045	1.02476	0.150336	0.150336	0.150336	0.150336	0.347096	2.08098	0	0.670614	1.86744	0.950553	2.33183	0.282363	0.103265	1.88744	1.22437	3.59584	2.77848	1.9145	0.150336	0.150336	0.150336	1.70664	0.150336	0.7931
Eif2s3y	3.74602	3.74602	3.74602	3.74602	3.74602	3.74602	0.744597	4.74417	3.09976	3.39486	3.10789	3.05127	2.1564	2.33003	2.90566	2.70615	2.1682	2.10048	3.74602	3.74602	3.74602	3.74602	3.74602	3.74602	3.39258	3.83576	2.98251	4.10999	4.23306	4.27993	3.65136	2.42513	4.22283	3.19194	3.52977	3.82451
2610005L07Rik	0.847182	3.23224	3.13728	2.75625	3.07562	2.47788	2.99271	2.29565	2.33698	2.95742	2.837	2.89578	3.62915	3.974	3.37915	3.42539	2.94252	2.97897	3.07247	3.32503	3.2562	3.48605	3.27903	3.16429	2.94763	3.48969	3.22261	2.67568	3.80213	3.02098	4.43239	3.55154	3.16152	3.60572	3.46727	3.25858
Klf7	0.977743	0	1.28143	1.17371	1.66342	2.05383	3.54592	0.978445	2.32156	1.10248	2.94537	1.3317	1.71188	0.822747	3.03256	0.708326	0.708326	4.20181	3.23992	2.61583	2.50725	1.79882	2.96947	4.01396	2.09877	1.97772	2.79514	2.5317	2.99304	1.14474	3.6189	3.09754	2.10861	1.41146	2.90023	2.77329
Cd44	0.546865	1.99408	1.22893	1.07578	1.59579	2.41795	0.707163	2.00231	1.61205	2.57811	1.58616	3.08933	0.6268	0.6268	2.75945	1.49446	2.45092	2.36472	1.49405	1.33443	1.46765	1.27355	2.51824	1.81678	1.81449	2.54793	2.81464	2.99821	3.67234	3.6763	1.9266	1.38731	3.03073	0.877013	2.42521	2.74226
Mdk	9.04507	8.86032	8.99614	9.00845	8.82017	9.12024	9.42147	8.86047	9.81551	10.2496	10.149	9.40618	9.44616	9.44539	9.48093	9.3755	9.64292	9.58396	9.58178	9.68063	9.26147	9.34656	9.41035	9.55965	9.4097	9.55218	9.94495	9.78401	10.1044	9.759	9.93211	9.38411	9.28143	9.46201	9.97018	9.54134
Plcb2	0	0	0.411896	0.235958	0	0.0251929	0	0.0245309	0.252184	0	0	0	0.00626538	0.00626538	0.00626538	0.00626538	1.1869	0.00626538	0.137869	0.112277	0.58458	0.0266469	1.07663	0.388086	1.62375	0.0463736	1.17672	0	0.427734	0.708212	0.00626538	0.00626538	0.00626538	1.13542	0.81152	1.78559
Hdac7	0.278704	2.31662	1.35036	2.58463	1.37806	1.13291	2.24609	1.89223	0.70373	2.16917	3.81127	3.14021	1.92695	3.36116	2.47497	2.49708	2.05844	2.67328	2.13239	2.46117	1.77803	2.98399	2.18348	3.10878	2.76458	2.53606	2.41701	3.24452	3.36919	2.62163	3.22885	2.53569	2.99501	2.8881	1.59436	3.39823
Slc27a4	1.60704	1.57869	2.49134	2.8586	2.21538	2.16063	1.54148	1.61162	1.59972	2.0671	3.05364	1.71734	1.08852	1.2968	2.18219	1.84123	0.680017	2.67838	3.19942	2.90535	1.22474	1.90944	2.57959	1.83493	2.78222	2.62377	2.23725	2.0265	3.48167	2.86146	3.16447	2.8652	2.87878	3.01962	2.65442	2.21003
Calu	5.9776	5.86081	6.14259	6.06415	5.91681	6.26038	4.68816	6.00776	6.60962	5.9815	6.1953	6.02628	6.04228	5.81417	6.13981	6.01793	6.27988	6.49034	6.02409	6.24391	6.53836	6.31788	6.54543	6.26876	6.1431	6.29949	6.40674	6.41039	6.73967	6.76992	6.51807	6.29165	5.66325	5.96204	7.04875	6.10625
Ndufc2	8.47314	8.14486	8.20396	7.99224	8.20993	8.09225	8.27477	8.15986	8.36425	7.99715	8.05855	8.5073	8.04478	8.27021	8.36149	8.0795	7.99747	8.64467	8.31835	8.36598	8.18106	8.02101	8.22273	8.36492	8.5211	8.27792	8.37342	8.23015	8.7086	8.48138	8.31982	8.55775	8.63817	8.0693	8.15484	8.51423
Igf1r	2.99404	2.40414	2.52127	2.67054	2.7824	2.94635	2.20432	2.35991	2.50176	2.57031	2.65233	2.55218	1.89575	2.35497	2.81627	2.30196	2.78292	2.88784	3.02311	2.80844	2.92939	2.44304	3.00187	2.81634	2.67544	2.79131	3.1879	2.6376	3.07115	2.9591	2.85704	2.53889	2.73505	1.96396	3.19682	2.79445
Rps6ka6	5.27336	4.60795	5.28005	5.08998	4.93877	5.43291	4.91778	4.92596	4.68279	5.27815	5.17992	5.85523	4.30125	5.15694	5.00223	5.21936	5.86401	5.61303	4.46223	4.54649	5.56893	5.65104	6.0443	5.23605	4.89109	5.62062	5.45931	5.85032	5.76933	6.09555	5.21627	5.29758	5.54455	5.49489	5.57282	6.30579
Ahcyl2	1.41542	1.86437	2.48595	1.63948	1.7953	1.68676	2.21818	2.35283	2.56566	1.63932	1.22246	1.23415	0.985089	1.78586	3.03694	2.37583	1.8063	2.68602	2.72843	2.40258	2.44884	2.14503	2.42317	2.76909	2.81779	2.58241	2.73222	2.52157	2.29846	2.69666	3.43858	3.17754	2.03741	3.22837	0.710898	2.46187
AI661453	0	0	0.0932114	0	0	0	0	0.677055	0	0	1.03993	0	0.968394	0.47087	0.869046	0.0654839	0.861443	0.122089	0	1.30795	0	0.705472	1.37275	1.50849	1.07383	0.10159	0	2.0071	0.845333	0.78626	0.460397	1.39186	1.46015	0.257784	0.337557	1.24596
Akr1c13	0	0	0	1.44297	0	0	0.457678	0.457678	0.457678	0.457678	0.457678	0.457678	2.87924	1.96633	2.94422	0.734003	0.734003	1.93747	1.94773	3.89985	0	4.00757	0	3.95125	3.12219	2.74984	0.457678	1.73858	0.457678	0.457678	3.83594	1.74118	0.734003	1.75504	0.734003	3.46724
Gsc2	0	0	0	0	0	0	0.0178586	0.0178586	0.0178586	0.0178586	0.0178586	0.318883	0.0861162	0.0861162	0.0861162	0.0861162	0.0861162	0.0861162	1.51872	0.552312	0.837257	0.99395	0	0	0.0178586	0.0178586	0.0178586	0.487456	0.0178586	1.50777	0.0861162	0.0861162	0.0861162	0.0861162	0.0861162	0.650897
Uggt1	2.19304	2.85003	2.65836	3.01464	2.85668	2.79301	2.45806	2.94936	2.82645	2.64712	2.63255	3.44469	3.21336	2.51912	2.62397	2.66062	2.88298	2.9493	2.52594	3.05571	2.82188	2.7971	3.08165	3.09796	2.78288	3.40234	2.64868	3.2272	3.33157	3.44685	3.76508	2.76112	2.62018	3.44943	2.77775	2.58155
Sparc	2.51704	4.92483	5.10052	5.73315	4.51717	5.65112	6.34521	0	6.37842	5.54413	7.46164	6.15796	6.04709	6.18109	6.74154	6.56636	7.55114	7.08879	5.93528	6.28324	6.17844	6.20394	6.62682	7.10461	6.89444	5.7021	6.50901	6.76537	7.75963	6.87306	7.48852	4.62437	6.76897	6.58128	7.96346	7.37376
H19	0	4.61095	0	4.98795	3.75043	5.72615	7.0295	6.21383	8.15026	7.4593	8.92388	8.82027	6.38606	6.38076	7.45372	7.633	7.56111	9.38602	6.22644	6.62464	6.86052	7.59137	8.10699	9.61119	8.02174	7.71187	8.58826	8.22697	9.44118	8.16986	7.53756	6.7287	6.79836	8.11961	7.12449	7.84038
2310061I04Rik	2.22766	4.18216	4.66421	4.8833	4.64809	4.55796	4.92444	4.3808	5.47718	3.94477	4.887	4.39514	3.53659	3.36414	4.05231	4.40228	4.11765	5.01292	4.00822	4.91141	4.5149	4.32632	4.79087	4.92915	5.5865	3.80077	5.28272	4.94161	5.06196	5.68011	5.03234	4.45354	4.51509	5.29759	4.63802	4.54407
Peg3	6.77045	6.24645	6.82543	6.57283	6.8546	7.07166	5.90077	6.78021	6.51435	6.45091	6.69698	7.27049	6.59594	6.38046	6.38795	6.80519	6.61166	6.89887	6.18378	6.60916	6.83447	6.65368	7.04007	6.70953	6.74104	7.27593	6.99149	7.24031	7.30287	7.26441	6.83175	6.94877	6.85247	6.91985	7.04118	6.82743
Rbms2	4.11104	3.92539	3.63272	3.75542	2.94137	2.8071	4.29353	2.87743	4.19199	4.00488	5.16955	3.30118	4.15948	4.01447	4.36263	4.07757	4.08219	3.00924	4.87309	4.37162	3.88597	4.39152	3.93274	4.61814	4.477	3.43543	4.27487	3.59074	5.0854	3.26761	5.31489	4.12478	4.35114	3.77248	4.02337	4.13457
Tiam2	0.113943	0.684973	0.0317404	0.682727	0.719317	0.195039	0	0.64334	0.60968	0	0.242967	0.284885	1.20061	0.652182	0.229966	0.264522	0.786442	0.72609	0.423706	0.41318	0.661328	1.50403	1.3275	1.79237	0.315785	0.523424	1.34005	0.868195	0.895431	1.19989	2.16822	0.220056	0.399677	0.417169	0.128887	0.536525
Pigf	6.10238	4.34707	4.94545	5.2384	4.89597	4.77661	5.59548	4.92094	5.357	5.57038	4.46125	5.6385	6.30944	5.90326	5.82089	5.58788	5.02847	5.77265	5.26963	5.97183	5.17849	5.69644	5.44769	5.27027	6.07429	5.39963	5.44083	6.15584	6.23302	5.49602	6.6882	5.98266	5.49907	5.8199	5.54797	6.40177
Tspyl3	0.526572	0.147349	0.260942	1.27951	0.793726	1.33865	1.60771	0.758884	0.819935	0	1.7328	0	0.358658	0.61695	0.429642	0.358658	0.865051	0.499467	1.93155	1.23249	1.60076	2.65186	0.117554	1.25705	1.44827	1.45291	1.79132	1.0008	0.908842	2.0836	1.58831	0.358658	0.358658	0.760962	1.40462	0.358658
Zfp783,Zfp956	0.867217	0.758922	2.19593	1.36495	2.18438	1.41053	1.00613	0.860348	2.67797	0.202122	1.45119	0.264497	0.499301	1.08435	2.08962	1.05314	0.532849	2.12714	2.47027	1.01705	1.7539	1.46046	2.79496	2.28015	1.54534	1.79104	2.32305	3.30098	1.25311	0	0.820506	1.34424	2.19627	2.58341	2.89012	2.39362
Maged1	5.66934	6.10971	6.14123	6.22499	6.25682	6.33735	5.9552	5.92182	6.56427	6.24562	6.89228	5.93103	5.61119	5.98616	6.41394	6.34488	6.71769	5.29479	6.47784	6.14046	6.65992	6.64943	6.38919	6.47174	6.52538	5.77924	6.67642	6.55806	6.53723	6.29415	6.36468	5.86157	6.10403	6.43627	6.95272	5.83287
Cst3	8.28094	8.03477	8.06621	8.1492	7.56683	7.64538	8.20597	7.59706	8.73459	8.37454	8.79274	8.12385	9.24331	8.69437	9.26426	8.98673	9.55996	9.4498	8.91574	9.01424	8.49962	8.86442	8.92157	9.32629	8.63519	8.38186	9.06992	8.84694	9.41668	8.81106	9.67254	8.97	8.52164	9.10681	9.06606	8.56149
Ift52	0	1.98592	3.555	3.22515	3.66128	3.7042	2.3325	2.26826	2.29127	4.1853	2.49975	2.94573	1.94034	2.33677	3.57901	4.14123	3.40977	3.02855	4.42666	4.03281	4.21336	3.66382	4.14907	3.19056	4.25344	3.13429	3.80517	3.4904	3.64761	3.62485	3.41944	2.21274	3.63501	4.98334	3.87564	2.13672
Igf2r	3.10594	3.4062	3.14583	2.7132	2.7246	3.16446	2.0689	2.66402	3.63243	3.72334	4.39845	3.74864	3.11086	2.71393	3.34999	3.17905	3.14582	3.50057	3.30832	2.9902	3.25001	3.50889	4.12607	3.73545	3.51157	3.5016	4.01552	3.36611	4.72122	3.76686	3.30623	3.58495	3.1579	3.43556	3.35913	3.34151
Ldlr	2.02726	1.61113	0.10559	2.31557	0	2.15672	4.03885	2.75107	3.75775	3.19221	3.23169	3.29581	2.38346	2.8422	3.2364	1.8677	2.88438	2.56055	2.83345	2.52863	3.67182	2.80867	4.37697	3.80427	2.74416	3.49514	4.26547	4.11492	2.93005	4.12608	2.56014	3.20259	3.39714	2.49764	3.76756	2.6736
Ankrd52	1.22666	0.462601	0.933207	1.25942	0.955805	0.771261	0.99208	0.32733	0.995853	0.364276	1.24156	1.10947	0.892895	1.02195	1.11749	0.969307	1.3748	1.33306	1.10875	1.03239	1.19409	1.40516	1.45638	0.395969	2.7029	1.66581	1.52352	1.74271	1.90882	1.34577	0.519812	1.63339	2.02253	0.965944	0.760029	1.55118
Csrp2	6.85645	6.08763	6.29442	6.30611	6.07389	6.16971	6.70197	6.42898	7.27906	7.44183	7.3799	7.57829	7.18747	6.37674	6.41873	6.3503	6.99594	7.08556	6.3986	6.73033	6.77781	6.93834	7.11829	7.71193	7.25212	6.42352	7.77819	7.65322	8.94282	7.70907	6.77488	5.96446	7.00326	6.3813	7.21122	7.26117
Hes1	3.29892	2.65261	3.5032	2.51605	2.69669	2.95499	4.80512	3.52355	4.33808	3.21277	3.81664	4.87087	5.27242	3.64376	5.39547	5.49101	5.77612	5.98292	3.92008	5.53433	4.50956	4.86321	4.45027	4.48393	5.22842	2.85479	4.86308	5.17547	4.433	4.97472	5.1098	4.06208	4.93515	4.89529	5.80222	6.01655
Krt18	3.73602	4.7185	4.75486	6.48818	4.77734	3.74997	6.448	6.4172	7.1566	5.94364	7.97616	7.57619	7.90088	6.09811	8.65645	6.92558	7.64277	7.68148	6.70234	9.14138	6.93307	8.5926	7.56438	8.76377	6.95931	6.60944	7.80534	7.5817	8.20428	7.13398	8.44016	7.55193	6.35473	7.38654	7.67671	7.02779
Heatr5a	1.51343	1.09256	1.82537	1.94558	1.57412	1.83036	1.28211	2.02849	2.38658	2.53708	2.52545	1.01826	0.63605	2.91466	2.29148	2.00899	2.79674	2.19535	1.94616	2.0583	2.14073	2.11829	2.90008	2.29272	2.69993	2.76703	2.949	1.76686	2.78557	2.43452	1.91831	2.04883	2.68368	1.66937	2.66363	2.80396
Rcor1	2.97619	3.02101	2.72976	3.44291	2.83736	3.27913	2.4664	3.09925	3.082	2.06569	2.91613	2.87296	4.18913	3.16264	3.27393	3.60018	3.22668	2.31832	4.64308	3.67067	3.18145	3.26339	3.11013	4.40113	3.95399	2.94556	3.45733	3.32627	3.82322	3.89297	3.49443	2.51412	3.41892	3.49352	3.37861	2.84298
Ube2e2	1.79838	1.87873	4.84895	2.35814	2.19033	2.99888	2.8787	3.05245	2.47545	0.558277	3.8137	2.82919	1.62264	2.20186	3.98871	4.23392	3.75004	3.62255	3.75653	2.64328	3.64085	4.04529	2.86932	3.69431	2.13001	4.23609	3.05991	2.56758	4.1482	4.13188	2.59459	3.68337	4.34219	3.98019	4.37188	2.6027
Smtnl2	0.972537	2.62493	1.69781	3.42094	1.62687	3.38957	2.96913	0.327069	4.18548	2.64155	3.97102	4.17987	1.99483	2.51967	3.88188	2.0738	3.96912	1.36404	3.33761	4.0386	4.05424	4.23314	3.62863	4.34919	2.09991	3.04506	3.34341	3.01044	4.224	4.79249	3.25743	3.94829	2.5731	2.1799	3.28995	2.75733
Ppic	4.13598	5.31887	5.87752	5.68709	5.2876	6.23421	5.49814	5.89372	6.52274	6.46956	7.5276	7.24166	6.71581	7.05177	7.25051	7.22849	7.3989	7.13057	6.29657	5.75074	6.59786	6.42577	7.33442	7.14756	7.27935	6.59078	7.03171	7.02709	7.58345	7.58219	6.4058	6.10691	6.76636	7.16508	7.95517	7.24186
Itga5	3.48871	2.46768	3.04025	3.02193	2.96192	2.62856	1.98	3.06229	3.99346	3.55147	3.34487	2.68315	2.85091	3.249	3.40384	3.01221	3.05899	2.3481	3.97383	3.25913	3.02918	2.77329	3.52294	4.1223	3.09706	3.43858	3.66558	3.3698	3.84597	3.41749	3.04273	3.43342	2.91049	3.30946	3.20246	2.78652
Sertad3	0	0.0182681	1.94633	2.21966	1.45109	2.23429	3.83211	3.27132	2.30874	4.14291	2.48253	3.23549	2.57239	2.61873	3.46301	1.74882	1.74882	2.21416	3.48132	3.47119	4.24392	4.12742	3.54036	3.31309	2.90569	2.81378	3.13761	3.40404	3.68729	3.26674	3.65649	3.1397	1.94118	3.25469	1.74882	3.11079
Zhx1	0	2.42829	1.83464	2.94709	1.86754	1.61109	2.2239	2.93195	2.93514	1.84716	2.50596	1.59224	2.15397	0.976978	2.13307	2.56541	3.29178	1.88912	2.05061	1.02047	3.45019	2.94235	3.49403	2.34329	3.14769	3.6068	3.09757	2.5996	1.95883	2.70341	3.32986	3.21863	2.67667	2.01554	3.08864	2.35068
Dhcr24	5.16529	4.70305	4.54538	4.37028	4.7683	4.66115	4.20784	4.93313	5.02573	4.8606	5.00863	5.47566	4.54836	4.88015	4.99121	4.98973	5.25626	5.23019	4.91145	4.98189	4.67194	4.75149	5.03657	5.10628	5.01599	4.57988	5.08461	5.32472	6.1271	5.91184	5.27741	5.61879	4.67778	4.73947	5.63281	5.16927
Plekha6	2.10366	1.45592	0	1.58042	1.23512	0	1.02409	0.605203	2.85352	1.12969	3.16206	1.3544	1.11136	1.95556	1.92133	1.3068	1.44723	1.99119	2.89239	2.90921	1.27751	2.53901	1.9157	2.58816	1.99591	1.29779	2.5239	1.33595	3.05321	0.940021	2.56491	1.27613	2.18846	1.81073	1.84504	1.31675
Hsd17b12	6.04444	5.22005	6.43614	6.17217	6.37479	6.34684	6.03027	6.16314	5.90844	5.98709	5.9795	6.94357	5.61288	5.5651	5.83181	6.16347	6.14218	5.83382	6.35932	5.64133	6.57823	6.07306	6.58878	6.19733	6.45179	6.34163	6.50791	6.38246	6.84153	6.37899	5.91871	6.03337	6.06519	5.99145	6.57833	5.77826
Sema5a	0.396575	1.08054	1.13597	0.588594	0.69673	0.930679	1.07401	1.05658	0.549106	0.294702	0.822282	0.667877	1.33336	0.818413	0.243746	0.627603	0.0250719	1.09875	0.761785	1.05801	1.52063	0.883119	0.486116	0.66154	1.39578	0.475919	1.28384	1.38536	1.43143	1.63217	2.37036	0.695375	1.2402	0.642571	0.899018	0.853701
Arhgap29	0.0737497	0.410887	1.65011	0.24942	1.12022	1.06636	2.85418	1.80741	2.83612	1.12641	2.26859	2.52062	1.57603	1.61237	0.269846	0	3.08222	2.12272	2.12315	2.58596	2.3298	2.37787	2.08557	2.21739	3.18895	1.58702	2.62476	2.71925	2.99595	2.92024	1.11277	0.809499	1.10074	2.08346	1.33456	3.73434
Aff4	3.65281	2.71918	3.56447	3.31834	2.99121	3.13019	3.19721	3.0932	3.21975	2.40408	3.17344	2.93968	3.59985	2.95042	3.63816	3.63373	2.49328	3.03854	3.38625	3.51896	3.6368	3.56495	3.09813	3.93827	3.3141	3.62961	3.38321	2.93359	3.53585	3.17978	3.22392	3.49176	3.71054	3.13424	3.18415	3.34191
Rnf138	3.54844	2.27929	3.98343	3.72916	3.68189	3.78852	4.09156	4.02868	3.67041	3.60407	3.54906	3.75076	3.64876	2.28042	2.87327	3.81232	3.326	2.90248	4.01954	3.75068	4.23657	4.34043	4.73762	4.04966	3.84602	3.8667	3.96733	4.18152	4.19565	3.33737	3.02959	3.99748	3.99786	3.58049	3.59666	3.35
Ephb2	0.864483	1.05002	0.924798	0.935175	1.53756	0.688398	1.9117	1.26873	1.76609	1.71652	0.531695	1.36004	2.40918	2.4023	1.89849	1.11957	1.63035	1.11957	1.63663	2.37516	1.58684	1.73267	1.77812	0.0624687	1.83485	1.60326	2.63573	1.63809	1.40946	1.25769	2.3371	1.94923	2.43304	1.32137	1.75498	2.1033
Ganab	5.44056	4.85608	5.39422	5.44139	5.4698	5.43862	5.63098	5.64933	5.44383	5.67434	5.76562	5.71566	5.84532	5.66015	5.79396	5.71044	5.36274	4.93563	5.34867	5.81383	5.64233	5.48571	5.732	5.41866	5.74109	6.16135	5.82498	5.27583	6.0409	6.1704	5.72301	5.42681	6.09253	5.79381	6.02235	5.7307
Wdr37	0.851952	1.78639	2.14014	1.69596	2.80568	2.47775	0.870183	1.63108	1.5209	2.6327	2.35457	2.37453	1.02677	1.38354	2.01605	1.37609	0.727488	1.94035	1.99766	2.18999	2.74825	2.16602	2.05412	1.43344	1.51349	1.73173	1.8642	3.02938	1.99545	3.40063	2.33306	3.22989	1.78158	2.08744	2.00348	2.79764
Fgfr2	0.729925	1.87024	1.41707	2.18537	0.671843	1.74497	2.58348	1.69749	3.75897	2.10851	3.1418	2.04656	2.80313	3.31551	3.0816	1.6815	2.45416	1.80627	2.96978	3.2322	3.5427	3.18739	3.50176	2.75872	3.26334	2.04899	3.71082	2.65238	3.49737	0.962672	3.14401	1.60911	2.65631	2.96801	3.4665	3.18423
Tceanc	0.313321	0.618638	1.48087	0.717472	1.65315	0.859678	1.09828	0.908585	1.10239	0	0.739799	1.20575	0.212794	0.931474	0.234877	0.148419	0.148419	0.610441	1.27625	1.38234	1.90009	0.86817	0.795568	2.2715	2.33797	0.942485	1.03554	1.23853	0	1.16556	1.31048	0.216612	0.875078	2.17037	1.13342	1.56006
Zfyve1	0.346547	1.34603	2.22423	2.10457	2.10222	0.839525	0.471821	1.28497	0.454564	0.274046	1.13593	0.633609	1.95693	0.599823	0.936618	0.353241	0.787964	1.66557	1.638	2.69019	2.07556	1.9494	2.19515	2.36485	1.93701	1.55475	1.61843	2.06213	2.20215	1.88987	0.493902	1.18592	1.13553	0.784851	1.65107	0.623578
Ndrg4	0	0.11489	1.29877	0.00256087	0.141918	0.0999	0.282935	0.737532	0.841488	0.0434459	0.316446	0.791601	0.899498	0.279844	0.279844	0.728941	0.279844	0.934369	0.865206	1.37669	2.51607	2.40472	1.8971	0	0	1.32436	1.52148	0	0	0.934861	0.279844	0.279844	2.48594	0.651963	0.70287	1.18053
Dhrs13	0.517539	0	2.65681	3.17009	2.77951	1.97209	1.1282	3.01425	3.47277	2.70115	2.39766	2.90357	3.77307	2.0445	3.78737	1.45684	2.65308	1.86927	3.34283	3.28913	3.29415	2.88054	2.33295	3.52714	4.49388	2.99259	3.48548	3.21174	3.02946	3.34666	2.27192	3.22512	3.98131	2.62639	2.76792	3.39447
Adcy7	0	0	0	0.205148	0.0165712	0	0	0.436305	0	0	0	0	0.156139	0.225039	0.180085	0.552424	0.156139	0.156139	0.673229	0.905576	0	0	0.520666	0.668194	0	0	0	0.658575	0.550305	1.32337	0.156139	1.87407	0.156139	0.398212	0.476326	0.181904
Zfand6	5.6104	5.6091	6.03122	6.18903	5.83541	5.67881	5.54368	6.50661	5.68865	6.09159	5.62783	6.66714	6.24457	5.33659	5.51959	5.71376	5.28521	6.40078	6.07106	6.24986	6.09519	6.08707	6.08697	5.91891	6.7079	6.17864	5.86646	6.62968	6.61194	6.9839	5.56986	6.38095	5.49921	6.12898	5.18043	6.87919
Scaper	0.923009	0	0.805862	1.20429	1.36263	0.569106	1.56818	0.962224	1.13664	0.563477	0.0677487	1.93508	1.37016	2.24217	1.25428	0.487869	0.754907	0.668876	1.54122	1.05016	1.61948	1.45843	1.65823	0.948185	2.14682	1.18874	2.00531	1.00266	0.687063	2.19192	1.69698	0.709663	1.32625	1.1714	0.532755	2.18489
Nkx2-5	0	0	0	0	0	0	0	0	0.277975	0	2.51616	0.146096	0.18782	0.18782	0.18782	0.18782	0.18782	0.18782	0	0.552915	0.826292	0.0395512	1.26443	2.93098	0	0	1.54795	0.557582	2.13405	0	0.18782	0.18782	0.18782	2.57219	1.73772	0.18782
Lman2	4.90663	4.23058	4.86059	4.82791	4.65517	4.77113	4.08593	4.62255	3.9411	4.67181	5.18392	5.43847	5.17734	3.67078	4.34427	5.17613	4.2863	5.23922	4.90839	4.68617	4.45678	4.54222	5.09587	5.17451	4.92446	4.99444	5.00355	5.7114	5.45343	5.78855	5.29612	4.86885	3.91537	5.30369	4.85434	4.8958
Bach1	2.64485	1.82733	1.95857	1.61776	2.35194	2.3189	2.25377	2.06109	3.30734	2.76552	2.20858	1.13528	1.0701	2.76014	1.97601	3.22982	2.51987	2.02309	2.14926	2.03795	2.65232	2.73527	2.65881	2.78878	3.02539	1.96812	2.98878	3.25743	3.55042	2.1211	4.11084	3.09563	2.5468	2.8491	2.38864	2.44897
Heca	0	1.39073	0.837213	0.116827	0.336279	1.1726	0	1.01789	0.634738	0.528858	0.980844	0.04552	0.515231	0.288986	0.805938	0.288986	0.288986	0.288986	0.717853	0	1.22512	1.97315	0.562693	1.99705	0.332486	2.39724	1.24765	1.29021	0.458032	1.77704	0.675119	0.352506	1.00598	0.682636	1.43579	0.288986
Kirrel	0.966851	1.86972	1.27438	2.06208	1.16474	2.09525	2.21931	1.78618	1.88954	0.459012	1.39107	1.12136	1.44454	0.672774	1.04178	0.493719	0.988036	0.819757	2.33	2.0574	2.22682	1.71359	2.34056	2.65264	2.38082	1.57517	2.3567	1.76505	1.41331	0.597196	1.21668	0.533624	2.24953	0.396726	1.59686	1.38404
Npc1	2.73107	2.79718	1.7561	2.52215	1.82787	2.15842	1.49594	1.96421	3.46613	0	3.62127	2.72563	4.13033	3.45925	2.83887	2.53874	1.78281	3.75688	2.91168	3.55324	2.98095	3.42784	3.40113	3.85752	3.8717	2.5412	3.91866	3.02343	3.57175	2.79615	2.59739	3.21982	2.85963	3.07644	3.29454	3.17683
Cabyr	0.000382095	0.000382095	0.811405	0.000382095	0.676586	0.419949	0	0	0	0	0	0	0.0743874	0.491141	0.0743874	0.270313	0.0743874	0.0743874	0.000382095	0.000382095	0.375904	0.000382095	1.07107	1.63902	1.39475	0.383211	0	1.22067	1.2693	0	0.0743874	0.0743874	0.0743874	1.61279	0.0743874	2.05816
Slc25a24	0.935507	2.40088	3.50172	2.30262	2.49119	2.32939	3.30265	1.902	2.85474	0.863421	3.31154	2.03048	2.36457	1.72699	2.5557	2.04814	2.63645	2.24738	3.78569	2.8501	3.65599	3.55515	2.82929	3.2439	2.81468	2.34201	2.23685	3.35293	4.15616	3.53913	2.36136	2.70571	2.67371	2.0136	2.59147	1.95644
Ms4a15	0.0201967	0.0201967	0.0201967	0.0201967	0.0201967	0.0201967	0	0	0	0	0	0	0	0	0	0	0	0	0.0201967	1.63193	0.0201967	0.0201967	0.399642	0.0201967	0	0.943966	0	0	0	1.96423	0	1.33576	0	0.149577	0	1.63084
Notch3	0.620938	1.19742	0.686619	1.68097	0.941114	1.50187	2.01347	0.909301	1.71749	0.363089	2.3381	0.639791	1.81099	0.229736	1.81961	0.727556	0.778836	0.335238	1.5512	1.68782	1.92168	1.65625	1.3519	1.11603	2.25015	1.31029	1.59281	0.87363	1.37746	1.69732	2.1957	2.03342	1.37194	1.27737	1.62646	0.901206
Ptpn18	2.48621	1.21859	1.21881	1.36257	1.99629	1.57562	0.138181	2.39746	1.17385	0.68032	2.67863	1.68425	0.353075	0.964086	0.353075	2.26722	1.00072	0.353075	1.6818	1.66545	0.52078	1.49609	2.13935	3.30018	2.28036	2.26407	1.7275	2.70358	2.62448	3.4857	0.353075	0.353075	2.97601	1.9958	4.20252	2.81464
6330418K02Rik	2.43761	0	2.14176	2.20786	2.23654	1.97984	0	2.79834	0	0	0	1.4196	0.716457	0.716457	3.48737	2.39186	1.61485	2.66006	2.15783	1.41727	1.82457	2.96438	1.84901	1.34942	0.457604	1.30441	2.27899	0.070143	3.03691	3.24056	2.59659	3.32361	3.50657	3.57598	3.33372	2.81588
Nfs1	2.828	3.65253	4.40894	4.68425	3.91265	3.72514	2.9964	4.47923	3.55563	3.8062	4.02547	4.56463	3.88261	3.33318	3.50273	3.68747	2.67806	2.96115	4.74098	4.48756	4.37934	4.15087	3.79288	4.15719	4.31474	3.71254	4.03079	3.99714	4.34037	4.76011	3.82444	3.36741	4.0354	4.39074	4.85282	4.15468
Fmr1	2.77759	2.82664	3.89631	3.71639	3.99768	4.0773	4.28961	3.78023	4.2337	2.80582	3.9316	3.87712	3.58606	3.89811	3.79527	3.56946	3.5101	3.54552	4.16905	4.4799	4.41874	3.8565	4.07074	4.06674	3.6651	4.38467	4.5896	3.94217	4.46493	3.90967	4.26247	4.13882	3.58412	4.23338	3.5004	3.15089
Nr4a1	0	0	1.00895	0.0512265	0.852118	1.27045	0.00911453	0.203344	0.00911453	0.00911453	2.29737	0.00911453	1.31033	0.0358402	1.54604	0.868107	0.0358402	0.0358402	0.483774	1.01129	0.25182	1.71787	1.7413	1.48018	0.292537	1.95048	2.08231	1.72534	1.40334	0.281948	2.90338	1.48684	0.0358402	0.0358402	1.20382	2.15088
Lsm10	5.13102	4.78333	5.23751	5.50947	5.00958	4.23818	3.82144	5.01558	5.11484	5.45585	5.69209	4.91733	5.67287	5.62052	5.43416	5.21836	4.76709	4.96764	5.45356	5.70042	5.55591	5.14491	5.75917	4.92808	6.62626	5.44162	4.9206	5.81119	6.55158	5.27518	5.68914	5.22868	5.809	5.18471	5.48894	5.08053
Asb4	1.07882	4.31904	2.99417	4.14449	0.74497	3.45232	4.5121	3.59726	4.47186	3.90574	4.78677	4.00202	3.18688	3.67366	4.59147	4.21137	5.21852	3.54476	4.84476	4.26723	4.67692	4.7228	4.95444	4.4771	3.25503	3.03047	5.34869	4.37847	4.78041	3.73042	4.52972	5.08481	5.09603	4.79373	5.40278	4.41173
Wdr3	3.66151	4.518	4.77189	4.28798	4.27852	4.14277	4.70066	4.43353	4.66876	4.25698	4.25268	4.4326	4.24872	4.75963	4.31471	4.39783	3.54185	4.04525	4.86978	4.27044	4.87863	4.56585	5.16695	4.01855	4.19134	4.54753	4.23236	4.84703	4.82321	4.53929	4.73159	4.78385	4.59584	5.18073	3.98467	4.70176
Dsg2	0	0	1.64676	1.6301	0	0.556628	1.49001	1.58174	1.3351	1.39172	1.04574	3.21428	1.45627	3.40994	3.34451	3.24036	1.28599	4.68926	0	3.18493	0.952341	2.80836	2.03599	2.73426	1.84112	2.29603	2.5252	2.70714	3.02887	3.50655	4.22926	3.75822	1.13376	3.44685	2.78204	3.7266
Gpc3	5.99119	6.72482	6.9942	7.08666	7.03117	7.11191	5.94953	6.86419	7.36	7.52037	7.22763	7.85161	6.98915	6.67229	7.38459	7.58489	7.61564	8.08286	7.04744	7.23212	7.32902	7.24308	7.55994	8.01698	6.94129	7.96084	7.37262	8.181	7.80205	7.01248	7.38446	7.16502	7.2108	7.58542	7.82856	7.36713
Fermt2	4.30575	4.31856	4.62966	4.78398	4.30147	4.6519	4.72285	4.71459	4.5444	4.35972	5.15392	5.00265	5.05454	4.68058	5.2394	5.02183	4.76439	4.94003	4.66923	4.63686	4.78583	5.08535	5.21398	5.20226	5.26272	4.4544	4.99754	4.8755	5.90101	5.4693	4.66687	5.44292	4.93319	4.7711	4.28231	5.3602
F8a	0	1.54245	0	0.771596	1.42901	1.47559	1.89697	1.47228	1.24367	0.285389	2.44332	2.45012	0.811666	0.811666	0.811666	1.99687	0.903211	0.811666	2.04558	2.92053	1.42323	1.80331	2.02455	2.02036	1.966	2.48417	2.35742	1.67531	0.571965	1.10678	1.68888	2.81539	2.10374	2.19773	0.811666	0.811666
Pacs2	0.614134	2.02611	2.42503	1.31266	1.95237	2.13322	1.0595	1.68754	1.47404	1.49715	0.231044	1.10277	1.63849	1.52801	2.06262	1.90361	1.59286	1.53674	2.25418	2.74231	1.73266	1.82475	2.14902	2.22365	2.06999	2.09051	1.64412	2.44684	2.45412	2.76538	1.55108	2.17206	1.6418	1.55868	1.23197	2.11688
Rap1gds1	3.20445	4.21899	4.06483	3.59035	3.26227	3.66776	4.64236	3.38641	4.62404	1.66053	3.47581	3.64818	3.00301	2.74425	3.94454	3.59401	2.75439	3.07337	3.86632	4.03567	4.4101	3.70933	3.85229	4.5118	4.55824	4.02681	4.61467	3.94161	3.99918	4.18805	4.01634	4.2569	3.03126	3.06257	3.50999	3.20442
Phactr4	1.85228	3.19966	2.55622	2.53326	2.26357	2.91004	2.36109	2.79526	2.93206	2.55121	2.81268	3.4666	2.6542	2.68278	3.45838	2.7256	3.08241	3.52975	3.0028	2.96967	2.99416	3.33208	2.82662	3.41154	2.63048	2.95609	3.83006	2.85645	3.2703	3.16024	3.54911	3.74764	3.30463	3.37786	2.52379	2.81682
Dennd2a	1.39464	3.40222	2.90391	3.5829	2.95377	2.34254	2.21873	2.5574	2.75297	1.65656	2.98582	3.19004	2.4795	2.29539	2.273	3.08654	2.8576	1.75776	3.53826	3.42458	3.61631	2.96404	3.07971	2.88621	3.191	2.5865	3.12122	3.01751	4.25906	3.14969	2.70947	2.53365	2.42891	2.70442	2.53885	2.90603
Furin	3.15139	1.30776	1.76976	1.96116	2.41441	1.7013	2.16461	2.39045	2.98124	3.48294	3.52595	2.68651	2.28085	1.39316	2.12888	2.9617	3.04127	3.21751	2.27929	3.24337	2.30998	3.24555	2.85046	4.11021	2.0089	2.77265	3.15552	3.19743	3.45591	3.50634	2.6317	3.77504	2.95395	2.36298	3.74553	3.40962
Spg21	3.64316	3.13516	3.9492	3.75709	3.65515	3.83684	4.32649	3.9142	2.76645	3.06157	3.14004	3.42148	3.15184	2.64798	3.17452	4.18	3.13938	2.98737	3.53505	3.51396	3.98967	3.75335	4.43363	4.59927	3.67601	3.99417	3.79861	3.89338	3.83613	3.89647	3.60194	4.522	3.60355	3.53063	3.39711	3.04518
Larp4b	3.41128	3.34773	4.2017	3.28271	3.709	3.50515	3.99455	4.14482	3.38809	3.42113	3.59444	4.36561	3.28775	3.60156	3.79368	3.82126	3.37684	3.75118	4.10806	3.93919	3.79752	4.00701	4.51892	4.29538	3.48413	3.84451	3.44165	4.40601	3.77874	4.56902	4.14171	3.81435	3.34353	3.90281	4.01922	4.05148
Bcmo1	0	0	0	0	0	0	0.222178	0.222178	0.222178	0.222178	0.222178	2.40732	0	0	0	0.463673	2.02434	0.0452385	0	0.703786	2.01814	0.890533	0	1.74834	2.45245	0.222178	1.51754	0.814813	0.222178	1.88376	1.62274	0.712995	0	1.72531	0	1.12871
Tal1	0	0	0	0	0	0	0	0	0	0	0.372174	2.69834	0.566282	0.566282	0.566282	0.566282	0.566282	1.16808	0	0	0	0	1.68207	0	0	0	1.68186	4.1131	4.04225	4.36148	0.566282	0.566282	0.566282	0.566282	0.566282	4.10909
Rhou	2.73408	2.50234	2.74818	2.77272	1.48236	2.10335	5.33181	3.36055	4.4402	3.34426	4.0892	3.50839	3.03027	3.38341	4.10197	3.32653	3.42974	4.03952	3.98121	4.44942	3.73199	4.55559	3.90515	4.66522	4.52524	3.45184	4.38061	4.08371	4.48923	2.58509	4.19534	3.54671	3.55484	3.48661	4.11113	3.77121
Ankrd16	2.19991	3.13969	2.53398	2.60317	2.41408	2.82558	3.86869	2.92631	2.51384	2.68137	3.2047	3.06874	2.93986	2.36179	3.18661	3.14111	3.46526	2.33268	3.63819	2.91161	3.13638	2.56148	2.61	3.43809	2.56221	3.54877	3.58468	4.27987	3.44399	3.76017	3.56783	2.93435	3.32765	3.08821	3.38018	3.02475
Tuba8	0	0	0	0	0	0	0.0766211	0.0766211	0.0766211	0.0766211	0.0766211	0.0766211	0.010755	0.010755	0.488961	0.010755	0.010755	0.010755	0	0.0645138	1.16288	1.45933	0	1.1636	0.0766211	0.229563	0.0766211	0.0766211	0.0766211	0.677454	1.45932	0.010755	0.010755	2.58069	0.010755	3.40476
Npc2	5.06966	4.85828	5.328	5.38189	5.21437	4.79649	5.44807	3.77797	6.31224	6.22786	6.25394	6.62477	5.77412	5.68444	5.96477	6.04172	5.94554	6.1175	5.51995	6.09203	5.921	5.76188	6.36793	6.42022	5.0662	6.74318	6.08183	6.61782	7.05595	6.26393	5.9843	5.88847	5.9639	6.12657	5.99857	6.10886
Pnpla6	0.349014	0	1.89191	2.00811	2.41017	2.54545	0.331674	1.08998	1.99864	3.34928	1.3975	2.71153	2.12393	2.22625	2.40033	2.7561	1.89705	2.83877	2.22075	3.27491	2.86741	2.70714	1.3003	2.30068	1.88745	2.42176	3.06156	3.39012	3.31347	3.10374	1.91424	2.10839	2.88833	3.04182	1.79471	2.45355
Krit1	2.07949	0.893203	3.00229	2.6546	2.5785	3.16269	1.78011	2.19049	2.03509	2.30265	1.86747	2.45798	3.07751	2.61067	2.61455	2.61647	2.20873	2.29534	2.92107	2.935	3.26173	2.93157	2.8963	2.91381	2.23138	2.84878	1.53583	2.83712	3.5728	2.40549	2.729	3.3974	2.62189	2.64215	2.49391	2.47521
AW549542	0	0	0	0	0	0	0.0569362	0.348028	0.0569362	0.0569362	0.0569362	0.0569362	0	0.155923	0	0	0	0	0	0	0.402087	0	1.41691	0.53925	0.0569362	0.0569362	0.0569362	0.0569362	0.0569362	3.07283	0	0.122982	0.427048	1.1746	2.24334	1.12978
Unc5b	0.747568	2.31602	0.790444	1.61758	1.1156	1.85071	1.66528	2.36688	2.75719	1.5786	4.09564	3.4165	2.05005	1.08029	2.29356	2.575	2.8464	2.3375	2.47263	2.56469	1.99671	2.5782	2.50865	3.28999	2.37596	1.87582	3.55306	3.03876	4.26192	2.52361	1.66191	1.30408	3.07737	2.32556	1.84578	3.86126
Man1a	0	0	0.13145	1.44978	0.754422	0	0.136923	1.39242	0.136923	0.136923	0.136923	0.207517	0.35003	0.572879	0.491541	2.20455	0.949981	0.855729	0.14402	0	0.310341	0.924081	0.757536	0.908474	1.12007	1.93594	0.456686	1.22477	2.65746	2.268	0.801155	2.19169	0.830695	1.45858	0.545674	0.986076
Etnk1	3.34177	3.1474	3.21901	2.88583	2.71753	2.43379	3.28317	2.24719	3.05668	2.12499	2.29812	2.02399	2.32849	2.33615	2.69966	3.00947	1.93692	1.71742	3.10258	2.96402	2.86196	3.05642	3.26211	2.27665	3.18141	2.46449	3.58691	2.85206	3.50688	3.59816	3.18587	2.85695	2.59636	2.93027	2.48998	1.91966
Armc7	0	0.270633	1.35963	2.07189	1.53864	1.50503	0.0298436	1.04414	0.679685	0.725299	1.36332	0.0298436	0.428624	0.314515	0.730894	1.22745	0.314515	1.15508	0.505574	0.29218	2.1897	2.33988	2.46007	1.75851	1.04689	1.47458	1.58329	0.0298436	2.05542	1.73375	0.314515	1.21846	0.967656	0.58205	2.10804	0.314515
Mpp5	4.41179	3.77134	3.77861	3.51578	3.45411	3.81127	3.21193	3.52103	3.48007	3.3122	4.335	3.74552	4.48107	3.72152	4.40697	3.78054	4.33861	3.60159	4.232	4.96451	4.4811	4.21031	3.75355	4.29769	4.19121	4.29917	4.00837	3.97759	4.18562	4.31352	4.42516	4.33496	4.05379	3.79779	3.46613	3.53222
Mtmr4	3.96209	2.75746	3.27959	3.28373	3.22084	3.43704	3.34522	3.47213	3.23263	3.73379	3.18716	3.30849	3.9666	3.29002	3.23658	3.53991	3.28852	2.52953	3.69396	3.32987	3.06443	3.43467	3.67261	3.87698	2.98181	3.74239	3.86071	3.58078	3.67077	3.75019	3.66771	3.39925	3.31252	3.87628	3.81553	3.54562
C1galt1	0	0	1.54549	0.411	0	1.16318	0.808822	1.20083	1.85372	0	1.98256	2.6772	0.807442	1.20178	0.807442	0.807442	1.07341	1.38422	0	1.84469	1.61129	1.77093	1.48374	1.94416	1.73302	0.0250428	1.80541	3.20341	2.09239	2.60542	3.45581	0.807442	0.807442	1.66693	2.19648	1.03832
Apoe	5.05238	6.46807	6.29443	7.42527	3.61332	5.94918	9.14886	7.43744	9.46785	7.33616	10.4113	9.97062	9.28259	9.12622	9.68693	10.5604	9.79226	12.0872	8.67126	9.32886	8.39379	9.52738	9.39988	11.0212	9.29036	8.61129	9.89404	10.0017	10.1039	8.74616	10.4485	9.89741	8.79316	11.3099	9.14955	9.97166
Smg6	1.49462	3.31858	2.39835	2.80889	3.20279	2.29789	3.06946	2.11048	2.82679	2.54663	2.35545	2.68298	3.0671	2.35739	2.60002	2.79815	3.02259	1.92418	2.80318	2.41985	2.97974	2.85016	2.88567	2.57396	3.33264	2.72745	3.18345	3.37198	2.30059	3.00125	3.69191	3.39167	2.44615	2.82726	3.46746	2.24003
Tmem108	1.08241	0.246487	0.944307	0.218728	1.09276	0.381971	0	0	0.106482	0	0.405348	0	0.131491	0.131491	0.131491	0.707139	0.131491	0.131491	0.453851	0.507704	0.979279	0.859451	1.12202	1.18741	1.40786	0	2.20573	0.634276	0	1.06536	0.131491	0.586203	0.131491	1.78765	0.131491	0.131491
2210416O15Rik,Cuedc1	0	0.512056	0.841845	0.0852122	0.565303	1.26552	0.240422	0.127633	0.16771	0.352166	0	0.59042	0.32619	0.32619	0.32619	1.30507	0.920763	0.799727	1.23858	0.998879	1.72709	0.953157	0.823092	1.78806	0.942982	0	0.966732	0.869224	1.8643	0.439848	0.32619	0.32619	1.77773	0.469591	0.32619	0.643932
Prkx	0.631741	1.73233	1.65225	2.57669	1.02519	0.716057	2.0653	1.3345	1.96631	2.6394	2.09824	2.30887	1.42656	0.922782	1.20418	0.698929	0.698929	2.05237	2.20338	3.16658	2.22787	0.683387	2.27642	2.94621	1.7453	0.192775	2.58304	2.71955	3.24757	2.47047	3.78693	2.42907	1.85232	2.65341	1.69155	1.52155
Frmd6	2.58922	2.68936	3.30832	3.18283	2.57359	3.18042	3.2221	2.86648	3.01935	4.18649	3.19646	3.85373	3.42935	2.99973	3.19622	2.98689	3.03623	3.72841	3.40764	2.64906	3.59405	3.85985	4.26105	3.71708	2.62841	3.30582	4.07876	4.50325	4.78078	3.43482	2.52735	4.70979	3.53867	3.83966	4.07064	3.03568
Pcsk4	0	0.052654	0	0.0753324	0.158532	0.575432	0.192728	1.30836	0.18379	0	0	0.616466	0.306512	0.306512	1.82048	0.306512	0.306512	0.306512	0	0.14851	0.284961	0.803194	1.71802	1.55432	0	0.572616	0.579381	1.46333	1.47226	2.22336	0.306512	1.43233	0.306512	1.35356	0.306512	1.38129
Npepl1	1.85951	1.20561	1.40994	2.67048	2.31759	2.73219	2.78416	2.67525	3.85266	3.77773	3.35833	3.91172	2.81904	2.63475	3.51932	3.1943	2.83519	4.49965	3.88319	4.02632	3.27983	3.7799	3.46172	3.07272	4.18547	3.14273	3.74401	3.3055	4.82514	3.38391	2.80877	2.53799	4.12566	3.08222	3.12686	3.42951
Gm14318	0	0	0	0	0	0.263309	0	0	0.704912	0.692177	0.366954	0	0.0102122	0.153193	0.0102122	0.0102122	0.0102122	0.0102122	0.228558	0	0.550711	0.187805	1.64123	0.305471	0	0.711327	1.15121	0.886596	0	0	0.0102122	0.597386	0.0102122	0.0102122	0.303774	0.308769
4732415M23Rik	0	0	0	0	0.292844	0.524849	0	0	0	0	0	1.56203	0.196388	0.196388	0.196388	0.196388	0.196388	0.196388	0	0	0.847658	0.576868	1.90707	1.58253	0	0	2.35329	0	0	3.00648	0.196388	0.196388	0.196388	0.196388	0.196388	0.196388
Wnt4	0	0	0	0	0	0.381749	0	1.65733	0	0	1.19401	0	0.176177	0.466885	0.282557	1.04571	0.37643	0.385118	1.70974	0	0.014	0.0740793	0.0898381	2.35623	0.116662	1.92527	1.19435	2.33266	1.03505	1.95746	0.599155	0.619523	0.304079	0.273274	0.323916	0.67328
Pcdhb16	0	0	0	0	0	0	0	0	0.0863487	0	0	0	0	0	0	0	0	0	0	0.961266	0.246557	0	0.388134	0.415026	0.161422	0	0	0	0	0	0	0.8514	0	0	0	0.394488
Tmx2	3.81004	3.63662	4.93561	4.9523	4.70052	4.8611	3.61244	5.60668	4.66314	3.29004	3.55988	4.13105	5.49809	4.95477	5.46901	4.67542	4.85049	4.9235	4.55039	5.38324	4.57045	5.0467	4.98779	5.43	4.47432	5.21226	4.87075	5.15346	4.46233	4.96929	6.18565	4.65576	6.21536	4.79094	4.48826	4.32632
Ano10	0.494113	2.90082	2.13674	1.78074	2.51006	2.67379	0.23818	2.22199	1.27737	0.930678	1.76849	1.94174	1.1853	1.44334	2.37496	1.29919	2.44732	1.1267	2.26386	2.33815	1.80637	2.35836	3.24474	2.16735	2.96115	3.48977	2.33694	2.84057	2.0578	1.0205	1.1267	2.33901	1.61967	2.14414	3.02325	2.48661
Braf	2.43718	2.34896	2.42932	3.46709	2.84341	3.14998	2.73008	3.13798	3.29934	2.54985	3.15323	3.76502	2.99564	3.15038	3.35244	4.11657	3.86614	3.86987	2.99684	2.97473	3.519	3.82461	3.8697	3.95446	3.30122	4.10438	3.45443	2.94001	3.90166	3.7888	3.33073	2.24525	3.98074	3.27989	3.49383	3.97492
Lrpap1	3.52505	3.13693	4.39055	4.75367	3.89441	4.76703	4.8129	3.54279	4.21022	4.28974	4.94306	5.44844	6.19452	5.657	5.97917	5.91087	5.43907	6.77844	4.87728	5.88921	4.93553	5.47301	5.42446	6.23955	4.79211	4.70807	5.13091	6.02131	6.76858	4.37875	6.73437	5.89674	4.61906	6.0643	5.31462	6.03973
Vasn	3.17709	0	0.765577	1.99145	1.76401	1.99566	3.81155	1.16859	1.86265	0	4.09262	1.97654	3.04529	1.60874	1.61608	1.46863	2.00236	3.5188	0.880972	2.38635	2.39485	2.46885	2.43424	4.16143	3.82747	2.22775	2.84559	3.32196	4.48488	4.60079	2.99697	2.70601	2.21937	1.53558	1.98326	2.73174
Iqgap1	2.90983	3.00252	3.47651	3.47882	3.18878	3.57039	3.69336	4.02745	3.95627	3.95524	3.44062	4.13427	4.45978	4.23643	3.73522	4.15937	3.59983	4.82559	3.69944	4.88162	3.86797	3.98642	4.06875	4.1352	3.73029	4.10851	4.00304	4.1308	4.01352	4.14407	5.05885	4.0724	3.532	3.84858	4.63285	4.22957
Tnks	2.59159	1.95896	2.15755	2.18554	2.06274	1.79895	1.74214	2.78027	2.40672	0	2.95185	2.613	3.57921	2.74161	3.42558	2.41203	3.18488	3.3559	2.68099	2.9948	2.42455	2.90102	2.60054	3.57319	2.95641	2.29392	3.40789	2.22102	3.60888	2.29358	3.93715	3.2516	3.36917	1.65958	2.98444	3.21664
Arfrp1	3.78414	4.05103	4.41802	4.52306	4.34623	3.47793	3.86064	4.60763	3.98215	4.40187	3.20366	5.24918	4.5548	3.84084	4.6597	3.70975	4.13196	4.23613	3.96558	4.23377	4.55957	4.25427	4.85982	4.31495	4.01246	4.5652	4.51116	4.63398	4.59122	5.07759	4.66739	4.5785	4.69501	4.99962	4.05889	3.83467
Zdhhc6	3.82097	4.40301	5.62243	5.263	5.83018	5.61057	5.2199	4.96139	5.38497	5.26933	5.36995	5.18193	4.77645	4.55211	5.03375	4.83452	5.57736	4.94507	5.76707	5.31261	5.60238	5.63178	5.44519	5.48205	5.22619	5.54281	5.18108	5.17496	5.60632	5.5955	5.28204	4.94815	5.50413	5.19798	5.63719	5.12051
Gm14327	0	0.595259	0	0	0	0	3.33024	1.00205	3.04917	0.925638	1.44307	1.28089	1.36164	0.851296	1.28144	0.636618	2.28413	1.20688	3.26338	0	3.01061	1.77622	3.28555	1.08814	2.40856	2.04951	2.65699	0.71111	2.03148	2.48024	3.9777	2.88619	3.42269	0.278423	0	1.11652
Smc2	5.31879	5.28029	5.41624	5.0607	5.24428	5.48517	5.53589	5.53684	5.43085	5.3421	5.39685	5.4975	5.76347	5.44402	5.50411	5.28489	5.21304	5.64427	5.5401	5.38747	5.74672	5.71728	5.66322	5.6472	5.87109	5.20381	5.47292	5.4835	5.29578	5.6504	5.50391	5.47595	5.66317	5.51074	5.8649	5.55788
Cenpl	2.32304	3.84224	3.16771	4.12207	3.89123	3.56653	2.10675	3.72148	3.61966	3.9921	3.509	4.22631	3.29167	3.89254	3.42036	3.37074	4.60963	3.38446	3.99615	4.38712	3.57062	4.2705	3.67373	4.4061	3.29862	3.76666	3.81334	2.93023	4.30368	3.95895	2.60402	4.79625	4.09193	4.19202	4.8891	4.43683
Rictor	1.89011	2.57193	1.36207	1.76401	1.20366	2.22226	1.75319	1.84874	0.877345	0.604398	2.04641	2.78088	1.81445	2.36786	2.50548	2.3268	2.37846	2.07147	1.93776	2.03086	2.71094	2.54447	2.56694	3.0105	3.28875	2.48706	2.25872	2.83363	3.02586	2.30901	2.78614	1.59399	2.71692	2.01842	2.04228	1.62363
Zfp292	3.16976	4.01088	3.17183	3.27285	3.30844	3.66701	4.04111	3.62909	3.73057	2.40237	3.37531	3.85615	3.87275	3.40514	3.55971	3.38051	3.6454	3.35898	3.85	3.62919	3.9472	3.43603	4.16771	3.43895	3.65169	4.13466	3.53616	3.76731	4.30351	3.79955	3.91486	4.20251	3.92162	3.58123	3.50179	3.51703
Npnt	0.0460746	0.355842	0.0460746	0.0460746	0.0460746	0.378351	0	0	0	0	0	0	0	0	0.0901006	0	0	0	0.0460746	0.329934	0.0460746	0.0891182	0.0460746	0.0460746	0.520499	0	0.247301	0	0	0.418175	0	0.927257	0.748693	1.32193	0	0.86279
4930455C13Rik	0	0.19402	0.474103	0.720912	0.0836557	0	6.37657e-05	6.37657e-05	6.37657e-05	0.445907	0.923265	0.199354	0.149186	0.149186	0.149186	0.149186	0.149186	0.149186	0.534192	0.927905	0.690807	0.445204	0.942663	0.91111	6.37657e-05	0.250518	0.672578	0.321908	6.37657e-05	0.980879	0.149186	0.149186	2.26728	0.420912	0.149186	1.11228
Znhit6	4.44738	4.54221	4.44912	4.07629	4.38333	4.26445	4.5242	4.54016	4.3863	4.16766	3.21396	4.3411	4.04316	4.08918	4.74377	3.90226	4.2927	3.9799	4.70812	4.27622	4.35826	4.33762	4.35823	4.04699	4.49905	4.89529	4.74271	4.87536	4.65109	4.77843	4.42468	4.64756	4.23625	4.63408	4.2449	4.52529
Adprh	2.88986	4.57165	5.04036	5.28134	4.8024	5.58064	5.68122	4.54883	5.14107	4.55998	5.66467	5.48444	5.36528	5.31624	4.72381	5.23788	4.22842	5.20036	5.10271	5.04153	5.7195	5.06495	5.76157	5.66075	5.49518	5.67025	5.70099	5.79664	5.89681	6.02397	5.21984	3.98208	5.01351	5.5585	5.07253	5.43544
Zfp558	0.627592	0.86312	0.652631	0.357104	0.890016	0.0833056	0	0.769752	0.566779	0.0417587	0	0	0.00066627	0.198933	0.933462	0.652508	0.00066627	0.00066627	2.41049	1.19247	0.425437	0.870258	0.697076	2.26702	0.675968	0.184456	1.01425	0.633402	1.42446	1.2475	0.345264	0.307988	0.00066627	0.402939	0.00066627	2.03446
B3gat2	2.19935	3.11198	3.00111	3.12137	3.05726	3.45208	3.54637	3.78616	4.24674	3.51567	3.72789	3.06582	3.89749	3.35999	3.97604	3.31878	3.80804	3.66314	3.36727	3.24336	3.42611	3.84031	3.16005	3.933	4.54037	3.97692	3.96392	4.04631	3.21899	3.85428	3.09361	3.78569	3.91718	4.10402	4.10086	3.72974
Bche	0	1.96783	1.35359	0.498461	1.44987	1.06095	0.891621	0.991381	1.09748	0.638087	0.757763	2.33784	0.223064	0.601336	1.16823	1.38157	0.564846	0.330703	1.52423	0.70524	1.94028	0.359477	1.76097	1.18301	1.48116	1.38901	1.18328	1.09807	1.84591	1.77195	0.313395	1.06005	2.43573	1.67236	1.06067	1.86035
Tmem104	2.23411	0.0108315	1.01504	0.671415	1.29677	0.903388	0.977213	0	1.01389	1.5575	0.533159	1.64218	0.771235	0.826774	1.82028	2.62579	0.818981	2.28261	1.66025	1.30527	0.879576	0.838921	0.908137	2.21906	2.49476	2.06858	0.734684	2.40377	2.5833	2.94838	2.45452	2.36795	0.771235	1.87906	1.59342	1.84628
C130079G13Rik	0.0589879	0.335761	0.0589879	0.0589879	0.145233	0.0589879	0	0.149908	0.515777	0	0.038467	0	0	0.076595	0	0	0	0.0812044	0.0589879	1.19257	0.0589879	0.0589879	0.0589879	0.253948	0	0.779605	0.376338	0.822159	0.173771	0	0	0	0.507781	0	0.191696	0.343575
Map1lc3b	5.93535	6.5351	6.69655	6.8462	6.51197	6.10371	6.44815	6.63175	6.68246	6.92094	6.41818	6.76466	6.55432	6.2468	6.19096	6.37066	6.41842	6.26233	7.01296	6.74568	6.79699	7.0793	6.69427	6.94145	6.84322	6.80318	6.37878	6.93071	6.48882	6.37833	6.37456	6.41371	6.29641	7.08765	7.31177	6.24982
Eno2	0.0332027	0.0332027	0.0332027	0.0332027	0.0332027	0.395685	0.0101731	0.195989	1.94409	0.121872	2.47854	0	0.260215	0.0717187	0.321529	0.0717187	0.0717187	0.0717187	0.201002	1.03058	1.01133	1.14092	1.69873	1.0908	1.34557	0	1.58116	0	1.72959	0.215076	2.60368	0.0717187	0.0717187	0.301228	0.0717187	0.455073
Sepp1	0	0	1.83184	0	0	0	3.8281	2.93707	3.5168	0	0	5.68355	4.43703	4.90485	4.91432	4.98754	4.16706	7.63896	0	4.92462	1.7381	5.88653	3.6735	6.60522	3.9752	4.50928	4.47307	4.36177	3.8727	3.73848	5.93433	5.75092	3.12491	6.14544	3.91395	4.9753
Itgb1	4.98324	4.26357	4.79829	4.42529	4.75131	4.48685	4.72891	4.48396	4.76469	4.79423	5.22669	4.74648	4.94081	4.31293	4.86262	4.68304	5.00032	5.50401	4.76218	4.51601	5.06881	4.64212	4.80591	4.97181	5.29564	5.5338	5.35359	5.48094	5.39793	5.4658	4.59574	5.45502	4.77181	4.69102	4.69006	5.12574
Mapkapk2	3.346	4.0981	3.68387	3.75132	3.46231	4.03681	5.04234	4.58183	4.68391	4.79564	5.15033	4.40992	4.69229	4.31196	4.14386	3.9766	4.54394	3.45173	4.23861	4.46849	4.35413	4.97565	4.46112	5.18301	3.89355	4.47558	4.71801	4.62744	5.05913	4.15545	4.83949	4.05406	4.9542	4.96316	5.17602	4.3115
Zfp263	0.939595	0.981438	3.09047	2.44638	2.28594	3.27422	3.5995	3.36263	3.12689	3.8079	1.67135	2.92589	2.45587	3.68206	2.80635	2.76144	3.00162	2.10613	3.04557	2.88	3.90494	3.55286	3.07256	3.70188	2.93719	3.01904	2.53301	3.45912	2.60896	3.6131	2.72025	3.27109	3.49668	2.87473	2.78869	3.89519
Sh3pxd2a	1.56226	0.958154	0.854094	1.25518	1.38788	1.11875	2.2998	1.40955	1.28759	1.5366	2.1514	2.3331	1.56623	1.63364	1.2125	1.36797	1.60368	2.04353	2.10106	1.82023	1.25144	1.86274	1.94182	1.34564	1.98067	1.766	2.18121	1.52653	2.45079	1.73396	2.00671	1.72704	1.57031	2.05945	1.17236	1.72188
2510039O18Rik	3.47157	3.6379	2.18775	3.30254	3.01155	3.15251	3.16987	2.32668	2.91086	3.54622	3.29501	3.06587	3.70388	2.8718	3.55118	3.36011	2.46512	3.64677	3.3994	3.34004	3.05497	3.25613	3.50072	3.39409	2.95253	4.07366	3.51908	3.65116	3.54918	3.30594	4.30454	2.06801	3.63657	4.70846	4.12834	3.88919
Zc3h12b	0	0.132905	0.0885415	1.02463	0.777518	0.555447	0.00233029	0.00233029	0.0476611	0.00233029	0.00233029	0.292075	0.738402	0.249286	0.175717	0.175717	0.239046	0.175717	1.08694	1.55556	0.271731	0.54055	0.301509	0.13928	1.64078	1.07866	0.00233029	0.924593	0.00233029	0.508526	0.175717	0.175717	1.80106	0.175717	1.48478	0.886026
Gm9958	0.791738	0.408255	1.09567	0.408255	2.2111	0.708384	0	0.170324	1.54752	0	1.59028	0	0.460846	0.0388451	0.0388451	2.54783	2.25557	0.0388451	1.85633	1.78606	2.9764	1.45282	2.17899	0.408255	1.95953	1.50745	1.94744	2.08381	3.4242	0.634183	0.0388451	0.0388451	0.540811	1.00454	1.18176	0.356491
Zfyve20	1.19208	2.60979	2.94144	1.92408	2.52119	2.85427	1.55266	2.63154	2.73837	3.11639	0.571527	2.16859	1.85841	1.00531	2.81247	2.5547	2.08086	1.38199	2.13164	2.73104	2.70516	2.54571	2.93248	3.21281	3.02341	2.26936	2.8891	2.58049	3.35738	3.85954	3.33431	2.8596	2.62287	1.21546	2.08527	3.18586
Dusp1	1.11961	0	3.5026	2.47693	2.60156	2.82073	1.29601	2.93804	1.04209	2.63857	1.25393	2.25377	1.62384	1.51886	1.4278	1.31477	1.90857	1.05293	1.01925	2.39649	2.32411	2.42792	2.6841	2.76458	2.8086	2.77686	3.92818	2.62604	1.90516	2.78105	0.900399	2.34483	2.29594	3.78997	2.6319	1.86048
Glt28d2	0	0.113418	0.123686	0	0	0	0	0	0	0	0	0	0.011811	0.011811	0.011811	0.011811	0.011811	0.011811	0	0.522306	0	1.14304	0	0	0	0	0.518578	0	0	0.886184	0.011811	0.011811	0.795153	0.011811	0.011811	1.63757
Camk2d	0.699267	0	0	0.830999	0	0	1.50989	1.55618	2.16308	0.253322	2.53748	1.52355	1.39328	0.795625	1.37039	0.929217	1.14587	1.63661	2.46058	1.8631	0.638841	1.81979	1.81974	2.03198	1.56318	1.43748	1.0872	1.50804	3.30623	0.930204	1.33334	0.594177	0.643806	3.04819	1.31807	1.63433
Fbln7	0.0851675	0.762602	0.336333	0.578192	0.167273	1.92851	0	0.959594	2.13819	0	0.0597299	1.94875	0.0317211	1.23551	1.40848	0.342996	0.0317211	0.207761	0.0248929	1.56221	2.53295	1.68835	1.95442	1.44451	1.48478	1.22656	0.404293	0	1.9986	1.33055	0.0317211	2.73168	1.242	1.79162	0.0317211	3.21665
Dmd	0	0	0	0	0.124505	0	0.25403	0.967269	0	0	0.305461	0.235189	0.482066	1.21129	0.618446	0.256286	0.128568	0.251122	0	1.60027	0	1.12167	0.580443	0.672511	0	0.960842	0.218963	0	0.234004	0	1.77506	0.611047	1.03023	1.05191	0.596129	0.42216
Zfc3h1	2.4357	2.2995	3.36401	2.68361	2.48406	2.54037	2.54649	2.71299	2.57018	2.79908	2.87784	2.66614	3.10081	2.39889	3.19252	2.92078	3.14551	2.43776	2.76961	2.46229	3.23243	2.77823	2.78156	2.68125	3.26628	3.11999	3.24256	2.95947	2.85459	3.10707	2.48754	2.89577	2.99928	2.85939	3.22293	2.89127
Npepps	4.1825	4.06182	4.1371	4.29137	4.28669	3.91171	5.2155	3.94558	4.92459	4.32933	4.25155	3.99913	5.10732	3.95064	4.78918	4.26915	3.84586	4.27635	3.97602	5.5391	4.67085	4.78541	4.51654	4.82542	4.61811	4.35707	4.97564	4.69207	4.74062	4.40139	5.53397	4.29834	4.43248	3.89421	4.65725	4.15313
Kynu	0	2.13329	0	0	0	0.431219	0	0	1.24069	0	0.862763	0	0.442617	0.0299335	0.0299335	0.0299335	0.0299335	0.0299335	2.03879	1.98703	0	0.454855	0.702014	0	0	0.563742	1.25476	1.53625	0	0.108872	1.73947	2.01067	0.0299335	1.63629	0.0299335	0.0299335
Efnb3	0.791039	2.57717	1.77285	2.68682	2.61267	2.21921	3.15021	2.77593	2.91285	1.89517	2.54636	1.94979	3.31713	1.85637	0.94967	1.60278	1.34286	2.50967	2.45138	2.36446	2.38584	2.83627	1.62981	1.98032	3.61193	2.35029	3.20761	2.62836	3.38919	3.23205	2.79372	1.79494	2.31432	2.17564	2.39455	3.45181
Sowahc	0.471519	1.1774	1.79701	1.67311	0.814687	1.414	0.186593	0.995904	0.458094	0.618406	0.444985	1.46661	0.623503	1.29977	1.15837	3.07389	0.377633	1.45396	0.776023	1.97074	2.18704	1.97492	2.22264	0.75052	1.494	1.81859	1.36455	1.32984	2.30514	1.89828	1.19836	1.18131	2.81515	1.31091	1.48599	0.773281
Foxred2	1.78465	0.990887	1.39298	0.462548	1.01073	0.232819	0.677015	1.79065	1.3714	0.879113	0.204285	0	0.0993765	0.0494794	0	0.241485	0	0.245248	1.62363	1.06573	1.12125	0.63247	1.26022	0.578899	2.2463	1.53112	1.45582	1.17777	0.12919	1.6404	0	1.47189	0.370184	0.605634	1.8915	0
D930016D06Rik	3.21577	3.37966	2.96203	3.29745	2.90661	3.24483	3.66445	2.85826	3.29085	4.1472	3.66647	4.22481	3.38937	2.76172	2.09889	3.23059	4.40227	3.23978	3.92944	3.47995	3.68028	3.33335	3.95335	4.03003	3.41604	4.03211	3.40723	4.12788	3.86831	3.7703	4.36896	2.60022	4.12049	3.29698	3.88533	3.4775
Colec11	0	0	0	0	0	0	0	0	2.56331	0	1.70209	0	0.521898	0.521898	0.521898	0.521898	0.521898	0.521898	0	0	1.46472	0.797009	1.6128	2.27698	2.04075	0.159318	1.07521	0	3.45604	2.01728	0.521898	0.521898	0.521898	0.521898	0.521898	0.521898
Gm5868	0	0	0	0	0	0	0.271499	0.271499	0.271499	0.271499	0.271499	0.271499	0	0	0	0	1.2893	0	0	0	0	1.01164	1.87542	1.98537	0.271499	0.271499	0.271499	0.942407	0.271499	0.271499	0	0	2.64438	0	1.81771	0
Vmn2r39	0.0137549	0.0137549	0.0137549	0.0137549	0.391732	0.0137549	0.400626	0.0756561	0.306592	0.167606	0.161972	0.020016	0	0	0.157471	0	0	0	0.241699	0.128718	0.130296	0.0137549	1.12924	0.11181	0.103044	0.433887	0.020016	0.618186	0.020016	0.281663	0	1.05201	0.569957	0.0550822	0.34609	0
Ptdss1	0.959572	3.27347	3.3185	3.4639	3.64649	3.33165	2.7811	2.95275	3.14776	3.80598	4.40472	4.13654	3.47358	4.41577	4.01711	4.0065	2.24691	3.7193	3.65994	4.59868	3.70252	3.65414	3.54564	3.87609	3.96632	4.17284	3.11467	4.21519	4.57089	4.6315	4.62022	3.02121	2.98522	4.67606	3.48712	4.11834
Amph	1.56282	0.604831	1.23674	0	0.269885	1.93419	1.36051	2.42259	2.36681	0	3.89141	3.40333	1.70394	2.30569	2.62039	1.30065	1.23093	2.77397	1.35041	3.59871	1.03387	3.66038	2.45016	3.33994	0.822857	2.10169	3.92673	3.48184	4.35008	4.60478	1.8403	2.84277	1.23093	2.53851	1.23093	1.91929
Podxl	2.08812	2.31502	2.82163	2.38695	2.45157	2.792	3.44994	2.92228	4.22103	3.16849	4.2403	4.84283	4.29017	2.48908	4.81006	4.58684	2.39722	6.45844	2.36394	5.01399	3.30135	4.12233	4.59069	5.41836	3.06353	3.5561	4.67854	5.70031	5.98768	5.997	5.6231	4.90423	1.52012	5.53181	2.94267	4.66652
Pgrmc1	5.99083	5.94547	6.19835	6.17466	6.20143	6.19303	5.7821	5.59423	5.73275	5.33319	6.49243	6.31323	6.48246	6.05876	5.88748	5.69801	6.05169	5.41711	6.12176	6.97225	6.15594	6.32939	6.23203	6.44157	6.16809	6.83118	6.07209	6.43193	6.13501	6.8365	6.11789	5.34848	5.83469	6.30418	6.36046	6.67589
Trim63	0	0	0.0813617	0	0	0.429098	0.0781217	0	0	0	0.972784	0.654822	0.115834	0.115834	0.115834	0.561443	0.115834	0.115834	1.04737	0.361066	0.437439	0.451909	1.35334	1.226	0.847309	0	0	0.311649	0.0887917	1.88812	0.115834	0.115834	0.115834	0.115834	0.115834	0.714228
Fam65b	0	0	0	0	0	0.613783	0	0	0	0.222272	0.558499	0.132975	0.0426075	0.0426075	0.0426075	0.0872822	0.139647	0.0426075	0	0.423208	0	0.607072	0.048149	0.249954	1.5664	0.91031	0	0.770006	0.0564838	1.14017	1.00524	0.0426075	0.0426075	0.549191	0.0426075	0.0426075
D4Wsu53e	5.76832	6.53498	6.16742	6.39792	6.39218	6.433	7.03702	6.1386	6.49139	5.47049	6.72622	6.2876	6.29526	6.7391	6.88317	6.47429	6.78951	6.39492	6.79061	6.85089	6.49056	6.93845	6.58488	6.77894	6.53809	6.40089	6.75373	6.48866	6.80111	6.58841	6.52487	6.46308	6.64616	6.51384	7.17682	6.181
6330503K22Rik	3.02782	3.20275	2.84436	2.50438	3.11094	3.10284	3.40228	3.40453	2.50859	2.77373	2.50436	2.60698	2.40366	1.3222	3.03545	2.82944	2.67046	1.27381	3.53491	3.40037	3.06248	3.16104	2.77442	3.08916	3.01477	2.75929	3.04508	2.54353	2.78228	3.16792	3.73667	3.43298	3.11931	3.84204	2.91392	1.94387
Dhdds	2.14611	2.83388	1.57658	3.70018	2.34203	2.88019	2.56755	2.96398	2.86504	2.60709	2.20559	1.97117	2.13606	2.36795	3.07925	3.07161	3.01427	2.23676	3.88009	3.37458	2.92999	2.89413	3.14797	1.79942	3.37221	3.22458	3.03082	2.4943	2.78654	2.56977	4.263	3.2983	2.81121	3.38726	2.56422	3.37553
Col7a1	0.0461367	0.427965	0.0696463	0.355949	0.0850252	0.146882	0	0	0.195885	0	0.397393	0.0455766	0.114601	0.114601	0.484142	0.114601	0.114601	0.54878	0.171174	0.747771	0.404421	0.47191	0.72631	0.439356	0.387394	0.519904	0.217617	0	0.238813	0.382233	0.114601	0.153001	0.114601	0.636772	0.114601	0.2903
Gse1	1.65459	1.71797	2.93487	2.31404	1.80402	2.25962	2.16574	2.62737	1.43366	2.78275	2.89179	2.07839	2.02092	1.29446	2.90879	1.93576	1.57756	1.91043	2.8929	3.165	2.37277	2.94551	2.89958	2.83012	2.64795	2.51983	2.2395	2.1265	2.18085	2.47374	3.60074	1.47475	2.02689	2.66075	2.57985	2.41366
Atp6ap1	4.35984	3.68805	4.72905	5.13262	4.8616	5.066	3.73808	4.36721	3.45992	3.24926	4.72337	4.80424	3.10451	5.80216	5.45319	4.11946	3.92898	4.29245	4.80467	5.26113	5.15436	5.13692	5.0349	4.91265	4.59877	5.07301	4.77167	5.12907	5.32867	5.22876	4.2813	5.00096	3.59271	5.52583	4.13691	5.02651
Zfp870	1.51013	0.991802	1.62891	0.917768	1.50653	2.29641	0	1.72468	0.958659	1.03151	1.53133	1.84359	0.967384	2.40823	1.16654	1.8634	0.805308	0.0613376	0.925708	1.9069	1.93336	1.90215	1.18733	1.80429	1.14576	2.16619	2.64427	0.763729	1.55485	1.9609	3.16177	2.76538	2.0613	2.11994	0.321439	0.829627
Tph1	0	0	0	0	0	0	0	0	0	0	0	0	0.0219312	0.0219312	0.0219312	0.0219312	0.0219312	0.0219312	0	1.41614	0.295774	1.01694	0	0	0	0.361202	1.38879	0	0	0	1.9374	0.0219312	0.0219312	0.0219312	0.0219312	0.0219312
Atp2b4	0.0228593	0	0	0	0.0920009	0	0.158141	0.166933	1.46574	0.203249	0.687944	0	0.191932	0.921717	0.191932	0.365302	0.191932	0.868045	0	0.337137	0.0623391	0.642475	1.65614	0.757434	1.52991	1.15996	0.671312	0.113658	2.17048	1.64411	0.46247	0.78425	0.381134	0.191932	0.326603	0.238989
Igsf11	1.2347	0	1.15991	0.269138	0	0	0	0	0.476359	2.72986	3.13617	0.84424	0.386004	0.386004	0.890954	0.820144	1.70495	0.898331	0	1.26802	1.86269	0	3.14206	2.73782	1.77989	0	3.51937	2.10078	3.6723	2.67405	1.02691	0.535781	0.445757	1.11463	1.80404	0.556062
Cav1	0	0	0	0.217218	0	0	0.500306	0.372715	0.0318319	0.0750391	0.0318319	0.0318319	0	0	0	0	0	0	1.17884	0	1.26216	1.96398	0	1.27991	0.0318319	0.0318319	0.154856	0.0318319	0.0318319	0.397857	0	2.94056	0	0	0	1.03228
Tmem119	0	0.863691	0.0668781	1.11198	0.0848206	2.05391	3.45467	0.4331	3.13593	1.39494	3.16777	0.870626	1.43083	0.409792	0.841444	2.86139	0.409792	0.409792	3.15064	2.98371	2.88635	1.82193	2.64335	3.32942	3.43816	0	2.98224	1.76081	2.49633	1.98685	0.409792	0.409792	2.77667	0.623216	2.16934	2.14796
Gm11127	1.54457	1.37964	1.44208	1.16521	1.39833	1.13825	0.970662	0.936247	0.310479	1.96219	0	1.42542	1.17116	1.62992	1.49733	0.607814	0.632415	2.67367	1.50659	1.25034	1.44547	1.93147	1.2359	2.23864	2.56592	1.84893	1.76886	1.03868	2.37043	1.01995	2.64026	1.73851	1.38059	2.04485	1.74779	1.76524
Eef2k	0.309055	0.766862	1.67454	1.18036	0.99087	0.767448	1.18985	1.11308	0.829778	0.692633	0.869614	1.45656	0	0	1.91353	0.257807	0	1.97039	0.950898	1.47297	0.882345	0.928189	0.832355	1.62407	0.62216	1.50911	0.341765	1.47004	1.22279	1.50159	1.06057	2.05516	2.30134	1.61277	2.3882	1.99808
Zfp760	2.51376	1.34954	1.99497	1.82064	2.15678	2.48806	2.38485	1.89976	2.10352	1.28612	2.25738	0.817679	2.22467	0.970573	2.18963	0.719424	1.31651	1.19121	2.37325	2.57116	2.77543	2.40893	2.75613	2.0139	2.83109	1.67648	2.47132	2.74841	2.90115	3.38642	0	1.70016	2.62205	2.00589	3.20354	1.64944
Foxa3	0	0	1.26338	1.09843	0.26053	0.963748	1.16546	1.41881	1.66842	1.54922	1.21277	1.96236	1.3469	1.45124	1.48111	2.90532	0	2.25485	0	3.39647	0.914244	3.16014	0.979651	2.46608	1.355	2.27309	1.34503	2.10205	1.11437	0.868432	1.01716	2.81534	3.27427	3.23083	0	2.70368
Wdr93	0	0	1.45979	0.791512	0.0330736	0.824505	2.10902	0.388019	1.72538	1.76681	1.4119	0.780375	0.240021	1.87945	0.240021	0.240021	0.240021	0.240021	2.02661	0.687521	1.8691	1.87165	2.17043	2.18915	1.13004	0.319056	0.876444	2.361	0.140783	0.996547	0.240021	2.87692	3.12859	0.240021	1.74388	0.793188
Ap4e1	0	1.76601	2.15399	2.88509	2.67805	2.76042	2.31718	1.66109	2.45282	0.396389	1.06077	2.14441	2.79551	1.01543	2.01281	2.06175	0.906011	1.05669	2.51212	2.131	3.28633	2.28578	2.40531	1.97096	2.53763	2.04652	2.04773	1.68231	2.45624	2.5559	2.8092	1.19064	2.49629	1.96091	2.96931	1.86425
Rab20	0	0	0.659164	0.751715	1.20339	0	0	0	1.50979	0	2.29619	1.81142	1.08965	1.08965	1.08965	1.08965	1.08965	1.08965	0	2.36218	1.81136	2.02194	0.873708	3.58022	3.29801	0	2.12677	1.28998	0	2.94103	4.93864	1.08965	1.08965	1.08965	1.08965	1.08965
Dhcr7	2.8222	0.994793	3.38007	2.94429	2.21299	2.62628	1.7456	1.87393	3.42939	3.06105	3.40532	1.50632	2.6945	1.98977	3.23461	2.7731	3.01435	2.49566	3.51281	3.3596	3.46485	3.3497	3.34439	3.04935	3.26196	2.73436	3.76099	3.34377	2.79415	0.878936	2.98897	2.54077	2.98456	2.25315	3.29579	2.86366
Gpc4	2.47835	1.52852	1.88358	1.44407	2.29924	1.53044	5.17296	2.31456	4.68742	0	4.09626	0	4.77003	2.16554	4.34251	1.77654	3.56398	0	4.14637	5.65377	3.58236	4.91937	3.56642	4.4906	4.33481	1.8637	4.40707	2.25675	1.20699	1.92919	5.2867	1.01103	3.4608	3.58767	4.45265	2.42865
Cul4a	1.97256	2.36234	4.29673	4.12188	3.82223	4.23179	4.55426	3.58723	3.50588	3.85289	3.82237	3.46901	2.77441	4.81219	3.64684	3.6409	3.45116	3.4999	4.59563	4.11134	4.20658	4.14816	4.23166	4.089	3.91275	4.00106	4.35378	4.07707	3.82375	4.04768	4.60436	4.09678	4.55174	3.71451	4.01214	3.58542
Stac3	0	0	0	0	0.112624	0	0.0195496	0.0195496	0.334104	0.0195496	0.0195496	0.0195496	0.008439	0.008439	0.008439	0.116153	0.338455	0.008439	0.407572	0	0	0	0	0.571117	0.500257	0.597217	0.227903	0.0195496	1.04476	1.1572	1.07216	0.008439	0.008439	0.008439	0.008439	0.008439
BC056474	5.86226	6.86287	6.64099	7.2656	6.39589	6.63263	7.60383	5.7468	7.55922	7.17344	6.89994	7.18136	6.98677	6.66414	6.96008	7.2034	7.02232	7.23526	6.86651	7.39733	7.31163	6.79955	7.39289	7.17416	6.72877	6.78253	7.3905	7.50683	7.26837	7.23995	7.49441	6.95713	7.38325	7.07195	7.30428	7.05131
Wdr59	2.74687	2.42202	2.43873	2.21559	1.4732	2.3981	0	1.87729	1.73944	1.10593	1.01931	2.21438	1.8961	2.17567	1.5632	1.54793	2.56148	2.33778	3.19728	2.00341	2.2606	3.16249	2.30187	2.702	2.3168	2.28726	3.08542	0.855346	2.42145	1.98658	3.20349	1.70556	1.68362	3.2312	1.78293	2.2811
Zfp36l2	4.33359	5.21652	4.12493	4.58772	4.58468	4.52297	5.48383	5.35885	6.25714	5.18623	5.49078	4.55555	4.12402	4.23398	4.7583	4.75457	4.20659	4.12792	5.42517	5.25288	5.64985	5.29189	4.88157	5.22685	6.02263	5.21653	5.56248	5.45537	5.14483	6.00161	5.18311	5.07097	4.42112	4.66575	4.15241	3.88958
Cyp2d22	0.291702	0.0368896	0.0368896	0.0368896	0.394998	0.0368896	0	0	1.33753	0	0.246978	0	0.100008	0.100008	0.201792	0.100008	0.100008	0.475076	0.967358	0.0368896	0.297046	0.255608	0.0368896	1.20172	0.193071	0	1.06134	1.94622	1.50949	2.10087	0.100008	0.525574	0.100008	0.440957	0.100008	0.100008
Isl1	0	0.944659	2.44439	3.55763	3.11941	4.34981	1.89303	3.34028	3.8581	4.76823	5.04879	5.26316	1.76461	1.80534	3.84949	4.80446	5.02734	4.38348	3.1826	4.10348	4.22835	4.84007	5.53523	4.91513	3.45955	4.99727	4.75052	4.46264	3.68645	3.99253	3.89675	1.04958	4.05739	4.10236	5.78865	3.76149
Gpr157	0	0	0	0	0	0	0.541403	0	0.0140373	0	0.0448696	0.270143	0.676323	0.0424214	0.304372	0.146848	0.264056	0.0424214	0	0.144777	0.542699	0.713649	0	0.54903	0	1.73023	1.06487	0.228945	1.36408	0.583803	0.0424214	0.202174	0.206806	0.488024	0.438488	0.0424214
Erc1	3.36515	2.67998	2.96801	2.50882	2.74194	2.70201	2.34761	3.38471	3.21355	3.60609	2.96174	2.42511	3.65061	2.91278	3.13443	2.93542	3.37344	3.47587	3.19151	3.54076	3.78636	3.25691	3.5897	3.05987	3.24026	3.24669	3.26327	3.2242	3.50954	2.66276	3.42656	2.91672	2.9335	2.94037	4.15892	3.16506
Slc2a1	6.32024	6.20515	6.49529	6.43419	6.24081	6.47244	7.26058	5.79782	6.57948	5.54801	6.48017	6.17916	7.17856	5.94951	7.82072	5.21524	6.59531	7.14323	6.47954	8.51019	6.67246	7.57517	7.25429	7.24293	6.63675	6.51614	6.59019	6.74042	8.08851	7.30801	8.39382	6.68629	5.62922	6.49615	6.64016	6.65714
Apobec2	0	0	0.373142	0	0	0	0	0	0	0	0.131376	0.0751621	0.170577	0.170577	0.482283	1.56892	0.170577	0.170577	0.177495	0.449435	0.0650471	0.757296	1.77978	0.134978	0	0	0.233563	0	1.76285	2.33634	0.170577	3.18971	1.69717	0.170577	0.170577	0.76885
A730015I17	0.0437422	0.0437422	0.0437422	0.0437422	0.0437422	0.0437422	0	0	0	0	0	0	0	0	0	0.160401	0	0	0.0437422	0.0437422	0.0437422	0.0437422	0.0437422	0.0437422	0	0.493171	0.607819	0.804152	0	0.342404	0	0	0	0	1.1152	0.299381
Ankzf1	1.00588	2.30929	2.72308	2.06925	2.38367	2.98184	2.4818	2.99862	2.23543	1.04294	2.203	0.959305	1.82546	1.75817	1.80352	2.55256	2.09528	2.26037	2.45281	2.35339	2.45814	3.23821	2.778	3.10088	2.5612	2.7405	3.11482	1.3329	2.1585	1.93678	3.02897	2.32648	2.67893	2.11337	2.50435	1.30327
Rarb	0.123387	0.184375	0.123387	1.31578	0.475821	1.78426	1.19865	1.52766	3.09176	0.764813	3.4529	2.07064	3.49923	0.281662	1.37725	1.5042	1.07848	1.38904	2.04981	2.7773	3.90722	2.64329	2.61493	2.97804	2.67672	1.61798	3.1067	1.5473	2.80794	1.0421	2.83785	3.4041	1.57549	0.281662	0.281662	1.97677
Crls1	3.77431	3.84303	3.67954	3.55226	3.47842	4.02286	4.19314	4.30278	4.21515	5.29831	4.88421	4.34155	4.36304	4.45277	4.08455	4.28686	4.61817	4.77701	4.12768	3.55915	4.32436	4.27333	4.50536	4.16316	5.07934	4.87078	4.577	5.09185	4.74634	5.02891	4.41029	5.362	4.63067	4.97322	4.36761	3.64516
Fam35a	2.34826	1.59211	2.95595	1.99299	1.97683	0.775231	1.72443	1.98704	0.906026	2.63133	2.78305	0.598898	1.23003	1.04058	1.91444	1.20777	1.1135	1.39513	1.42127	1.91901	1.64936	2.67484	2.04119	1.38968	2.98011	2.6101	0.997294	2.79826	3.26833	3.13285	2.38771	2.70189	3.57382	2.79407	0.212829	1.63294
Clu	0	0	0.266839	0.997185	0	0	0	0	1.73047	0	0.132602	0	1.79894	1.36011	1.36011	2.87275	1.52424	1.4941	2.69364	0	0	0.197198	0.405244	2.66043	0.389606	0.844088	2.04393	0	0.145883	2.78186	1.36011	3.24989	1.36011	1.42244	3.57647	3.31971
Krt8	0	5.37373	4.83101	6.09484	5.34185	4.8057	7.2053	6.00436	7.33215	5.84844	8.12027	7.22763	7.98443	6.01715	8.82894	6.92932	7.56582	7.7219	7.19199	9.34476	6.84596	8.68726	7.70399	8.6414	6.71788	6.65795	8.05618	7.72952	8.41317	6.92504	8.68	7.48826	5.56954	7.24448	7.20681	7.02621
Arxes2	4.98281	5.27645	5.17976	5.62196	5.83175	5.5871	5.81035	5.6094	5.22566	5.11143	5.53898	5.71184	4.18094	4.94925	5.94612	4.53809	4.796	4.75893	5.50398	5.30413	5.75179	5.76467	6.3691	4.85474	5.28213	5.63732	5.37986	5.96588	5.27926	6.10879	5.18963	5.38674	5.62044	5.54131	6.48047	5.24998
Myo9a	0.614396	1.47648	1.79417	1.90857	2.10431	2.5924	2.11191	0.882565	2.18622	0.963876	2.58389	2.78113	2.73095	1.86195	1.41516	2.18752	2.07001	2.45868	2.17566	2.79939	2.33045	1.72091	2.1789	1.89267	2.41112	2.11967	2.48201	2.31272	3.02898	1.84462	3.2356	2.67881	2.51374	1.94846	2.05824	2.2578
Neu2	0	0	0	0	0.470886	0	0.0283216	0.0283216	0.0283216	0.0283216	0.0283216	0.0283216	0	0	0	0	0	0	2.59696	0	0	2.61107	0.291082	0	2.64519	0.0283216	0.0283216	0.0283216	0.0283216	0.0283216	0	0.935998	0	0.853722	0.546431	0
Id2	4.84889	5.20304	4.54131	5.84228	4.46581	5.85824	3.62322	5.67763	8.4048	4.92488	9.46194	6.71633	1.29956	2.6293	4.75629	7.29434	6.11723	7.48796	6.68534	6.29934	7.41886	7.38893	7.05703	7.44958	8.76184	1.90764	8.41678	5.134	8.83161	5.79242	6.62042	5.02937	7.37037	7.35503	7.32455	6.44017
Slc30a7	1.5568	2.0655	1.46221	1.70826	2.47967	1.88136	0.907991	2.2919	1.82146	0.107377	1.75334	2.13548	2.39446	2.44757	2.25049	1.43862	2.09349	1.96844	2.07555	1.90275	1.77851	2.46322	2.70136	1.74727	2.36697	2.03122	2.22102	2.51118	2.05202	2.30166	2.65018	2.34281	1.95433	2.47282	1.71476	2.43721
Phlda1	1.75527	3.96001	2.86863	2.9842	1.91647	2.18127	4.16201	2.10935	3.63949	3.32344	3.97539	3.25623	3.76646	3.39025	4.52145	2.89686	3.48461	3.87399	4.21416	3.23734	3.02416	4.16103	3.53326	4.36468	3.09823	3.45147	4.12738	4.19511	4.00526	3.66059	4.54336	4.15571	3.95321	2.78257	4.13465	3.26623
Nox4	0	0	0	0	0.915795	0.994606	0	0	0	0	1.27758	0	1.8928	0.130214	0.425747	1.29551	0.130214	0.130214	2.39634	1.7978	0	0	0	0.822207	1.08515	2.11401	1.45592	0.0378203	4.07255	0	2.22183	1.7167	0.130214	0.130214	0.574072	0.130214
Mum1l1	3.79429	2.22516	2.97545	3.81206	2.92691	3.60972	3.29738	4.21181	3.70561	3.61793	5.19399	5.23284	4.43865	3.80376	4.51149	3.55238	3.08458	4.01923	2.87246	4.78912	4.05762	4.66492	4.8643	4.94598	4.07927	4.54528	4.45498	4.52174	3.81366	4.63368	4.6106	3.79055	4.06177	3.97997	4.12265	5.03208
Pnpla8	2.65035	1.5962	3.65564	3.2978	2.19656	3.69914	2.34369	3.02971	2.96351	3.343	2.88506	2.20557	2.71875	2.72563	3.08663	3.27489	1.78195	2.13119	3.8258	3.06154	3.66939	3.23629	3.70674	3.06172	3.38732	3.31453	2.76785	3.51829	2.82431	3.22323	2.60796	2.56777	3.05843	3.11185	3.34481	2.29736
Oprd1	0	0.0440257	0	0	0.204821	0.249665	0.114256	0	0.332544	0	0	0	0.0304373	0.0304373	0.0304373	0.0304373	0.0304373	0.0304373	0.84474	0	0.247033	0.178818	0.507491	0	1.07006	0	0.251354	0	1.04197	0	0.0304373	0.0304373	0.899835	0.0304373	0.0304373	0.0304373
Gpr50	0.0461876	0.274107	1.1931	1.45332	0.850067	0.627819	0	0	0	0	0	0.312934	0.0262642	0.0262642	0.0262642	0.569611	0.0262642	0.294251	0.0461876	0.0461876	0.0461876	0.0461876	0.286865	0.0461876	0	2.31661	1.72106	1.80035	0	2.34667	0.0262642	1.9665	2.86562	1.90816	2.09233	1.22711
Lrrc15	0.0507898	0.0507898	0.0507898	0.0507898	0.0507898	0.0507898	0.476471	0	0	0	0	0	0.024375	0.024375	0.0732561	0.024375	0.024375	0.21422	0.569092	0.0507898	0.0507898	0.0507898	0.0507898	0.0507898	0.273362	0	0.42235	0	0	0.524494	1.22037	0.024375	0.024375	0.024375	1.27885	0.855349
Akap2	1.78429	0	2.5245	1.79977	2.09038	2.20369	3.04928	2.41893	2.98807	1.96952	3.86914	3.40383	2.21277	3.35221	3.21039	2.48949	2.66407	3.53376	3.60566	3.07496	3.01038	3.45651	3.43294	3.83876	3.1005	2.74861	3.66857	2.885	3.78449	3.60669	3.07554	2.9525	1.96106	2.07789	2.70551	3.0182
Ube2h	1.38199	1.46646	2.48538	3.47645	2.69985	3.54761	4.15126	3.62266	4.77832	3.34675	4.07492	2.6633	3.50607	3.16099	3.80344	3.65657	3.39064	2.53184	4.50539	4.12911	4.45111	4.73399	3.79441	4.06927	3.85691	3.09544	4.41748	3.57548	3.86142	3.24335	3.58648	3.22139	3.55641	3.28206	3.70604	3.30854
Ado	4.8774	4.10937	5.02073	4.71859	4.64991	4.71989	4.11129	4.40249	4.69065	4.30985	4.33458	4.23943	4.00236	4.76311	4.95189	4.46687	3.9189	3.30864	4.92942	4.16939	5.25251	5.11165	4.80549	4.44528	3.76249	4.92549	4.54766	4.72	4.73546	4.64935	5.14499	4.57838	4.71153	4.91191	4.08685	4.66244
BC030336	2.74032	2.70924	2.55121	2.34514	2.85064	3.21107	2.00416	3.08015	2.85628	1.12461	2.26203	2.97008	3.45433	2.04343	2.0047	2.19371	2.13059	2.14828	2.59638	3.01967	2.70024	3.35028	2.63815	2.62254	2.29727	3.01863	2.03158	3.4779	3.26182	3.34388	4.21761	3.13246	3.2336	2.04121	2.34801	2.91207
Homer2	0.555397	0.671738	0.450579	0.731661	0.862899	0.440093	0	1.1995	0.487198	1.14132	0.265069	0	0.43548	0.650703	0.390755	0.498422	1.22372	1.47123	0.741426	0.305294	0	0.40544	1.22899	0.330781	1.6362	1.38537	1.11818	1.75429	2.73857	1.36182	1.65585	1.32416	0.696256	0.914417	1.06894	0.86668
Stt3b	5.6736	5.27111	5.33416	5.32835	5.06011	5.27686	4.93211	4.68772	5.00651	5.31555	5.22163	5.90947	4.73669	5.3227	5.03739	5.21069	5.09856	5.38362	4.91899	5.04408	5.224	5.30806	5.52238	5.05492	5.16721	5.84649	5.2971	5.66124	5.63226	6.1836	5.39173	6.0066	5.57522	5.28423	5.09575	5.89831
Odz3	1.20561	1.72551	1.42347	1.7425	1.63328	1.8528	2.94085	1.99763	2.48273	1.72941	2.4396	0.947051	1.76572	2.08099	2.16795	1.71952	1.8166	1.64888	3.02378	2.31493	2.57527	2.37553	2.20552	2.61702	2.73668	2.01316	2.55772	0.91426	2.04011	2.2896	1.88152	2.28589	1.80129	1.4973	2.83497	2.16683
Uap1l1	0	0	1.30991	1.93537	1.19207	0.663253	2.88623	0.612594	0.88305	0.612594	0.612594	0.92523	0.934273	0.934273	1.02494	2.47385	1.08234	5.46443	2.09065	1.41709	0	1.48853	2.52562	3.04164	3.91633	2.54413	0.748289	2.78814	2.0945	0.723946	3.63411	1.31634	0.934273	4.74398	0.934273	2.92842
3110047P20Rik	0.068082	0.136416	0.068082	0.0983186	0.068082	0.068082	0	0	0.0101918	0.203395	0.558261	0	0	0	0	0	0	0.551736	0.068082	0.068082	0.0961821	0.642008	0.400061	0.068082	0.4149	0.677012	0.662878	0.278991	0.260656	0	0.976	0	0	0	0	0.546102
Gpr116	0	0	0	0	0	0	0.644998	0	0	0	0.260536	0.698766	0.280569	0	0.517414	0	0	0	0	2.14917	0	0.224336	0	1.98444	1.0812	0	0.0475862	0.461969	0	1.00777	1.08672	1.52397	0	0.238026	0	0.00947194
Fbxl6	3.31792	4.11505	4.41759	4.50669	4.07352	4.87888	4.14062	3.51558	3.73517	4.283	4.60036	3.76637	3.43344	3.51586	4.26569	3.99936	4.03001	4.77442	3.8448	4.76677	3.89178	4.6257	4.26641	4.80566	4.39616	4.96052	4.36038	5.09635	3.95403	4.54266	5.56818	3.88128	4.745	4.08913	4.15094	4.22509
Gata6	1.62575	1.8602	2.45244	1.82458	1.88026	2.29978	2.55832	4.12723	5.20002	5.1125	5.75502	4.5698	4.94817	2.18635	4.95555	3.81591	4.54501	4.02905	4.3436	4.00837	4.30042	5.0713	4.57514	4.45698	5.47575	4.29672	5.72558	4.22751	5.65251	3.7656	3.98587	2.67699	4.89545	3.65676	4.25154	3.21208
Kitl	2.52241	1.01793	2.29708	2.80738	1.86519	2.36422	0.588982	2.59277	3.24077	2.07473	2.20862	3.61593	4.92263	2.61995	4.43684	1.7218	1.13498	2.7874	1.77399	4.7042	2.60688	3.80432	2.68015	3.34015	3.45575	3.36699	2.67928	3.63699	3.15494	4.30705	5.58705	3.74674	2.68618	1.49235	2.09912	2.24634
Lrtm1	0.0134135	0.0134135	0.0134135	0.0134135	0.102424	0.348174	0	0	0	0	0	0	0	0.0139113	0.178614	0	0.0272818	0	0.0134135	0.300293	0.193068	0.0134135	0.0134135	0.0134135	0.971253	0.351692	0	0.978743	0	0	1.43285	1.08556	0.255225	0	0	0
E330013P04Rik	0.131856	0.131856	0.131856	0.131856	0.131856	0.131856	0.0528285	0.0528285	0.611434	0.0528285	0.501999	0.0528285	0	0	0	0	0	0	0.131856	0.131856	0.313852	0.131856	0.131856	0.131856	0.241005	0.0528285	0.32257	0.881352	0.122881	0.980072	0.184142	0	2.33465	2.26969	1.31869	0.369912
Mdc1	3.25285	1.74153	2.85873	2.97079	2.35231	2.79409	3.31944	3.01607	3.0944	2.99194	3.02543	2.62119	2.56188	2.76076	2.16811	3.02822	2.61111	1.6532	2.52683	2.74423	3.11906	2.42285	2.48509	2.84969	3.40114	2.89414	2.90809	2.93134	3.36594	3.48841	3.67226	3.02465	3.20889	3.14435	3.66465	2.63139
Slco4a1	0	0	0	0	0	0	0.140388	0.140388	0.308938	0.140388	0.748044	0.505641	0.190357	0.115521	0.115521	0.115521	0.115521	0.115521	0	0.505239	0	0	0.847232	1.33189	2.34325	0.140388	1.99149	0.140388	3.63893	0.140388	0.115521	0.115521	0.146653	0.115521	0.115521	0.170328
Cd320	4.72027	5.36365	5.41425	5.81236	5.47476	5.3176	4.18308	5.09233	5.06901	5.32059	5.63057	6.08662	5.31099	5.13214	5.1172	5.16794	4.85843	4.89962	5.74462	5.56217	5.46003	5.28471	5.75192	5.6323	5.22908	5.19919	5.70249	4.83445	5.93896	5.65809	5.54338	4.85075	5.69735	5.55322	5.31211	5.71936
Galc	0	0	0.878055	1.43344	0	0.0277237	1.06835	0.645368	1.45747	0	2.08144	0.0739445	0.532941	0.779649	1.64231	0.775561	2.15517	0.42639	1.93312	0.974739	1.11081	1.20404	0.973386	0.715867	1.9512	0.722607	1.40939	2.26855	1.9481	0	2.81206	0.42639	1.26271	1.71314	1.29214	0.42639
Fam20b	2.31007	1.54176	3.35758	2.88939	2.15741	2.88953	0	2.72414	3.19481	3.05489	3.76454	3.20937	2.727	1.82334	2.54604	2.516	2.53708	2.70007	2.89639	2.93455	3.01651	3.82576	2.7202	2.53441	2.80538	2.49505	3.50781	2.01572	3.8764	3.48465	3.37009	3.33852	2.40556	3.32574	2.8118	3.06226
Arap2	0	0	0.874334	0	0	0	0	0	1.0384	0.193336	0	0.684277	0.358481	0.550897	1.31287	0.265745	2.06544	1.13422	0	1.28183	0.699019	1.92392	1.49007	1.73952	0	2.20659	0.0961738	1.92286	1.47045	2.29284	0.772679	1.39065	0.525813	0.45808	0.365158	0.980101
Acadvl	1.94927	2.39742	2.58663	2.48521	3.33798	0.221839	0.298899	1.67292	3.0106	1.11195	2.44967	3.02357	2.34752	3.1551	3.07415	3.21721	1.88409	2.6965	3.48217	1.57592	2.96178	3.7886	2.32702	2.42312	2.63871	2.67053	2.67583	3.47481	3.41646	3.13981	2.63489	3.52577	1.94057	2.9525	2.9694	3.09368
Fkbp9	4.16263	3.93934	4.03447	4.92076	4.3489	4.41945	3.98322	4.14072	4.93088	4.95879	5.35593	4.3066	3.14502	4.1749	4.09795	4.32977	3.54196	3.24135	4.37147	4.75783	4.51386	4.51396	4.36836	4.26595	4.62393	3.96917	5.30979	5.40859	5.46238	4.5561	5.48041	4.50586	3.14689	4.92701	4.94355	3.86384
Fxyd3	0	0	0	0	0	0	0	0	0	0	0	0	0.533899	0.533899	0.533899	0.533899	0.533899	0.533899	0	2.28993	0	0.683768	0	0	3.22248	0	1.95718	0	0	0	2.69558	0.533899	0.533899	0.533899	0.533899	0.533899
Hbxip	7.37389	7.57834	7.88092	7.59012	7.62833	7.57833	7.11113	7.67327	7.64163	7.79416	7.55931	8.02306	7.52703	6.94514	7.74648	7.81162	6.99247	6.82048	7.64835	7.3995	7.33329	7.87274	7.96227	7.73574	7.95512	8.07673	7.12062	8.02048	7.89549	8.08045	7.80701	7.40177	7.53818	8.07536	7.72895	7.27866
Ctdp1	2.10636	3.38663	3.78452	3.81972	3.45851	2.89462	3.38328	3.50568	3.56513	3.77395	3.51318	3.47389	3.03632	3.81653	4.34252	2.80894	3.444	3.53147	3.27599	3.52405	3.9706	3.85855	3.69075	3.5433	3.60416	4.178	3.3548	3.1463	3.79573	4.28112	3.95156	4.21518	3.7288	3.83372	3.68213	3.17595
3830408C21Rik	0.00238215	0.551556	0.00238215	0.269246	0.705742	1.18411	0	0	0.200818	0	0	0	0.110189	0.110189	0.417538	0.1938	0.110189	0.110189	1.89175	0.00238215	0.00238215	1.02091	1.72232	2.33896	0.0347525	0.204272	0	0	0	0.527396	3.34276	2.41788	0.110189	0.110189	0.110189	0.110189
Gm13238	0.565448	0.250912	0.250912	0.790938	0.774669	0.57647	2.5049	0.77496	1.90659	0	2.41293	0	1.87065	1.37914	0.411396	0.612826	0.632032	0.886393	1.81424	1.85365	0.537013	0.88027	1.16732	1.48464	2.5752	2.02904	1.29221	0.427358	2.78713	2.60695	0.411396	0.411396	1.68425	1.92997	3.16402	0.411396
Sec22b	5.15644	5.98655	5.58465	5.5652	5.64397	5.6229	5.28656	5.27622	5.08219	5.36074	3.9399	5.81839	4.96073	4.8958	5.69226	5.72539	5.78134	5.39454	5.30305	5.48742	5.81104	5.87225	5.47701	5.5333	5.87876	5.48301	5.58986	5.72516	5.68388	5.1291	4.68607	5.76555	6.56535	5.92624	6.47347	5.94447
Efhc2	0	0	0.0841235	0	0.340025	0	0.673606	0.385279	0.762967	0.2432	0.2432	0.2432	0.375794	0.375794	0.375794	0.375794	0.941899	0.632719	0	0.862831	1.32211	2.03237	0	2.83422	0.942447	0.2432	0.2432	1.14568	0.2432	0.88542	1.29825	1.41255	0.375794	0.375794	0.375794	0.375794
Kif3a	2.65846	2.84803	2.98041	3.14481	3.75696	3.1273	3.12963	3.05588	3.35147	2.88557	3.61868	3.4032	3.26265	2.92001	2.19653	3.84955	3.18747	2.04826	3.16558	2.91527	3.52619	3.77178	3.69143	3.82477	3.21853	2.73504	3.45895	3.22756	3.00696	3.22871	3.79925	4.16174	3.2906	3.10102	3.68854	3.56991
Edem2	2.41363	1.65787	3.49789	2.93262	3.35234	2.96306	0	2.07411	3.76768	4.11046	2.9215	4.62826	2.38743	2.67896	3.22965	3.30671	3.874	3.12884	3.25579	4.12557	3.51324	3.53104	3.85683	3.10543	3.66959	3.61833	4.27708	3.95713	3.56012	4.19301	4.07611	3.86218	2.5194	2.81212	2.51322	4.27702
4930568E12Rik	0.0442652	0.0442652	0.0442652	0.0442652	0.0442652	0.0442652	0	0	0	0	0	0	0.000329866	0.000329866	0.000329866	0.000329866	0.000329866	0.000329866	0.0442652	0.0442652	0.0442652	0.0442652	0.0442652	0.0442652	0.436347	0.408525	0	0	0	0	0.000329866	0.000329866	0.890761	0.000329866	0.509908	0.283287
Srgap2	0.935966	1.59331	1.84362	2.03695	2.25054	1.83181	1.56804	2.7506	2.10449	2.47657	2.50327	2.39594	1.41241	2.02805	2.0436	1.97607	1.81349	1.55369	2.96598	2.06431	2.13757	2.01563	2.2684	2.0297	1.94231	2.85419	2.39278	2.1668	2.63769	2.92233	1.70327	1.76343	1.89023	1.77492	2.40615	2.42234
Orc5	3.98866	4.30879	5.1354	5.08789	4.80492	4.90373	3.5021	4.80855	5.48091	4.22536	3.751	4.87695	5.34669	4.07128	4.96141	3.98087	4.794	4.20488	5.01304	4.84891	4.74099	5.18107	5.51667	5.1944	4.91747	5.27863	5.33903	5.06755	4.64175	5.58042	3.96853	5.18718	4.45563	3.86372	5.36495	4.70749
Sec22a	2.46302	0.372305	1.31347	2.56744	2.15548	1.90698	2.25569	2.36424	1.97969	2.55902	1.39134	1.53369	2.13426	2.28404	1.45972	2.86049	1.6225	1.54298	1.96214	3.69281	2.44737	3.22408	2.47946	1.59111	2.21794	2.17592	2.58419	3.0181	2.13751	2.13619	2.29696	2.70016	2.64493	1.61384	2.50878	2.44589
Actn3	0.0514769	1.67798	1.43979	2.56	1.26795	0.0524791	1.24818	1.28402	1.16143	0	1.73017	1.15388	0.356115	0.356115	0.356115	1.18624	0.637094	1.05984	2.24748	0.600495	1.12765	2.31253	1.1596	1.54769	2.93616	1.16773	1.2972	1.471	2.50568	2.272	0.356115	0.356115	1.79766	0.865204	0.983014	1.2286
Pcdh10	0	0	0	0	0.155287	0	0	0	0.204157	0	0	0.012162	0.393041	0.0778018	0.0233598	0.0233598	0.212831	0.0233598	0.753627	0	0.059816	0	0	0	0.115824	0.527507	0	0	0	0.609587	2.15426	1.16047	0.273621	0.0233598	0.314025	0.0233598
Espl1	2.8181	2.84252	2.81418	2.92669	3.60344	3.0996	2.82279	2.96532	2.9805	2.90162	3.58679	3.37673	3.19442	2.52462	3.42874	2.99316	2.59354	2.56128	3.61787	2.9517	3.30495	3.0926	2.79544	2.96103	3.47272	2.9892	3.74037	3.10911	3.59179	3.58478	3.93916	3.05652	2.67439	3.35874	3.79454	2.97461
Arsb	0.252814	0.133841	0.524216	0.4842	1.20055	0.0955886	1.77805	0.50972	0.520891	0.199397	0	0.193877	0.0780271	0.0780271	0.397416	0.130959	0.0780271	0.761279	1.01309	1.2406	0.621346	1.02426	0.785914	1.14409	0.635174	1.47702	2.18643	1.35782	0.442373	0.217007	0.0780271	0.0780271	0.0780271	0.202563	0.0780271	1.42598
Zbtb11	2.80608	2.08139	3.19875	1.70453	1.5542	1.96379	3.5227	1.88564	1.84599	2.12201	2.29972	3.55993	1.91037	1.60791	2.78028	1.74437	3.35668	2.75884	2.18845	2.0238	3.6229	3.33975	3.41676	2.76107	3.21507	2.98555	2.50126	2.09128	3.52589	3.31278	2.35922	2.20651	2.78816	2.8152	2.39971	2.65421
Fbxw14	0.0477468	0.0477468	0.0477468	0.0477468	0.0477468	0.0477468	0	0	0.116804	0	0	0.141087	0	0.219304	0	0.171324	0	0	0.0477468	0.0477468	0.0477468	0.0477468	0.0477468	0.0477468	0	0.946754	0.110797	0.483239	0.549089	0.703554	0.546691	0	0	0	0.447828	0
Dnajb2	1.08634	1.16	2.591	2.70941	2.16724	1.17184	1.80555	1.66358	0	0.210344	3.73208	1.83909	1.80436	1.0906	1.52145	1.12558	0.859451	2.30269	2.96317	2.63994	1.47132	2.23725	2.80625	1.15034	3.8862	1.17082	2.55609	1.5627	3.17374	1.6225	2.71327	1.68198	0.859451	1.35517	1.95038	3.25936
Itgav	0.853039	0.762699	1.86358	2.05334	0.500118	2.70896	1.81154	1.78557	1.29086	2.52315	1.96403	3.03239	1.2041	1.70086	2.37533	1.68598	2.5131	2.11331	2.17872	1.915	1.95223	1.5408	2.86795	2.88735	3.09923	1.93918	1.46113	2.60293	2.28026	2.50484	1.87247	2.08183	1.96493	2.4766	2.65562	1.76759
Acvrl1	0	0	0.146369	0	0	0.167524	0.0537226	0.0537226	0.136821	0.913554	0.112666	0.149728	0.00275642	0.00275642	0.00275642	0.486079	0.00275642	0.00275642	1.03783	0	0	0	0	1.90074	0.417861	0.0537226	0.0537226	0.878951	1.51022	0.21047	0.00275642	1.64718	0.00275642	0.00275642	0.00275642	2.24403
Hmbox1	0	1.50089	0	1.06568	1.10526	0	1.16307	0.713753	0.560138	1.33112	0	0.695227	0.696163	0.640725	1.09631	1.82973	0.763009	1.579	1.92375	2.52682	0	1.9722	2.23684	2.30452	0	1.29358	1.83122	1.20805	2.19067	0	1.58131	0.699404	0.6863	1.52516	1.17464	1.23789
Gm10436	0.0256227	0.0256227	0.0256227	0.0256227	0.0256227	0.0256227	0	0.119415	0	0	0	0	0	0	0	0	0	0	0.405191	0.159036	0.0256227	0.0256227	0.0256227	0.0256227	0	0.731334	0.105069	0	0	0.259488	0	1.12844	0.108854	1.7426	0	0.0962108
Fam76a	0.699068	1.14995	2.33963	2.70452	3.04431	3.9467	2.64381	2.55612	3.01207	3.06308	2.17691	2.84994	3.53656	0.95287	1.85514	2.40742	2.27525	2.91131	2.6614	2.94761	3.45208	2.62475	2.52307	3.58214	2.23756	2.64671	2.8889	2.89888	3.09836	3.1525	3.86144	2.33769	2.34021	3.685	3.81142	1.88556
Herc1	1.59969	1.99954	1.27795	1.72367	2.13118	2.26406	3.29589	2.43977	2.07608	2.48154	1.85552	2.59723	2.65191	2.56663	2.33914	2.82746	2.62354	3.09727	1.95322	2.73433	1.69542	2.61547	2.60405	2.46431	2.41371	2.89676	2.74604	2.38019	3.42717	2.68505	2.94618	2.59415	2.99053	2.67287	2.78735	2.54802
Itpr3	0.109252	0.297033	0.916304	0.249552	0.795108	0.220165	3.34499	0.692738	2.3784	0.67571	2.68425	0.594045	2.09475	0.493932	2.36596	0.781128	0.817037	1.59937	1.39171	3.37596	0.814516	2.64652	1.46104	2.33098	2.11381	1.70284	2.81898	0.291577	2.39064	2.22197	3.66544	1.02439	1.35074	1.44747	0.566115	1.09117
R3hdm1	3.14154	2.25014	3.70977	3.43351	3.40822	3.90275	2.59528	3.47447	3.09836	2.87809	3.54381	3.37306	3.04102	4.02852	3.34793	2.91616	3.32293	2.97331	3.56932	3.66281	3.62043	3.42435	4.22854	3.11834	4.0114	3.66264	3.3106	3.30135	3.38038	3.40536	4.6394	4.28479	2.87853	3.25229	3.70572	3.09587
Tmem45b	0	0	0	0	0	0	0.216855	0.216855	0.216855	0.216855	0.216855	0.216855	0.314771	0.106466	0.106466	0.106466	0.106466	0.106466	0	1.95272	0.891042	0	0	1.76515	0.216855	0.216855	0.216855	0.216855	0.216855	0.216855	0.74561	0.106466	0.106466	0.106466	0.106466	1.80809
Pld4	0.119966	0.771908	0	0.0405114	0	0.0474843	0.192864	0	0	0	0	0	0	0	0	0	0	0	1.1333	1.61135	1.29388	0	0	0	0	0	0	1.41805	0	0.194454	0.394217	0	0	0	0	0
Hhip	0	0	0	0	0	0	1.08579	0.729314	0.764893	0.327365	0.710334	0	0.451495	0.13598	0.906019	0.13598	0.13598	0.13598	0.793094	0.759738	0	1.08177	0	0.169843	0.242851	0.339518	1.1766	0.785593	0.71966	1.80953	0.297115	0.13598	1.11906	0.480675	0.411222	0.911985
Dip2a	0.104821	0.814436	1.05365	1.13702	0.525554	0.0774452	0.474976	0.758708	0.639672	1.55125	0.285363	0.818341	0.763113	0.133046	0.494463	0.356784	0.431521	0.998747	0.500825	0.682808	0.489327	1.52192	0.435908	1.40072	0.601982	0.993761	0.638831	1.00516	1.00578	1.55269	1.73764	1.62239	1.5125	0.303692	1.696	0.245646
4930548G14Rik	0.131609	0.131609	0.131609	0.131609	0.481407	0.131609	0	0.717613	0	0	0	0	0.00405905	0.00405905	0.00405905	0.00405905	0.00405905	0.00405905	0.131609	0.131609	0.131609	0.131609	1.35542	0.131609	0	1.34625	1.48682	0	2.31735	0	0.00405905	0.00405905	0.00405905	1.25078	0.00405905	0.00405905
Hoxb5	0	0	0	0.0313368	0	0	0	1.35658	0	0.556607	0	0	0.210249	0.210249	0.210249	0.210249	0.210249	0.210249	0	0.748653	0	0.856738	0	0	0	1.06054	1.11632	1.10577	0	2.59246	0.210249	0.210249	0.210249	0.210249	2.27462	0.210249
Dvl2	2.33229	3.80933	3.52732	3.72258	3.74481	3.92722	3.96866	3.00089	3.93083	4.13388	4.20811	3.67943	3.92712	3.33313	3.40027	3.67942	3.93272	2.99768	3.51182	3.5683	3.85714	4.18274	3.64635	3.9796	4.11626	3.5068	3.80451	3.17528	4.08834	3.38382	4.65118	4.30238	4.38685	3.71437	5.00652	4.162
Ano1	0	0	0	0	0.0529548	0	0	0	0	0	0	0	0.971574	0.053203	0.111824	0.053203	0.102257	0.053203	0	1.54546	1.30885	1.16226	1.05991	2.73989	0	2.36059	0	0	0	0	0.053203	0.053203	0.123963	0.053203	0.053203	0.0850312
Gpx2-ps1	3.74661	0	0.876448	0	0.692543	0	0	0.329323	1.07731	0	0	0	1.35613	0.278876	2.11349	0.278876	0.278876	0.657559	2.35115	1.5684	2.34811	1.75652	2.27847	0	0.232865	0.873557	0	0	3.65655	2.97293	4.50939	0.278876	0.278876	0.920365	2.32887	0.278876
Zfp715	0.820362	2.07617	2.12423	2.5329	1.67072	1.3079	0.278938	1.26428	2.8719	0.927807	1.01085	2.496	2.48921	3.58932	2.0184	1.42516	1.70535	2.77789	2.56079	1.72165	3.00748	3.03738	2.46743	2.53149	1.63079	2.83724	2.00538	2.52354	2.94719	1.81304	0.933863	3.51537	2.13741	2.19541	1.92218	2.97753
Olfr419	0.191004	0.191004	0.191004	0.191004	0.191004	0.191004	0	0	0	0	0	0	0	0	0	0	0	0	0.191004	2.73673	0.191004	0.191004	0.191004	0.191004	0	0	1.3755	0	0	0	3.14654	2.93961	0	0.604839	0	0
Vmn1r37	0	0	0	0	0	0	0	0	0	0	0	0	0.0589057	0.0589057	0.0589057	0.0589057	0.0589057	0.0589057	0.139718	0	0	0	0	0.926251	0	0.4856	0	0.799621	0	0	0.0589057	0.0589057	0.0589057	0.0589057	0.0589057	0.958314
Mup10,Mup11,Mup2	0.0054478	0.0054478	0.0054478	0.0054478	0.0054478	0.0054478	0.0138575	0.0138575	0.0138575	0.0138575	0.0138575	0.0138575	0	0.623697	0	0	0	0	1.08267	0.609437	0.0054478	0.0054478	0.0054478	0.0054478	0.0138575	0.0138575	0.486123	0.0138575	0.0138575	0.0138575	0	0.656035	0	0	1.12184	0.249073
Letm2	0	1.71938	1.55085	0.0348424	0	0.287885	0.10792	0.386693	0.10568	0.0330945	0.134822	1.00744	0.267044	0.267044	0.863821	0.267044	2.26304	0.267044	1.73235	1.93199	1.17426	0.513664	1.83789	1.09183	1.35789	0.987277	0.872836	0.175151	0.270849	1.62001	0.523398	0.267044	2.97264	0.530946	0.267044	0.267044
2810474O19Rik	3.98206	4.16743	4.61917	4.014	4.61871	4.54588	4.89166	5.17004	4.77639	4.879	3.67114	5.06733	4.81017	4.52868	4.79771	4.84882	4.52732	4.80983	4.616	4.83307	4.62569	4.60909	5.18303	4.8651	4.88795	5.3478	4.2574	6.06789	5.14665	5.36581	4.37596	4.15834	4.5439	4.83206	5.02649	5.0764
Arhgap8	0	0	0	0.507593	0	1.25923	0	0.0325557	0.580859	0	0	0	0.55358	0.55358	0.55358	1.1192	0.55358	0.55358	0	1.41889	0.249883	0.762677	2.10328	1.88256	1.86457	1.34599	0	0	0	0.717867	0.55358	0.55358	0.55358	0.55358	0.55358	0.55358
Parm1	0	0	0	0	0	0	0.0106522	0	0	0	0	1.07678	2.68999	1.3859	2.88474	2.30662	1.37354	1.58678	2.44859	5.57029	0	2.57585	2.07697	0	0.863805	0	2.21501	0	1.4982	0	2.29348	2.31999	1.29608	2.28765	1.7999	1.87771
Gpm6b	0.690132	0.0750193	1.67804	0.0443725	0.96441	0.142328	1.11729	0	0.261037	0.0614438	1.62836	0.267118	0.044708	0.60829	1.05924	0.520674	1.0132	0.044708	2.17534	1.47612	0.918949	1.50983	0.402843	0.776202	0.432545	1.02626	0.469575	0.952706	1.11711	2.31786	2.24987	1.8757	1.86389	0.044708	0.044708	0.232973
Hspbap1	1.73112	2.61372	3.87161	3.32954	3.05264	3.15103	2.6217	3.37876	3.20363	2.4562	1.97689	2.41697	2.82678	3.01887	3.21954	2.89276	3.45909	3.64942	3.313	2.99509	3.23937	3.45628	3.36526	3.42503	2.72252	3.52158	3.78259	3.63113	3.41927	3.65632	3.32628	3.02697	1.70957	3.01103	4.6141	3.81845
Klf14	0	0	0	0.769706	0	1.22891	0.223662	0	0	0	0.103114	0.170126	0.073848	2.08499	0.073848	0.073848	0.702169	0.073848	0	0	0	0.040212	2.54825	0	1.57373	0.739119	0.140322	0.528214	0.768463	1.16868	2.06569	1.39963	2.69959	0.073848	1.82103	0.188496
L3mbtl1	0.14847	0	0	0	0	0	0.0180041	0.0180041	0.0180041	0.0180041	0.0180041	0.0180041	0.0195238	0.0195238	0.0195238	0.0195238	0.0195238	0.0195238	0.746439	0.456725	0	0.322035	0.683706	0	0.0180041	0.0180041	0.0180041	0.129434	0.0180041	0.0180041	0.0195238	0.0195238	0.0195238	0.0195238	0.0195238	0.0195238
Cd81	5.8789	6.25189	6.74885	6.63761	6.43962	6.93245	6.81514	6.86133	6.96141	6.5214	7.18201	6.6713	6.70163	6.26744	6.9983	6.69629	6.87524	6.01941	7.23261	6.85854	7.12423	6.87182	6.82463	6.89355	7.18623	6.48316	6.90701	6.77694	7.05167	7.38396	6.55684	6.48013	6.52768	7.10587	6.66858	7.00787
Tgm4	0.962531	2.71124	2.42495	1.79311	1.71082	2.16198	1.82272	1.8502	2.86259	3.03289	2.23989	1.75364	2.32253	1.18042	2.34507	1.95902	1.48742	1.00301	3.17816	2.59401	1.76704	1.58835	1.23049	2.40064	3.03034	2.50233	2.67135	1.62428	2.89944	2.55617	3.86895	2.35224	2.65112	2.52591	2.44347	2.04321
Gng11	0	3.22938	0	0	0	0	0	0	6.26904	0.0648723	0.599548	3.9491	2.41884	3.59677	1.9625	2.82556	2.83541	3.12471	0	4.78266	0	5.24871	4.28429	4.99671	3.5526	2.62376	5.34026	4.333	0	4.5826	3.70869	1.91156	1.47881	2.40754	1.47881	2.31217
Ccng2	3.95588	0	1.85804	2.58564	0	2.1183	2.31755	2.72684	2.23284	3.52497	2.63252	0.92951	1.49149	1.20014	1.80692	1.13515	1.1634	1.13515	4.0408	2.81494	3.47237	2.69324	2.40765	2.6757	2.22149	1.92863	3.64964	0.514081	0.424081	4.12022	3.27591	3.66728	3.00969	4.09407	1.90078	2.14815
AK010878,Gm20604,Moap1	4.73106	5.75552	6.07756	5.5414	5.56577	5.50093	4.6111	5.82519	5.05875	4.99602	5.28066	5.31805	5.1339	5.68012	5.16518	5.2733	5.3988	5.41884	5.69762	5.91577	5.45207	5.33542	5.32464	5.39884	5.46619	6.00005	5.07211	6.21464	5.08199	5.38024	5.72146	5.56109	6.207	5.82185	5.79563	5.73184
Cadps	0	0.542551	0.29131	0.282733	0.0634951	0.587624	0.442152	0.519215	0.513378	0.104356	0.328825	1.26898	0.802114	0.130687	0.472329	0.130687	0.311547	0.415303	0.95705	0.976429	0.64927	0.427527	1.38221	1.20609	1.17328	0.357716	0.861208	0.829922	0	0.642495	0.230213	0.130687	0.130687	1.03461	0.48997	0.936386
Csrnp3	0	0	0.240136	0.700314	0.749117	0.144447	0	0	0	0.988783	0.716284	0.315913	0.383637	1.14734	0.568215	1.02916	1.19627	0.606028	0	0.480102	1.37734	0.741186	0.876449	0.770714	0	1.35913	1.27107	0.773696	0.563447	0.239455	0.388049	0.84706	0.814642	0.956553	1.27395	0.879173
2610019E17Rik	8.56687	7.83967	7.86027	7.6293	7.54596	7.68108	8.62602	6.91068	7.03078	6.9663	8.19239	8.25462	8.05221	7.60247	8.22868	8.0081	8.18881	8.1957	8.38477	8.257	8.41246	7.88014	7.39193	8.19828	8.13155	7.75745	8.519	7.87062	8.20907	8.56825	8.21134	8.10866	8.5412	8.37042	8.06706	7.45651
Zfp568	3.11997	3.79521	4.11742	3.67687	3.47802	3.94852	3.84929	4.0879	3.81591	3.88919	4.12938	4.07941	4.01165	3.01562	4.03035	3.63217	2.95455	4.34845	4.18944	4.19197	4.10245	4.15545	4.49527	4.42927	3.78404	3.83777	3.86537	3.60239	3.94566	4.0614	4.38854	4.31207	3.79806	4.17209	3.61563	3.89136
Rab32	1.20294	0.645487	0.223915	2.5666	0.263425	2.37676	1.14389	0.159271	3.22152	0.571422	3.28939	1.09954	4.25953	0.275854	2.69904	2.3412	3.14212	2.73115	3.26324	3.42733	3.39758	3.30553	4.02754	4.16535	1.0769	4.08502	4.24451	2.7303	3.71148	2.55954	2.4443	2.28577	0.391706	3.40126	0.472173	1.82663
Timp4	0	0.457135	0	0	0	0.0556255	0.188499	0.188499	0.188499	0.188499	0.188499	0.320837	0	0	0	0	0	0	0	1.28569	0	1.33382	0.0144774	2.35416	0.188499	0.188499	0.188499	0.188499	0.188499	0.188499	0	0	0	1.51405	0.68005	0
Mvp	0	0	0	0	0	0	0.369208	0.0767483	1.21429	0.968915	1.37634	1.08795	0.507145	0.507145	0.507145	0.507145	0.507145	0.786237	0	0	0.409074	1.3486	0	2.16289	1.63254	0.487919	2.22845	0.226397	0.164905	0.960971	1.92955	0.507145	0.507145	1.21964	1.53197	0.927743
Mgat2	4.59659	3.43754	4.83146	4.27597	4.09323	3.70813	2.65115	4.25843	4.5291	3.94203	3.99326	4.77751	4.02893	4.68393	4.45502	4.16951	2.8269	4.95117	4.46447	4.43488	4.90164	4.00265	4.19487	4.59726	4.70859	4.61758	4.6162	4.15771	4.25494	4.49647	5.42566	4.77485	4.32582	4.3471	4.34295	4.28788
Mdm2	3.91786	1.44778	3.77208	1.91115	1.71221	2.52652	3.55232	3.30883	2.65114	2.83618	3.30915	4.29277	3.72756	3.90991	3.43461	3.03976	4.72554	3.62577	3.7993	4.23468	4.12253	3.67852	4.21705	4.03353	4.28353	3.86372	3.24192	3.3128	4.61342	4.41427	2.67656	3.75822	4.09174	3.98817	3.18926	2.85715
Anpep	0.588087	2.59995	1.64904	2.37192	1.9468	2.10913	1.97143	1.49721	2.58959	1.30109	3.36301	1.66087	1.73799	2.43883	1.61481	2.29049	2.6241	1.81581	2.94762	2.07566	3.20524	1.89805	2.54149	2.55997	2.54252	1.44908	3.03845	2.08304	2.81636	2.47172	1.98296	2.42196	1.93483	1.49707	3.57231	2.45987
Vat1	0	1.39449	1.50951	0.4421	0.818213	0	1.36236	2.01265	0.505907	1.56417	0.639272	1.73229	1.99908	1.09922	2.38863	1.37208	1.25332	2.71389	1.95688	1.83194	0.753095	1.34518	1.4234	2.59052	1.67591	1.75945	1.70254	1.65273	0.546758	1.54849	2.60904	2.12122	1.89826	1.50008	2.2966	1.9941
Tmf1	2.16826	2.91453	2.93068	3.1368	2.53996	3.60861	2.72645	2.85893	2.67474	3.18752	2.6586	2.84574	3.33037	2.51145	3.52025	3.64564	2.98444	3.5036	3.2697	3.10038	3.35146	3.42154	3.06913	3.18462	3.69578	3.69477	2.67291	2.90012	3.21101	3.69512	3.4152	3.88207	3.23071	3.57291	3.11443	2.71297
Tmem159	3.4246	2.58965	3.18563	2.66996	1.49138	1.77034	0.0651242	0.0929175	1.17952	0.166481	0.8436	2.00486	1.11899	0.946012	1.1761	0.946012	0.946012	1.55098	2.64706	3.75851	2.72833	2.52688	3.29597	0.0480136	2.26443	2.64233	1.52711	0	1.11974	3.2386	2.323	3.84346	3.57784	1.05638	0.946012	0.946012
Slc36a4	0	0.0909002	1.80745	1.06533	0.575284	0	0.123437	0.123437	0.123437	0.206407	0.123437	0.123437	0.0384285	0.0384285	0.0384285	0.0384285	0.0384285	0.0384285	0.23768	0.838843	0.395434	1.66104	0	0.957486	1.78222	0.123437	0.20457	1.90003	1.54612	0.123437	0.0384285	0.0384285	0.0384285	2.24403	0.0384285	0.780663
Nog	0.197608	0.27847	1.22109	1.13706	0.646696	0.959412	0	0	0.761017	0.301462	2.0368	0.323579	0	0	0.959205	1.7048	0	0	0.950704	0.889781	1.28824	1.29144	1.36054	1.27905	0	0.991584	1.87455	0	0.586286	1.13843	0	0	2.47443	0.865133	2.67301	2.21035
Ppp1r10	4.3974	4.31805	4.21258	4.00876	4.43173	3.81855	3.07182	4.21056	3.58936	3.22866	3.9409	4.55072	4.01339	4.17405	3.08425	3.23344	3.91967	4.104	4.88052	4.31306	4.599	4.50655	3.94557	4.32101	3.62477	4.33191	3.9719	4.13349	3.45556	4.34026	4.02611	4.61706	4.68885	4.08655	3.46728	4.06878
Slco5a1	0	0.412896	0.553232	0.316272	0.704196	0.657093	0	0.285202	0.596618	0	0	0.339587	0.261229	0.276891	0.471578	0.769919	0.261229	0.293923	0	1.86363	0.289176	1.20174	0.616172	1.61345	1.13893	0.801492	0.659219	0	0	0	0.345428	1.94771	0.51285	0.453284	0.328201	0.261229
Pnpla3	0.0827767	0.0827767	0.0827767	0.0827767	0.0827767	0.839469	0	0	0.263747	0.139579	0	0	0.0132581	1.11309	0.122085	0.655987	0.0132581	0.0132581	1.27643	0.356275	0.0827767	0.633105	0.111926	0.641714	0	0	0	0.709529	1.76787	1.11897	0.0132581	0.0132581	0.994058	0.452685	0.673287	1.296
Eif5a2	0.673196	2.26146	2.35958	1.9986	1.9868	1.94728	1.80947	2.98788	2.87032	1.01726	2.52928	2.07352	0.971115	1.06599	1.58835	0.935653	1.53112	2.16573	2.48934	2.28503	3.25083	2.22511	2.47479	3.34986	1.84889	2.25949	2.77459	3.23564	2.43242	2.52801	1.28228	2.98017	2.30642	1.11483	0.462254	1.86395
Slc9a3r2	2.64892	0.923455	2.37127	0.982299	2.09169	0.00555234	3.44753	0.888496	2.14987	2.62725	1.67197	2.28355	1.70363	1.01041	3.02335	0.915078	3.12908	0.915078	3.02325	3.41875	1.91582	3.25098	3.07797	3.04785	1.55379	2.43554	1.71217	2.22703	2.62454	2.26032	3.21339	0.915078	3.06528	2.15175	3.05367	1.37649
Dclk3	0	0	0	0	0	0	0.0524187	0.0524187	0.0524187	0.0524187	0.0524187	0.102421	0	0	0	0	0	0	0	0	1.31165	0	0.999344	0	0.847893	0.179038	0.0524187	1.20091	0.0524187	0.0524187	0	0	0	0	0	0
Col2a1	0.0885342	0.123022	0.0560225	0.557354	0.599873	0.269809	1.71702	0.791545	1.83661	0.787917	0.689073	0.612372	0.829623	0.829623	2.36178	1.02432	0.829623	0.829623	0.813262	2.52312	1.07345	2.69054	0.939259	2.40531	1.74967	0	2.34109	0.344149	0.848458	0.877353	2.17313	1.24982	0.829623	0.829623	0.829623	1.99125
Palm2	0	0	0	0.733071	0	0.000656222	0	0.0211605	0.0465661	0	0.00843732	0.0658867	0.179993	0.0202467	0.0762649	0.117408	0.0202467	0.692423	1.14544	0.0261534	0.0874981	0	0.0989423	0.527253	0.736517	0.811593	0.363639	0.223628	0.802904	0.0900787	1.43291	0.0202467	0.0202467	0.0202467	0.553722	0.0606935
Layn	0	0	0.12161	0	0	0	0.00110396	0	0.886092	0	0	0	0.163506	0.163506	0.163506	0.163506	0.163506	0.163506	0	1.21665	0.876869	0	0.34479	0	0.472342	0	0.799477	0	0	0.667766	0.163506	0.163506	0.163506	0.163506	0.163506	0.163506
Camk1	0	1.86301	2.88138	3.38157	1.52454	0.78572	2.86265	2.80799	2.44581	2.61401	3.93279	2.23502	1.92062	1.31308	2.91874	1.93202	1.91518	1.55005	1.37491	3.76491	3.66836	3.46105	4.4378	3.97466	1.55832	3.01474	3.35537	4.25038	2.70396	3.48486	1.31308	1.66502	2.56957	1.80709	1.31308	3.39221
Mmp11	0.0588522	0.0588522	1.20267	0.124349	1.21826	1.59073	0	0.588481	0	0.827814	0	1.73357	0.839557	1.38234	0.562899	0.562899	0.562899	0.562899	0.0588522	1.01481	0.782719	1.50651	1.09528	2.75941	0.652249	0.676907	1.21367	0.64378	1.75285	1.32583	0.814352	0.715888	0.738909	0.562899	0.562899	1.71898
Ilvbl	0	0	2.33166	2.44267	2.06973	2.85176	0	0	2.63776	2.55728	0.860711	1.91195	1.83232	1.9812	2.56909	2.79464	2.54527	3.46526	2.41686	3.63631	1.86956	2.7982	3.59957	1.05029	2.07499	1.45879	2.37764	3.28166	3.41153	2.35029	3.84804	2.98133	1.96386	1.87856	2.5462	2.74069
Nudt16l1	5.51732	6.30152	6.43744	6.37826	6.57219	6.1519	6.20217	6.34353	5.64344	5.83087	6.47374	6.21216	6.26098	6.18117	6.73692	6.27937	5.99691	6.72737	6.60665	6.37323	6.51375	6.98508	6.44265	7.06099	7.0224	6.10229	6.15079	6.09812	6.58616	6.20969	6.67335	6.17445	5.80539	6.65041	6.5103	6.69768
Rfesd	0.727626	2.16719	0.390151	1.38392	1.88109	2.03275	1.15928	3.26015	1.47936	0.35678	2.31007	1.93528	2.72276	0.67848	1.82576	3.38267	2.78824	1.15238	2.77541	1.83029	1.60983	1.21897	0.930301	2.08794	3.02206	1.71947	2.70881	2.76452	3.86525	2.36642	2.01581	3.41431	4.02502	2.47	2.39821	2.89316
Parvb	0.0131052	3.24004	2.25335	2.70731	2.01995	2.72036	3.03589	2.84026	3.02275	3.53463	4.10587	3.77769	2.65981	2.93551	3.3736	3.51314	3.7692	3.73386	3.40649	3.41303	3.15112	3.51857	3.68833	3.84611	2.53684	2.84046	3.72602	3.90506	3.39189	3.00349	3.93112	2.74515	4.0249	3.48276	4.56319	3.38897
Olfr1010	0.0775618	0.0775618	0.0775618	0.0775618	0.0775618	0.0775618	0	0	0	0	0	0	0	0	0	0	0	0	0.0775618	0.0775618	0.0775618	0.0775618	0.0775618	0.0775618	0	1.25618	0	1.65305	0	1.34922	1.37032	0	0	0	0	0
Ager	0	0	1.00386	0.0108051	0	0.0237	0.0815271	0.491354	0.338732	0.905196	1.46043	1.42545	0.606685	0.276861	0.276861	0.276861	0.276861	0.276861	0.00483818	0.397423	2.45923	0.293795	1.55407	0.83917	1.74288	0.667686	0.323066	1.14832	0.396011	0.154873	2.87585	0.276861	1.45156	0.276861	0.276861	1.07949
Zfp114	0	0.376623	0.413112	0	0.741999	1.16604	1.44197	0	0.564132	0.0739218	0.171271	0.745115	0.229805	0.115797	0.194013	0.115797	0.18128	1.35105	1.28967	2.2063	2.56837	0.295792	0.373066	1.24977	0.772335	0.726194	0.892908	0	0	1.22051	0.115797	0.115797	2.55093	0.934167	1.51789	0.115797
Nktr	3.13536	3.16276	3.00152	3.06647	2.90641	3.42181	3.51237	3.36631	3.85295	3.33668	3.5583	3.38955	4.10099	3.74603	3.8207	3.6424	2.56284	3.38977	3.28205	3.60782	3.57807	3.31336	3.8624	3.48979	2.73044	3.739	4.01095	3.99393	3.91003	4.0336	4.37339	4.1508	2.98304	3.36639	3.89198	3.56225
Ttk	3.71904	3.18922	4.12804	4.00957	4.14044	4.44133	3.18975	4.46904	3.95088	4.19004	3.16167	3.91571	3.59053	3.86912	4.4332	3.24261	3.41054	4.3029	3.76715	4.54044	4.44656	4.04797	4.57214	4.17471	4.60235	4.15677	4.1436	3.14041	3.6445	4.89456	5.2322	4.8954	4.39182	4.23145	3.72804	3.60536
Cdh26	0.0139505	0.0139505	0.0139505	0.0139505	0.0139505	0.0139505	0.00239875	0.00239875	0.00239875	0.00239875	0.00239875	0.00239875	0	0	0.0709195	0	0	0	0.0139505	0.0139505	0.0139505	0.0139505	0.204152	0.0139505	0.00239875	0.00239875	0.00239875	0.00239875	0.00239875	0.00239875	0.673041	0.331597	0	0.0640541	0.300677	0.233232
6820431F20Rik	4.70829	4.09779	4.82163	4.20848	4.21146	4.49796	5.41845	4.71509	4.59468	3.901	5.04638	4.35419	4.87427	4.41631	5.26748	4.61689	4.82195	5.00794	4.62278	4.71689	5.00638	5.49937	4.8647	4.7461	5.62571	5.31557	4.67569	4.16834	4.62176	4.90372	5.63767	4.88924	4.5729	4.97058	4.25623	5.04496
Nfatc1	1.00867	1.82748	0.113633	1.42371	0.921149	1.44242	1.33597	2.24438	2.36371	1.94504	1.09976	1.22117	0.694046	0.149381	1.88812	2.14398	1.83059	1.13809	1.38999	0.497702	1.57475	1.85676	2.54421	2.57308	0.817545	1.76597	1.65152	1.51487	1.98737	1.11482	1.89547	2.26799	3.56456	2.2324	1.96934	2.7785
Hgsnat	0	0	1.39702	3.0434	1.14105	2.97569	2.93642	2.79114	3.30714	2.88431	3.45324	4.28989	3.55793	4.04321	2.36864	2.02796	2.61731	1.90677	3.33333	2.26677	2.80492	2.36257	3.62147	3.58869	2.87564	3.14428	2.81545	3.98793	2.60207	4.19252	2.55563	3.75386	2.51228	3.0669	3.01247	3.55488
Dusp27	0.0294139	0	0	0	0	0	0	0	0.350002	0	0	0.209717	0.0203461	0.0203461	0.0203461	0.0824816	0.0203461	0.0203461	0.055678	0.468109	0	0	0.0988137	0	0.415314	0	0.706565	0.0893173	0	1.6008	1.46157	0.0203461	0.0203461	0.0203461	0.0203461	0.0203461
Zmym6	0.2903	0.561489	0.686222	0.989114	1.18967	1.2282	0	1.65394	1.36783	1.31008	1.14095	1.05695	0.42412	0.734737	1.22406	0.726087	1.87049	0.88615	1.33515	0.45233	1.60576	1.19343	1.22126	1.0251	1.15437	0.821883	1.49308	2.21009	2.80214	2.3974	1.91745	0.42412	1.39062	0.42412	1.92391	0.42412
Rce1	4.56928	5.2962	5.13026	6.03915	5.3402	5.39406	5.09765	4.91128	5.22934	5.36976	5.30151	5.61762	5.18497	5.08434	4.58452	4.83276	5.13914	5.45472	5.29679	5.71928	5.5562	5.92154	5.36976	5.58853	5.03548	5.71211	5.48159	5.62852	5.2477	4.26773	5.71706	5.83488	5.82165	5.39	5.68794	5.35127
Slc30a2	0.0491491	0.0515636	0.0563177	0	0	0	0	0.83965	0	0	0	0	0.319558	0.41598	0.213378	0.213378	0.213378	0.213378	0	0.340178	0	0	0	0	0	0.69263	0	1.17322	0	1.20498	1.54547	1.25079	0.213378	0.213378	0.213378	0.213378
C030048B08Rik	0.760657	2.32904	3.88941	3.36067	3.51275	2.48289	3.35064	1.54206	2.40434	2.52519	2.76358	2.92026	2.99617	2.36141	3.01472	2.9595	3.37314	2.46485	2.81151	3.27852	3.28014	3.65772	3.29901	1.76729	3.79836	3.71031	2.73524	2.15626	2.18753	4.26613	3.9346	3.17851	2.41424	4.37467	3.06196	3.66873
Tecpr2	0	0.763775	0.359471	0.675788	1.0246	1.37065	2.29506	0.911474	1.46336	1.41238	1.73533	0.452918	1.93465	1.10551	1.40481	0.966338	0.500327	1.08928	0.330423	2.12734	1.2347	2.26043	1.30161	2.16201	1.25917	0.867853	1.46319	1.95487	0.831744	0.7811	1.90968	1.3397	1.68161	0.864745	1.71865	1.68164
Wwox	0	0.276282	0.870136	1.22305	1.88422	1.70607	0	1.21031	0	1.55974	1.40164	0.760204	1.21849	0.267266	1.44671	0.267266	0.267266	0.267266	0.194022	0.694862	1.53303	2.21015	2.0119	1.34825	1.41102	1.28799	1.63315	0.463867	1.36646	0.7354	0.267266	0.267266	2.13095	1.47702	2.47929	0.960153
Atp13a4	0.119951	0.119951	0.119951	0.119951	0.119951	0.119951	0	0	0.199233	0	0	0.127406	0.213365	0	0.490595	0	0	0.778557	0.350228	1.00093	0.119951	0.119951	0.119951	0.119951	0.581912	0.416718	0	0	0	0.527129	0.722118	0	0	0	0.847659	0.881631
Sdk2	0	0	0	0	0	0.0190533	0.00724709	0.00724709	0.0336427	0.00724709	0.278707	0.0967928	0.0424466	0.0424466	0.179019	0.0424466	0.0424466	0.0424466	0.0718062	0.160455	0.107125	0.440075	0.0242249	0.697054	0.00724709	0.264022	0.366259	0.00724709	0.0673393	0.00724709	0.0424466	0.0424466	0.126833	0.0424466	0.0424466	0.279016
Tbl2	2.13546	2.64806	3.0501	2.36617	2.56856	2.47909	2.72029	2.70634	2.2116	2.08199	2.92435	2.09615	3.12379	3.50824	3.32095	3.27277	1.5348	4.3891	2.73059	2.65268	2.83234	2.83478	3.29752	3.38798	3.9465	3.91755	4.03759	3.40688	2.41554	2.66017	2.75906	3.0845	2.76284	3.27479	2.79023	3.57661
Pfn2	0	4.70537	2.85797	3.37999	3.3437	3.75549	0.936644	4.27771	4.09362	0.291762	3.72099	1.21356	3.00547	2.26731	2.84695	4.35671	3.41265	3.55539	4.36985	3.47681	3.95804	4.23659	2.38093	4.67099	4.5207	2.38142	3.69476	3.63388	5.34656	4.44295	3.82686	2.23618	3.86207	3.50728	4.04704	3.65985
Apoa5	0	0	0	0	0	0	0.193755	0.193755	0.193755	0.193755	0.193755	0.193755	0.222669	0.222669	0.222669	0.222669	0.222669	0.222669	0	0	0	0.525459	0	0	0.193755	0.193755	0.193755	0.552454	0.193755	0.193755	0.222669	0.820098	0.222669	1.70745	0.222669	1.61205
Mirg	3.20085	1.40251	0	0	0	0	1.88658	3.2927	0	0	3.00376	4.61333	3.7139	3.81053	4.33415	4.11887	3.06522	5.61967	0	2.65913	0	2.61376	4.21463	5.12284	2.20469	2.826	3.59061	4.25346	4.55195	4.23368	5.06646	4.58699	3.51794	4.55235	3.66217	4.27185
Ntf5	0	0.0463295	0	1.29732	0.125129	0.0426297	0	0.860831	0	0	0	0.253915	0.0617133	0.0617133	0.267503	0.0617133	0.0617133	0.0617133	0	0	0.552629	0.871728	0	0.851503	0	0.920488	2.08297	1.95753	0.365739	0.474394	0.0617133	2.10095	0.0617133	0.0617133	0.0617133	0.0617133
Adam10	1.58289	2.8901	3.48363	2.83758	2.96987	3.40013	3.48172	3.74322	3.48546	3.41073	3.08189	3.11398	3.45443	2.84252	3.88789	3.20672	3.16139	3.31718	3.28171	3.02368	3.61745	3.65634	3.14967	3.07662	2.82929	4.90707	3.83474	3.89618	2.46604	3.90858	3.03793	3.51369	3.88387	4.33483	3.96039	3.03322
Amn1	4.50974	2.62304	4.13042	3.88341	4.77808	4.39735	3.17265	4.34892	2.56829	3.59213	4.25925	4.37087	3.0673	2.60443	4.30846	4.17013	4.36065	3.53762	3.5561	4.55727	4.69924	4.49752	4.86709	4.84311	4.97572	3.32994	4.24227	2.87449	4.70022	4.92646	4.2684	5.22941	4.23791	4.64926	3.27778	4.75199
Sdccag3	4.42198	4.04038	5.10136	5.33279	4.9093	5.17243	4.66229	4.11258	5.16817	4.32801	5.25257	5.00306	4.88873	4.49659	5.13061	4.5924	4.29218	4.00535	4.76212	5.0746	4.79819	5.37166	5.24648	4.77725	4.70646	4.54389	4.02292	5.59988	5.88643	5.0968	4.9136	5.27092	5.30799	5.03405	5.05492	4.56511
Sfi1	0.109131	0.705462	0.318948	0.397061	0.510083	0.882112	0.251632	0.378435	1.02107	0.659844	0.133806	1.80975	0.846245	0.358507	1.42014	1.67594	0.311436	1.48968	0.857114	1.40857	0.845344	1.37678	0.459656	1.84345	0.453331	0.897392	1.13266	2.42021	1.67961	0.606351	1.03656	0.690565	1.91915	2.05119	0.386493	0.205342
Alpk3	0	0	0	0.64628	0	0.41622	0.178104	0.304855	1.12137	0.0169891	0.790417	1.34805	0.75045	0.281199	0.553012	0.129904	1.41701	0.375522	0.45683	1.33569	0.675255	0.439588	0.529313	0.906198	1.06972	0.446412	1.02556	1.59197	1.77589	2.45711	0.295568	0.129904	0.129904	0.216525	0.129904	1.44736
Vmn1r36	0	0	0	0	0	0	0	0	0	0	0	0	0.0611719	0.0611719	0.0611719	0.0611719	0.0611719	0.0611719	0.75668	0.140908	0.179668	0	0	0.0220773	0	0	0	0	0	0	0.494509	0.0611719	0.0611719	0.0611719	0.0611719	0.711845
Apol7d	0.0579692	0.0579692	0.0579692	0.0579692	0.653271	0.0579692	0	0.882837	0	0	0	0.942359	0	0	2.02187	0	0	0	0.0579692	0.616809	2.8936	0.0579692	1.77132	0.73282	0	0.455168	0	0	2.29338	0	0.356845	3.32273	2.59309	0	0	0
Pqlc1	0.0258666	1.00083	0	1.47742	1.52179	0.618267	0	0	3.08886	0	0	2.33262	0	0.784485	0.930474	0	0	3.3632	0.792851	0.0133481	1.07091	1.33598	2.44668	0.724869	3.23463	2.95596	1.78984	1.90022	1.8858	1.62251	2.46028	2.05301	0	0	2.04533	2.14561
Ect2l	0	0	0	0	0	0.0738599	0	0	0	0	0	0.0757228	0.0132963	0.0132963	0.0132963	0.0132963	0.0132963	0.0132963	0	0.181637	0.240772	0.481899	0	0.341402	0	0	0	0	0	0	0.0132963	0.0132963	0.0132963	0.0132963	0.58238	0.0132963
Prl3a1	0.0650899	0.0650899	0.0650899	0.0650899	0.0650899	0.0650899	0	0	0.442737	0	0	0	0.021405	0.021405	0.021405	0.021405	0.021405	0.021405	0.0650899	0.0650899	0.0650899	0.0650899	0.0650899	0.0650899	0.486327	0	0.048456	0.605422	0.523263	0	1.0508	0.567643	0.021405	0.021405	0.021405	0.297331
Bicd2	0.10873	0	2.01769	2.68962	1.06971	1.80534	3.33807	0.318441	2.87606	1.66199	3.01788	1.06042	2.05457	1.95408	1.64833	1.86789	1.99131	1.82084	2.36797	2.11966	2.57696	2.58255	2.74244	3.11467	2.34419	1.99342	2.46426	1.26185	2.79326	2.22725	1.68441	2.2502	1.39991	2.52565	1.98383	1.76346
Slc9a1	1.9962	1.4622	1.63327	1.99272	2.27623	1.8265	2.20088	2.15114	1.33988	2.9447	1.75752	2.40773	2.44331	1.36714	0.920439	1.90254	2.77037	2.68104	2.47425	2.37812	1.49262	2.32057	2.29616	2.14321	1.61927	3.02153	1.41932	2.65357	2.04854	3.32229	3.06875	2.95011	3.34348	1.69498	2.18446	2.5749
Synpr	0	0	0	0	0	0	0	0	0.0889153	0	0	0	0.0123637	0.0123637	0.0123637	0.0123637	0.0123637	0.0123637	0	1.09632	0	0.297693	0	0	0	1.15092	0.585798	0	0	0	0.0123637	0.0123637	0.0123637	0.0123637	0.0123637	0.333385
Rgs5	0	0	0	2.04168	0.978489	2.0033	0	2.33868	5.33223	4.66221	6.08124	1.58859	0.946149	0.993139	3.22632	3.30884	4.89293	1.5797	4.89591	1.45366	4.70053	5.24011	5.52316	5.68865	4.13465	0.392573	5.78023	4.1945	6.05675	3.30978	3.50375	0.946149	0.946149	1.4699	2.81586	1.70682
Vmn1r22	0.0417111	0.0417111	0.0417111	0.0417111	0.0417111	0.0417111	0	0	0	0	0	0	0	0	0	0	0	0	1.03572	0.0417111	0.0417111	0.0417111	1.9943	0.0417111	0	0	1.66566	0	0	0	1.75942	0	0	0	0	0
Olfr1124	0.391288	0.391288	0.391288	0.391288	0.391288	0.391288	0	0	0	0	0	0	0	0	0	0	0	0	0.391288	1.76468	0.391288	0.391288	0.391288	0.391288	0	0	0.698115	1.2553	0	0	1.18722	0	0	0	0	0
Sepsecs	0.0545867	0	2.17663	1.99487	0.0171905	1.15811	0.648958	1.58733	0.439531	0.211327	0.640694	0.404967	1.58698	0.667485	0.576761	1.67919	0.354869	0.354869	2.27912	2.0551	2.07892	1.98896	1.65121	2.58305	1.82502	1.06242	0.128914	1.8466	0.128914	0.128914	0.354869	0.354869	1.73606	1.55226	0.354869	2.19565
Clec4f	0.00686597	0.00686597	0.00686597	0.00686597	0.00686597	0.00686597	0.00198863	0.00198863	0.00198863	0.00198863	0.00198863	0.00198863	0	0.176176	0	0	0	0	0.00686597	0.00686597	0.00686597	0.00686597	0.169486	0.00686597	0.00198863	0.00198863	0.671934	0.00198863	0.591076	0.771863	0	0	0	0	0	0.798908
Agphd1	0.42805	1.18458	0.61275	0.394353	1.7912	1.47106	0.766218	1.94855	0.67077	0.784159	0.686896	2.08105	1.08264	0.190381	2.66647	1.75432	0.968532	2.88692	0.446829	0.810003	1.65865	2.11737	0.562732	1.35205	2.25704	1.56326	1.86928	2.3163	1.64098	2.18522	1.60909	1.97064	2.44689	2.10814	1.10299	2.31657
Hdac5	0.773515	0.806747	2.35196	2.6221	1.97179	2.42144	3.34696	1.09782	2.40885	2.72983	3.2313	1.38584	2.82055	2.34529	2.35798	1.39336	1.82189	2.18179	3.22144	2.69699	2.73131	2.87972	1.9925	3.21522	3.0022	2.11277	2.68309	2.04041	3.2296	2.18163	3.45694	1.53764	1.49448	2.03566	3.69598	2.21651
Vmn1r157	0.0733283	0.0733283	0.0733283	0.0733283	0.0733283	0.0733283	0	0	0	0	0	0	0	0.166619	0	0.399461	0	0	0.0733283	0.0733283	0.0733283	0.866539	0.0733283	0.0733283	0	0	0.649583	0.678504	0	0	1.90216	0.933646	0	0	0	0.375582
Cyp4f16	0.247066	3.42279	2.15914	2.55584	2.3743	2.20115	2.35327	0.667308	1.23764	2.35271	2.66813	2.80252	2.50299	1.46029	2.1941	1.73325	1.64698	3.50728	2.61303	2.9921	2.45216	2.05054	1.95132	3.54979	2.27472	3.42447	1.96727	2.90264	3.43137	2.65682	3.35434	3.07903	2.57649	1.86975	2.36531	1.99059
Smarca1	3.47102	3.05183	3.06326	2.85208	3.38732	2.97342	3.36538	2.84808	3.47109	1.84633	2.98908	3.08748	2.19679	2.71233	2.67003	3.58162	3.02949	3.23722	3.65331	3.13127	3.96367	3.73207	3.95697	3.41107	3.09071	3.04351	3.04507	3.01634	2.04004	3.31918	3.952	3.3348	2.83762	3.86515	2.94802	3.10566
Grin2d	0	0	0	0	0.0231208	0	0	0	0	0	0	0	0.0110672	0.0110672	0.0110672	0.0110672	0.0110672	0.0110672	0.274154	0.0320021	0.155607	0	0	0.0272	0	0	0.17324	0	0	0.0837904	0.0110672	0.0110672	0.0110672	0.0110672	0.0110672	0.0110672
Gm5936	0	0	0	0	0	0	0	0	0	0	0	0	0.00956115	0.135267	0.0756116	0.0596414	0.00956115	0.00956115	0	0	0	0	0.682995	0.129677	0	0	0	0	0	0	0.468585	0.206941	0.00956115	0.237062	0.00956115	0.333245
Tns3	0.536733	0	1.40195	0.80228	1.24234	0.725351	0.945688	1.96168	0.179006	1.09248	1.65953	1.62944	2.02215	0.871762	2.17754	1.3176	1.09407	2.16421	1.21941	1.36134	1.84389	1.12536	1.23246	0.659591	3.19311	0.882947	1.15216	2.73616	2.36553	1.5257	2.15152	2.16995	0.852452	2.06764	2.37609	1.41457
Ppp1r14a	5.39312	5.43697	3.3945	5.33966	2.51173	4.81296	4.92098	5.02994	5.11614	4.55139	6.13138	5.05174	4.38457	2.40328	4.78318	5.8115	5.93664	3.87268	6.03521	4.86558	4.89028	5.23385	5.85344	5.21916	6.26727	4.47845	5.99313	5.74205	5.04433	4.41155	5.88226	3.80235	5.36714	4.86413	5.98524	4.98823
Rhbdd1	0	0.412355	0	1.78254	0	1.80929	0.116291	0.25544	1.26612	0.0335554	0.0438295	3.24454	1.0868	0.515679	2.21451	0.515679	0.548254	1.59638	2.01568	1.16535	0.892832	1.50614	0.841326	2.25284	1.40775	1.76515	1.32279	2.4171	2.57108	2.52884	0.80186	0.515679	0.515679	1.60117	0.515679	0.952189
C77370	0.218238	0.0343178	0.0343178	0.0343178	0.0417673	0.16309	0	0	0	0	0	0	0	0	0.0796909	0	0.61797	0	0.389174	0.306401	0.0343178	0.0724012	0.872512	0.127928	0	0.822237	0.34129	1.83651	0.537334	0	0	0	0.0175529	0.60575	0	0
Tmem165	6.26508	5.06488	5.43716	5.55921	5.52454	5.60698	5.51781	5.41212	5.09036	5.35826	5.42686	6.60957	5.6063	5.92705	5.50107	5.68374	5.74485	5.47719	5.38618	5.33484	5.31357	5.30341	5.85864	5.39453	5.74613	6.27712	5.98333	5.67522	6.16836	6.41633	6.1853	5.38168	6.28036	6.26319	6.15995	6.43727
Rin3	0.646083	0.180615	0	0.966353	0.879832	1.36387	2.14647	1.2165	0.660429	2.15284	0.859818	3.18759	2.90902	1.70538	2.04836	1.53841	0.67648	3.32568	0.445703	2.73035	2.10354	2.94635	2.05515	3.6728	1.77727	1.90266	2.19174	3.68111	2.53343	2.25029	1.70915	2.39906	0.6116	1.19831	1.53912	2.37114
Arsg	0	0	0	0	0	0.536345	0	0.42246	1.96634	0	0	0	0.354142	0.354142	0.354142	0.445981	0.354142	0.354142	1.15973	0.240141	0	1.22564	0.57498	0	2.41058	1.80024	0.211928	0	0	0.921276	0.354142	0.354142	0.354142	1.68803	2.02981	0.354142
Rrp36	4.56757	5.23592	5.47876	5.45214	5.21351	5.44819	5.04811	4.99473	4.06086	4.80482	5.42709	5.25984	5.1952	4.85236	5.38971	5.55204	5.56712	5.36136	5.77913	5.98685	5.49569	5.4838	5.37268	5.88255	4.81739	5.10058	5.87694	4.78954	5.24763	5.78739	5.93049	5.36729	5.35699	5.14629	5.38261	5.20116
Larp4	4.18861	4.2042	3.94455	4.15661	4.22858	4.40756	3.90531	3.94357	3.48972	4.38972	4.05558	4.39136	4.25041	4.22247	4.1682	4.42716	3.74901	4.35032	4.24387	4.14142	4.5177	4.37784	4.26083	4.13829	4.60391	4.05947	4.58371	4.25688	4.8894	4.84633	4.10782	4.57761	3.98586	4.14971	4.16544	4.19704
Ap3m1	3.80218	2.77076	3.26897	3.51226	3.9394	3.97815	2.68566	3.29434	2.71352	2.74524	3.25976	3.16015	2.85956	3.54833	3.9064	3.23694	2.73349	3.85794	3.35613	3.32934	3.60815	4.09621	3.88508	4.01877	3.90451	3.8054	3.70095	4.19236	3.06602	2.65998	2.19897	4.2372	3.22636	3.73122	3.83216	4.22158
Syt7	0.135724	0.232003	0.997419	0.393899	0.247564	0.336041	0.467708	0.78447	1.31653	0	1.12855	0.0603401	0.254934	0	0.75261	0.309196	0.602346	0.422621	1.40857	1.28131	0.840999	0.388403	0.769865	0.940522	0.33932	1.01586	0.867614	0.866675	0.68966	0.361186	0	0	1.0039	0.626233	0.310156	1.611
Lphn3	0.0262603	0.0262603	0.0262603	0.0457754	0.0262603	0.0687759	0.674674	0	0	0.0391187	0	0.119833	0	0	0.0573525	0	0	0	0.11661	0.131291	0.0262603	0.0262603	0.0734307	0.0262603	0.106846	0.510094	0.486663	0	0.234615	0.773727	0.953771	0.120019	0	0	0	1.00553
Sorl1	0	0.162517	0.140355	0.0197525	0.452218	0	0.652005	0.327698	0.318116	0.191688	1.04019	0.845047	2.02779	0.0720692	1.24317	0.504635	0.279589	1.10196	0.19638	2.60253	0.118139	1.38654	0.608814	2.00061	1.46826	0.389712	1.33195	0.26909	0.393627	1.02859	2.23469	0.949463	0.828406	0.721069	0.141222	0.334757
Cmtm8	0	1.83182	2.1233	2.74986	1.46534	1.71992	2.37884	2.11007	0	0	0	2.30878	5.02717	3.95094	4.3796	3.66179	3.10488	5.41142	1.27853	5.71514	1.64866	4.33938	2.4947	5.41739	2.78996	2.64352	2.77632	3.31725	4.70076	1.75103	5.06934	3.22744	2.73727	4.238	2.82206	3.01971
Ak8	0	0	1.63937	0	0.725691	0	1.64347	1.04497	0.849366	1.18969	0.609456	0.609456	0.570481	0.0783464	0.0783464	0.0783464	0.0783464	0.0783464	2.33706	1.60147	0	2.55349	2.48448	4.33561	0.609456	0.609456	1.27708	1.76973	0.609456	0.799662	1.37627	0.0783464	0.0783464	0.0783464	1.18742	0.0783464
Krba1	2.08879	2.26426	2.02192	1.88652	2.33451	2.15218	0.0210628	1.40145	2.01087	1.30871	1.51463	2.20398	1.26903	1.68722	2.21186	1.72807	1.21458	2.42855	1.54423	2.42613	2.7134	2.03955	2.2398	2.3557	1.9689	2.33244	1.56782	2.26878	2.78219	2.82132	3.20719	1.95925	1.52644	1.12369	1.92114	2.11782
Snx14	2.25683	1.23563	3.34169	1.67199	2.67188	1.98896	1.93751	3.27941	3.10749	2.51465	1.60363	1.4217	2.42504	2.32627	2.81274	3.18002	2.26806	3.49481	3.24737	2.80961	2.27725	2.7516	2.49133	2.23341	2.44069	2.86473	3.30411	3.49453	3.50029	2.12839	2.68808	3.09923	2.57068	3.16408	2.67383	2.69946
Zc3h12c	0.070639	1.01984	0.679156	0.682438	0.325363	0.39501	0	0.39732	0	0	0	0.403713	0.0248441	0.054822	0.0248441	0.30164	0.0248441	0.717926	0.331911	0.0423897	1.09306	0.101179	0.183287	0.268853	0	0.254436	0.80455	0.961482	0.954143	0.670811	0.628796	1.41733	0.218871	0.0248441	1.12382	1.68483
Tmem161b	0.46259	1.7865	3.01108	2.67765	2.9145	2.74199	1.28068	1.55253	2.34329	2.25459	2.13317	2.83258	3.2683	3.55526	2.87869	1.91379	1.18703	3.21132	2.23784	1.45666	3.32011	3.01129	4.087	2.79391	3.47975	1.98567	3.28226	3.76454	4.01636	3.36266	1.35015	1.99382	4.54215	3.54144	1.79576	2.40362
Ppt1	4.34897	0	3.20046	3.27747	3.06334	3.22874	3.7005	1.54438	3.63854	3.15154	0.852534	3.46864	2.96818	2.67592	2.98189	3.52905	4.29451	3.2107	2.0509	3.16596	3.4047	3.52623	4.4625	3.51011	2.4896	3.39057	4.04804	2.69041	4.69006	3.71852	4.51878	4.53358	3.1031	4.16014	4.55186	3.90837
Gm906	0.029779	0.029779	0.029779	0.029779	0.029779	0.029779	0	0	0.117258	0	0.0775832	0	0.203346	0.08577	0	0	0	0.0901667	0.029779	0.029779	0.029779	0.676165	0.029779	0.683011	0	0.522088	0	0	0	0.236206	2.22131	0.586211	0	0	0.19386	0.0422957
F5	0	0	0.210943	0.206747	0	0	0.176786	0.330568	0	0.167248	0	1.00079	0.964642	0.0396137	0.586046	0.727704	0.0396137	2.18525	0	1.49554	0.265701	1.19504	0.708673	0.923634	0.828047	1.29081	0.294532	0.494255	0	0.360378	2.09554	2.44806	0.550284	2.23395	0.0396137	0.0679523
Stag1	4.11082	3.75588	3.92904	3.20894	3.4642	3.90844	3.87836	4.00376	3.72185	3.3929	4.3675	3.20694	4.19122	4.15445	3.97345	4.27792	3.82062	3.79855	4.13823	3.76659	4.11325	4.11686	4.2457	3.9972	4.12606	3.99311	4.23027	4.48466	3.72953	4.67094	4.35921	3.97182	4.30774	3.70188	3.93483	4.01743
Diras2	0	0	0	0	0	0	0.234305	0.0538432	0.0538432	0.0538432	0.0538432	0.0538432	0	0	0	1.01346	0	0	0	0.316816	0.367459	0	0.824856	0	0.0538432	0.529977	1.80006	0.0538432	0.0538432	0.0538432	1.74905	0	0	0.895275	0	0
Prkacb	3.35497	3.83129	3.84924	3.63261	3.13828	3.3159	3.43814	3.7424	3.38814	3.4769	3.34183	4.00563	3.44613	3.45135	3.24105	3.24888	3.38088	3.76404	3.69312	3.35448	3.6759	4.22243	3.86174	3.54099	4.43702	3.59009	3.71792	3.70239	4.0664	3.26862	4.0191	4.17837	3.58109	3.41316	3.17149	3.66519
Rims1	0.0142517	0.0142517	0.0142517	0.0142517	0.0142517	0.0142517	0	0	0	0	0	0	0	0	0	0	0	0	0.0142517	0.0142517	1.24358	0.65313	0.0142517	0.0142517	0	0	0	0	0	0	0.611148	0	0	0	0.877816	0
Ube2ql1	0.389421	0	0.0539007	0	0.772304	0	0.139956	0.390189	0.139956	1.10475	0.139956	0.281049	0	0	0.845514	0	0	0	0	1.11517	0.729461	1.19293	1.88693	2.58493	0.139956	0.139956	1.08738	0.753957	0.407693	0.139956	0	0	0	0	0	2.31859
4930564K09Rik	0.0947539	0.0947539	0.0947539	0.0947539	0.0947539	0.0947539	0	0	0	0	0	0	0.361902	0	0	0	0.0340655	0	0.0947539	0.211793	0.0947539	0.0947539	0.0947539	0.0947539	0	0	0	0	1.3614	0	2.31999	0	0.25526	0.72153	0	0.537431
Bmp5	0	2.08952	0	0.976055	0.240685	0.795894	0	0.838753	1.13065	0.216787	4.20939	2.89719	2.94286	0.215702	2.48096	3.37028	1.01145	1.7533	1.96471	0.818562	2.54822	3.42495	3.61027	3.98114	2.66928	1.54239	3.24501	2.94392	3.25883	0.951435	0.215702	0.445365	2.28683	1.48459	3.84815	3.75164
Ctdsp1	4.34869	4.91822	4.51814	4.35125	4.1458	4.12354	4.97436	4.57591	5.38345	4.89412	5.41542	5.39296	4.8765	4.90637	4.77403	4.70682	5.03106	4.57375	5.58264	5.34197	4.97129	5.03014	5.16067	5.4314	5.31611	4.76607	5.28703	4.69293	4.86416	5.07103	5.38883	4.78881	4.96655	4.80165	4.83072	4.35202
Xlr4c	0	0	0.421483	0	0	0.461116	0.844471	0.844471	1.01028	0.844471	0.844471	2.57049	1.05784	0.82047	1.13423	3.63658	0.82047	1.61048	0	1.2763	0	2.15874	3.06713	3.47003	0.844471	1.29958	0.844471	1.41956	0.844471	0.844471	3.82573	3.33398	0.82047	3.79038	0.82047	0.82047
Ecm2	0	0.50998	0.418102	0	0	0.601637	0.430735	0	0	0	0	0.511609	0.026911	0.0661558	0.026911	0.228169	0.0935863	0.392783	2.01392	0	0	0.833145	0.271947	1.10526	0	0.104114	1.19713	0	2.4159	0	2.03743	0.026911	0.16841	0.577428	0.026911	0.508542
1700123K08Rik	0.0120058	0.0120058	0.0120058	0.0120058	0.0120058	0.0120058	0	0	0	0	0	0	0	0	0	0	0	0	0.673308	0.0120058	0.0120058	0.0120058	0.0120058	0.0120058	0	0	0	0	0	0	1.1687	0.632904	0	0	0.579092	0
Ate1	4.11403	3.5988	1.24971	3.71583	2.95873	2.17393	3.41442	2.30695	3.43428	3.02171	0.951396	3.19445	2.93384	3.81115	4.05031	3.24713	3.7436	4.21052	3.30161	3.15312	3.01193	3.14878	3.39128	3.95218	4.57841	4.4433	4.32851	4.06667	4.08757	3.88004	3.64352	2.74836	4.23069	3.50843	3.75971	3.116
Mtap9	2.82701	0.908314	1.16612	2.15195	1.35548	1.05285	1.53928	2.26347	1.93553	2.06164	2.11528	1.90672	0.716562	1.15908	0.841361	2.16213	2.05666	2.16128	2.51695	2.0148	2.74547	2.09727	1.7439	2.26851	1.46597	2.63725	1.92108	2.12778	1.3274	1.63136	1.82596	2.81194	3.244	1.53539	2.70356	1.65034
Gchfr	5.4269	0	3.25208	1.1708	0	0	0	2.65024	0	0	4.65057	0	1.5201	1.5201	3.19851	1.5201	1.5201	1.5201	3.99064	1.50821	2.44696	2.99714	3.35315	5.40514	3.45896	2.1267	4.75552	0	3.89664	3.26889	1.5201	1.5201	1.86781	1.5201	1.5201	1.5201
Sh2d4a	0	0	0	0	0	0	0.0365751	0.0365751	0.0365751	0.0365751	0.0365751	0.0365751	0.00685327	0.0631035	0.00685327	0.288979	0.00685327	0.228679	0	0	0	0	1.92622	0.605348	0.419633	0.228331	0.0365751	0.0365751	0.0365751	0.485046	2.76804	0.00685327	0.00685327	1.03874	0.00685327	0.00685327
Prl7a2	0.0392795	0.0392795	0.0392795	0.0392795	0.0392795	0.0392795	0	0.20276	0	0	0	0	0.0107603	0.0107603	0.144886	0.0107603	0.0107603	0.0107603	0.0392795	0.0392795	0.0392795	1.38039	0.239889	0.0392795	0.815097	0	0.156085	0	0.582772	0.360285	0.0107603	0.0107603	0.0107603	0.249008	0.0107603	0.0107603
Atp1b3	6.05085	6.72832	7.01184	6.96387	6.92767	6.88223	4.88366	6.29826	7.24515	6.71797	6.44757	6.71329	7.14784	6.25929	6.73896	6.86824	6.87574	6.08893	6.79277	6.64217	6.98371	6.71318	7.21161	6.47249	6.63331	6.8197	6.76701	6.93206	7.30769	7.02504	6.62704	7.11241	7.04129	6.85439	7.30589	6.57202
Adamts9	1.57921	0.924069	1.00199	1.43492	1.02505	1.29794	0.648533	1.08905	0.567039	0	1.15742	1.09258	0.894848	0	0.198948	0.65486	1.8764	0.403422	0.635844	0.826664	1.16228	1.38066	0.815149	0.657831	1.58618	2.17783	0.36326	1.88859	2.33952	1.35477	2.12836	0.918803	2.07244	0.164998	1.27967	2.21692
Wfdc3	0	0	0	0	0	0.383505	0	0	0	0	0	0	0.1643	0.1643	0.1643	0.1643	0.1643	0.1643	1.38811	0.853662	0	0	0	1.56883	0	0	0.532603	0	0	0	0.1643	0.1643	0.1643	0.1643	0.1643	0.1643
Mettl14	3.17951	2.69038	3.32606	3.56709	3.40347	3.19691	2.74941	3.75551	3.51219	2.97039	2.22928	3.20198	2.33824	3.70715	2.98888	2.97217	3.20522	2.542	3.8644	3.8394	3.37733	4.04446	3.24093	3.12061	3.63329	3.20419	3.46747	2.88035	3.05279	2.96373	3.54883	3.02877	3.56474	3.00161	3.31397	3.33254
G630025P09Rik	0	0.379781	0	0.882685	0.144275	0.209233	0.0525906	0.0525906	0.0525906	0.0525906	0.0525906	0.0525906	0.074035	0.074035	0.960827	0.074035	0.074035	0.326504	0	1.79821	0	1.26935	0	0.888042	2.20733	0.0525906	0.665194	0.0525906	0.0525906	0.567817	0.883873	0.074035	0.074035	0.074035	0.748876	0.074035
Serinc1	3.15517	1.48343	3.83226	3.86747	4.04865	4.34498	4.41489	3.74367	4.77705	4.30028	4.51805	4.49006	4.10122	4.85493	4.20839	4.70126	3.98545	4.05877	4.33943	4.41161	5.40495	3.88584	4.92394	4.64858	5.63423	4.63632	4.22229	4.15742	3.30978	4.8522	4.45136	4.64547	3.64563	4.52055	5.16386	4.41746
Prelid2	0	5.30368	4.2728	4.07806	3.63293	4.73508	5.65143	3.87798	5.28547	6.04658	4.53678	3.58453	4.60815	3.73469	4.58454	4.77179	5.60051	3.62342	5.21054	5.33678	4.98389	5.61618	5.90808	5.89045	5.53582	4.60027	5.2944	3.84229	6.80075	4.07093	6.31203	3.62342	4.21895	5.87078	3.85199	5.35202
Gm10375	0.0292125	0.0292125	0.0292125	0.0292125	0.383114	0.0292125	0	0	0	0	0	0	0	0.188322	0.1962	0.298566	0	0	0.895301	0.0292125	0.0292125	0.0292125	0.449538	0.0292125	0	0	0	1.03728	0.679209	0	0	0.803866	0	0	0	0.591168
Fbrs	3.06127	3.65084	3.19563	3.0216	2.43345	2.54414	2.83642	2.77958	3.34234	3.28226	2.4718	2.69917	3.05152	2.22834	2.41314	2.80225	3.56662	2.86215	2.96746	3.11476	2.74356	3.26796	3.10427	3.94947	3.18639	2.98625	2.52017	2.86261	3.44034	3.23053	4.40229	2.84253	2.75678	3.27205	4.29017	2.7611
Themis2	0.113142	0.00603366	0.00603366	0.00603366	0.00603366	0.00603366	0	0	0	0	0	0	0.0119763	0.0119763	0.0119763	0.0119763	0.0119763	0.0119763	0.4929	0.00603366	0.00603366	0.00603366	0.23373	0.00603366	0.932907	0.135344	0	0	0	0	0.0119763	0.0119763	0.0119763	0.701536	0.0119763	0.0119763
Asb12	0	0	0	0.572288	0	0	0.0211778	0.0211778	2.49182	0.0211778	2.21303	1.47214	0.230408	0.230408	0.230408	0.230408	0.230408	0.230408	0	0	2.10848	0.979242	2.47398	2.71433	2.21858	0.0211778	0.210472	0.0211778	3.61641	0.0211778	2.96412	0.230408	0.230408	2.80271	0.230408	0.230408
Smarcd3	0	5.23145	1.95666	3.6192	2.43447	4.62477	3.51271	4.5108	5.19401	5.14575	6.31081	4.22093	2.64088	3.31861	3.7409	4.0398	4.64931	3.91866	5.54129	3.18778	5.25326	4.90895	5.53205	5.535	5.15132	4.6767	5.82599	4.54329	6.05285	3.94477	2.71791	2.67701	4.85791	4.46366	5.63187	3.73399
Frs2	2.3918	2.32786	2.86982	2.93912	1.98557	3.0975	2.97522	1.80643	2.56423	2.40699	1.95938	2.07922	2.6844	1.45926	3.16133	1.89216	1.51232	2.47499	2.77357	2.29312	2.87989	2.62942	2.74682	2.80667	2.99811	2.12859	2.74542	2.18792	3.46176	2.10812	1.90362	2.25471	3.54383	2.51149	3.57575	2.87616
Gm428,LOC100502924	0.0163425	0.0163425	0.0163425	0.0163425	0.0163425	0.0163425	0.00919153	0.00919153	0.00919153	0.00919153	0.00919153	0.00919153	0	0	0	0	0	0	0.0163425	0.0163425	0.0163425	0.527824	0.0163425	0.0163425	0.00919153	0.506663	0.00919153	0.00919153	0.00919153	0.00919153	0.882972	1.11478	0	0	0	0
Slc27a6	0	0	0	0.801351	0	0	0	0	0.432855	0	0	0	0.0206614	0.0206614	0.0206614	0.0206614	0.0206614	0.0206614	0	1.44162	1.19578	0.391435	0.887526	0	0	0	0.920663	0	0	0	0.299956	0.0206614	0.0206614	0.0206614	0.0206614	0.301859
Irf2	0	0.242596	0	0	0.262285	1.05904	0.0266629	0.469909	0.244766	0	0	0.605947	1.12145	0.132238	1.4411	0.132238	0.530403	0.132238	0	0.685719	0.301486	0	2.02045	0.166462	1.01745	0	1.90986	1.72267	0.855918	1.12169	1.90222	2.85218	0.132238	0.309174	0.132238	0.132238
1700016G22Rik	0	0	0	0	0	0	0.0252805	0.0252805	0.0252805	0.0252805	0.0252805	0.0252805	0.00914211	0.00914211	0.00914211	0.00914211	0.00914211	0.00914211	0	0.903206	0	2.4258	0	0	0.0252805	0.0252805	0.0252805	0.0252805	0.0252805	0.0252805	0.00914211	1.61235	2.47959	0.00914211	0.00914211	0.00914211
Olfr1425	0.000510524	0.000510524	0.000510524	0.000510524	0.000510524	0.000510524	0.0158298	0.0158298	0.0158298	0.0158298	0.0158298	0.0158298	0	0	0	0	0	0	0.000510524	0.000510524	0.000510524	0.987086	0.000510524	0.000510524	0.0158298	0.0158298	0.0158298	0.0158298	0.0158298	0.0158298	0	0.982103	0.555214	0	0.406027	0
Gabra6	0.051634	0.051634	0.051634	0.051634	0.051634	0.051634	0	0.0893225	0	0	0	0	0.0841064	0	0	0	0	0	0.051634	0.051634	0.051634	0.051634	0.051634	0.051634	0.168463	0	0	0.22214	0	0.159035	0	0	0	0.257145	0.238646	0.0598767
B930003M22Rik	0	0.354419	0.968072	0.0886745	0.420961	0	0.191497	0.191497	0.191497	0.552693	0.191497	0.191497	0	0	0	0	0	0	1.01666	1.61178	0	0.128642	0.378514	1.43949	0.191497	0.191497	0.437758	0.191497	0.191497	0.191497	0	0	2.4592	0	1.95516	0.469157
Shprh	1.22422	0.708014	1.76146	1.95047	2.33685	2.20396	2.47478	2.19001	1.98527	1.41672	1.14911	2.03906	2.96203	2.05341	2.29051	1.37234	2.14401	2.38879	2.89767	2.53013	2.54889	2.45725	2.6	1.96197	2.1713	1.88466	2.48603	2.4154	2.47932	1.58368	1.84714	2.54741	1.96285	2.70387	2.56488	2.08928
Alx4	0.218096	0	0	0	0	0	0	0	0.3473	0	0.399827	0.0667326	0.0364173	0.0364173	0.0364173	0.0364173	0.0364173	0.0364173	0.347109	0	0	0.345706	0.633176	0	0	0.602848	0.545828	0	0	0.336733	0.406506	0.0364173	0.0364173	0.0364173	0.0364173	0.0364173
3110007F17Rik	0.295418	0	2.09333	0	2.23337	1.97803	0.239627	0.239627	0.550272	0.239627	1.69552	0.604975	0.735432	1.77335	1.04904	0.735432	2.46754	0.735432	1.3673	2.05863	2.70893	3.34601	1.63609	2.83673	3.83171	3.16926	0.239627	0.239627	3.4347	0.489242	0.735432	0.735432	0.735432	1.57598	0.735432	0.735432
Zfp593	3.92717	4.21124	4.23027	4.64926	4.10673	3.71423	3.59918	3.8922	3.78379	3.55894	4.35889	4.71977	3.41584	3.67278	4.19902	4.10006	3.46071	3.47317	4.30275	4.50791	3.85634	3.67326	4.46348	3.98649	5.15293	4.27983	4.11695	3.60303	4.43513	4.89871	4.32035	4.31097	3.65984	4.10528	4.32383	3.93743
Clic1	4.67578	4.81796	5.04898	5.5681	4.93705	4.64459	5.49616	4.8524	4.62606	0	4.73428	6.02223	6.29266	5.95984	7.22941	5.66733	5.73417	6.88052	5.07828	6.47536	5.39335	6.26444	6.20891	7.19636	5.37322	5.27796	5.40792	5.7185	7.34152	6.22281	7.39282	5.32906	4.93941	6.43513	5.40735	6.24332
Plcb3	0.259365	2.00969	2.89678	3.06158	2.16986	1.71674	2.01049	2.66852	1.77265	1.71334	2.76346	2.02621	3.72206	0.923686	2.69617	1.93742	1.85849	2.47489	3.00924	3.83224	2.70239	2.78065	2.62809	3.37406	3.28845	2.22505	2.84053	2.44966	1.93627	2.59277	2.73388	2.86892	2.11623	1.54911	2.39498	2.54658
Egr4	0.0790146	0	0	0	0	0	0	0	0	0	0	0	0.0365001	0.0365001	0.0365001	0.0365001	0.0365001	0.0365001	0	0	0	0	0	0.590008	0	0	0.666521	0	0	0.395855	0.0365001	0.460778	0.0365001	0.0365001	0.0365001	0.0365001
4933424G05Rik	0	0	0.427399	0.683973	0	0	1.38632	0.427809	0.0616922	0	0	0.329043	2.08509	1.19511	0.0548084	0.31436	0.630254	0.0548084	2.12891	0	1.03679	1.98022	2.04373	2.04879	0	0	0.703451	1.28213	2.45256	0	0.0548084	0.0548084	0.406189	0.497744	3.15118	1.58516
Abr	2.03105	1.30001	2.03153	2.53681	2.34229	1.48168	2.62598	3.16423	2.88657	1.72686	2.75868	2.38511	2.07605	2.07313	2.54156	2.84276	2.41923	2.53848	2.34656	2.78133	1.99656	2.95637	3.17579	3.73111	2.67441	2.45646	3.0958	2.55067	2.65276	2.87956	2.27459	2.32702	2.26417	2.0399	2.52949	3.26054
Akr1d1	0.0366883	0.0366883	0.0366883	0.0366883	0.0366883	0.0366883	0	0	0	0	0	0	0	0	0	0	0	0.086874	0.0366883	0.0366883	0.0366883	0.0366883	0.0366883	0.0366883	0	1.23328	0	0	0	0.144077	1.59696	0	0	0	1.42274	0.347223
AI182371	0.451776	0	0	0	1.08208	0	0.0133355	0.0133355	0.0133355	0.172817	0.0133355	0.0133355	0.0173149	0.0173149	0.0173149	0.0173149	0.0173149	0.0173149	0	0	0.396468	0	0.123526	0	1.87071	0.0133355	0.815136	1.15103	0.0133355	0.0133355	0.0173149	0.0173149	0.128239	0.45385	2.10197	2.59514
1700108F19Rik	0.027549	0.027549	0.027549	0.027549	0.027549	0.027549	0	0	0	0	0	0	0	0	0	0	0	0	0.027549	0.027549	0.027549	0.027549	0.027549	1.07487	0	0.608045	0	0	0	0.48757	1.29195	0	0	0	0	0
Vps13b	1.43016	1.66971	1.47677	1.47757	2.44208	1.56508	1.73748	1.64833	1.93195	0.582172	1.71499	1.59795	1.20575	1.90664	2.27696	2.49108	1.75275	1.60955	2.60637	2.50152	2.35977	2.29813	2.44722	1.91297	2.06564	2.02025	1.63288	2.08072	2.43327	1.96564	1.53853	1.33276	2.45527	1.37601	1.30741	1.73242
Tradd	0.0474542	1.39762	1.46193	2.4707	1.72671	2.29537	0.257179	2.60517	1.14991	0.0868144	0.316912	1.92283	1.70784	1.08757	2.5552	1.23626	1.58133	0.965264	1.71423	2.43333	1.89276	1.48517	2.04764	2.58418	1.75077	0.720914	2.04846	2.44694	2.16942	3.05019	3.09461	3.10553	0.965264	1.90988	0.965264	0.965264
Fam57a	0	2.01076	2.22272	1.67331	2.35859	0.508085	0	3.17635	0.218889	2.28847	3.07886	1.34136	1.08166	3.14648	1.59843	1.80339	2.79041	1.08166	2.16037	1.65618	1.83675	0.592531	1.6819	1.75822	3.43409	4.306	0.955767	3.98341	2.9918	2.43768	1.08166	1.08166	3.41125	3.05908	2.39761	3.55812
Vps26b	2.8721	3.03022	3.30286	3.37306	3.19252	2.90776	1.76143	3.38289	2.87644	3.11006	3.3242	3.00324	2.56387	3.75083	2.76585	2.9838	3.72574	2.96975	3.37197	3.134	3.30247	2.98218	2.78663	3.33603	3.2064	3.26648	2.96353	3.3196	3.47246	3.85629	3.52549	3.3825	3.11	3.33682	3.52875	3.22261
Lrrc16b	0.112164	0.143723	0.112164	0.34359	0.202385	0.338537	0	0	1.32646	0.712228	0	0.0415992	0	0	0	1.0105	0.00793983	0	0.138401	0.49458	0.112164	0.32184	0.134655	0.237899	1.3582	0.219461	0.274087	0	1.3471	0.982241	1.29458	0.878472	1.13883	0.0129104	1.92905	0.818933
A630033H20Rik	0	0	0	0	0	0	0	0	0	0.184934	0	0	0.0075267	0.0075267	0.0075267	0.0075267	0.0075267	0.0075267	0.132278	0.127428	0.129344	0	0	0.00863095	0	0	0.356844	0	0	0	0.0075267	0.0075267	0.487011	0.0075267	0.0075267	0.440368
Elavl4	0	0.732969	0.499219	0.0630155	0.984998	0.139867	0.50173	0.522802	0.089593	0.738199	0.819709	0.288681	0.0115847	0.0115847	0.993083	1.21334	0.0115847	0.47223	1.06107	2.38605	1.56095	0.214767	0.47585	0	0.850146	0	0.519139	0.302356	1.60195	1.16646	0.877426	0.683413	1.58538	0.0115847	1.43615	0.0115847
D330050I16Rik	0	0	2.30586	1.33862	0.558148	0.475346	0	0.656296	0.690699	1.56123	0.224522	1.65639	0.365415	0.365415	0.365415	0.813549	0.365415	0.365415	0	1.24845	0.852834	1.889	1.21258	0.14554	0.929693	2.76944	1.36506	0	0	1.55567	1.30237	2.5514	0.365415	1.58477	1.37624	1.67417
Gdf2	0	0	0	0	0	0	0	0	0	0	0	0	0.0170378	0.0170378	0.0170378	0.0170378	0.0170378	0.0170378	0.0663751	0.2715	0	0	0	0.365943	0	0	0.622936	0	1.73075	0	0.0170378	0.0170378	1.73428	0.0170378	0.0170378	0.0170378
Vdac2	7.42462	7.4246	7.6491	7.49501	7.58548	7.63753	6.67586	7.36218	7.30412	7.18766	7.11215	7.45317	7.1929	7.35618	7.39638	7.42002	7.38689	7.17533	7.56437	7.40235	7.53484	7.6004	7.56446	7.28179	7.81162	7.70163	7.54657	6.90319	7.89665	7.6164	7.52561	7.12374	7.46168	7.59181	7.76165	7.46185
Gm5129	0	0	0	0	0	0	0.050278	0.050278	0.050278	0.050278	0.050278	0.050278	0.0766514	0.0766514	0.0766514	0.0766514	0.0766514	0.0766514	0	0	0.60731	1.48276	1.88573	1.01047	0.050278	0.050278	0.050278	0.050278	0.050278	0.050278	0.0766514	0.0766514	0.0766514	0.0766514	0.0766514	0.0766514
Mblac2	0.139379	0.858377	0	0	0.843754	0.684382	0.233538	0.0479905	0.785364	0.139524	0.237903	1.05227	0.170987	1.53751	1.27009	0.206929	0.217732	0.599051	0.480204	1.40722	1.01902	0.511493	0.977493	0.163144	0.985365	1.28637	1.21423	0.311493	0.392062	0.916896	0.806791	0.900411	0.100758	0.845462	1.29264	0.727873
Tnpo1	3.56114	3.24339	4.54866	4.08724	4.48788	3.51818	4.16009	4.17862	3.64046	3.90024	3.38929	3.5525	5.02894	4.27251	3.98633	3.9003	4.5178	3.95226	4.34156	4.24768	4.34853	4.25574	4.84584	4.06081	4.29192	4.04639	4.25795	4.31258	4.36673	3.46507	3.69834	4.93034	4.60229	4.06129	4.58555	3.87686
Ahdc1	0.537221	1.28822	1.19702	1.45187	1.47069	1.43244	1.48676	1.06122	0.990237	1.03068	1.25115	1.53235	0.796497	1.25467	0.892446	0.775907	1.83044	0.697142	1.65257	1.78969	1.74487	1.28355	1.85104	1.93825	1.4764	1.29365	1.46108	1.01703	0.838145	1.12107	1.32216	2.05791	1.35021	1.30981	0.66702	1.39312
Pkp2	0.0956975	0.973402	1.10818	2.02562	1.93677	1.55078	2.56412	0.89372	2.3293	0.484887	0.90522	1.30473	2.91808	1.7672	2.13476	0.723837	1.44374	1.65849	0	2.9275	0.112196	2.74205	2.64577	3.10909	0.261073	1.08941	2.41052	2.51531	3.51854	3.45928	2.81546	3.75452	0.808624	2.51933	0.57166	3.83993
Gm16880	0	0	0	0	0	0.969901	0	0	0	0	0	1.54679	0.288405	0.288405	0.288405	0.288405	3.24261	0.288405	2.30301	0	2.04703	0.262462	1.27404	0	3.20692	1.88548	0.616137	1.45813	1.45127	2.87712	0.288405	0.288405	0.288405	0.288405	0.288405	0.288405
Ctgf	0.447451	0.339534	0.573362	1.50449	1.75887	1.20365	2.70785	0.151761	0	1.78159	1.04789	2.65277	2.34538	1.13503	2.06554	0.782196	1.08256	2.06043	2.27803	1.98259	2.23493	2.67302	1.79965	2.34582	2.06605	1.07049	2.47373	2.36871	2.78646	1.57938	0.616723	1.44583	1.62268	1.25678	0.999939	1.68067
Slc26a1	0.0107647	0.0107647	0.0107647	0.0107647	0.214769	0.0107647	0.506641	0.689586	0	0	0	0	0	0	0	0.0284847	0	0	0.0868184	0.84939	0.0107647	0.0107647	0.689657	1.12179	0.307207	0	0	0	2.51685	0	1.71581	0	0.74009	0	0	0
Rap2c	1.40175	2.97209	3.61978	3.52698	3.816	3.76587	4.37905	4.24307	4.1488	3.22161	3.52145	4.25887	4.07542	1.75535	4.70724	3.64122	4.17725	4.9891	3.55791	4.63292	3.9076	4.0576	3.67011	4.27744	4.49853	4.82963	4.04674	4.36915	3.29183	4.2995	3.80051	4.42373	4.05156	4.64778	3.74297	4.23319
Pitrm1	4.91698	4.7976	5.06303	5.40222	5.11922	5.2545	4.43626	4.9533	5.59504	5.31218	5.35559	5.01406	5.23262	5.55403	5.03031	5.61144	5.61775	5.64104	5.4186	5.31436	5.29769	5.03274	5.20406	5.15433	5.48494	5.90356	5.79592	5.96343	5.67856	6.08912	5.81892	5.15346	5.35895	5.26181	5.43792	4.95737
1810041L15Rik	0.0502241	0.0502241	0.0791708	0.0502241	0.0502241	0.0502241	0	0	0	0	0	0	0	0	0	0	0	0.0752323	0.634707	0.0719889	0.176842	0.0502241	0.0502241	0.0502241	0	0	0.675629	0	0	0	0.225729	0	0	0	0	1.27062
Prkce	0.267792	0.186229	0.00977604	0.523329	0.376761	0.784566	2.58003	1.19389	1.95534	0.906901	2.1315	1.24214	1.95915	1.43003	1.21169	1.07161	0.538582	0.933639	2.12563	1.21203	1.90891	1.67803	1.82926	1.13628	2.33463	0.496146	1.58313	0.328051	1.53725	1.45019	1.56808	1.21653	2.05979	1.93618	2.46775	0.444174
Gm1564	0	0	0.00920847	0	0	0.199983	0	0	0	0	0.283833	0	0.0270239	0.0614959	0.0270239	0.0270239	0.0270239	0.410081	0.247561	0	0	0.662745	0.241715	0	0	0	0.964403	0.961965	0	0	0.367173	0.0270239	1.17785	0.0270239	0.0270239	0.102195
Vmn2r58	0.0144477	0.0144477	0.0144477	0.0144477	0.0144477	0.0144477	0	0	0.0276036	0	0	0	0.00582445	0.00582445	0.134589	0.00582445	0.00582445	0.00582445	0.0144477	0.0144477	0.0144477	0.0144477	0.878461	0.0144477	0	0	0.672714	0.103529	0	0.680458	1.80746	0.00582445	0.00582445	0.00582445	0.00582445	0.143581
Map3k1	1.80696	1.28014	1.68041	2.28083	2.31694	1.27108	3.43721	2.90121	2.71798	1.56707	3.33158	2.47483	2.88617	2.16397	2.69886	1.88473	2.80538	2.14529	3.04341	2.71736	3.00962	2.75433	2.84506	2.45312	3.42444	2.46183	2.98225	2.50103	3.14133	1.94852	2.26244	2.83205	2.78659	2.41382	1.8043	2.37461
Id1	0	5.35525	5.70305	6.39109	6.34446	6.62264	7.00023	6.79388	7.68109	7.16633	8.83991	7.94883	7.28804	6.68132	8.28497	7.93524	7.24996	7.95068	7.24576	7.8884	7.74268	8.40835	7.64736	8.63008	7.33068	7.66351	8.08631	7.84319	8.29936	8.24238	7.68529	6.88486	6.73659	7.59218	6.79747	6.92548
Ube2e1	6.02514	6.71946	6.51118	6.18857	6.44489	6.29008	6.40737	6.54588	6.18956	6.08188	5.51286	6.74219	6.05144	6.08429	6.42641	6.23161	5.66933	5.97214	6.29886	6.52819	6.16814	6.79415	6.30708	6.95498	5.93804	6.29934	6.73393	6.24365	6.69173	6.4098	6.72171	6.3374	6.64207	6.2799	6.11026	6.36817
Abcb1b	0.10914	0	1.2715	1.50315	0.483024	0.390577	0.303462	0.523544	1.07976	0.847353	0.97323	0.156593	0.511102	0.828088	0.0919208	0.140726	0.0919208	0.338034	1.6476	0	1.14891	1.52173	0.0488838	1.21949	1.42677	0.32753	0.681233	1.15771	0.439087	0.246785	0.257967	0.454992	1.02738	1.50304	1.77877	0.967206
Snx9	2.25296	2.36147	1.32758	1.69523	2.42206	1.60778	0	0.960767	1.1708	1.69392	0	1.38571	1.4328	1.25902	2.16016	3.0513	1.32693	3.57457	1.87331	2.32255	1.43162	2.49858	1.77535	3.38015	1.81691	2.72823	2.39977	2.81043	3.03276	0.828428	1.46516	1.96564	1.65317	3.00472	1.25902	2.62655
4921507L20Rik	0	0	0	0	0	0	0	0	0	0	0	0	0.00653528	0.00653528	0.108034	0.00653528	0.00653528	0.00653528	0.687064	1.31153	0	0	0.828255	0	0	0	0.610495	0	0	0	0.00653528	0.00653528	0.00653528	0.00653528	0.00653528	0.00653528
Zcrb1	7.32752	7.18273	7.20305	6.91052	7.15241	6.77703	7.01627	7.30625	6.93523	7.14154	7.05935	7.46453	6.84998	6.73198	6.94397	7.39706	6.55793	6.69452	7.29194	7.06965	6.59624	6.75766	7.00589	7.26087	7.27664	7.42958	7.12182	6.83581	7.65659	7.42859	8.0211	7.49679	7.38724	7.23524	7.07009	7.75139
Fam120a	3.47144	4.09137	4.47564	3.61634	3.46316	3.71355	3.30733	3.01848	3.69911	4.32013	4.20603	3.85052	3.95596	3.73156	4.14306	4.32767	3.89193	3.88705	3.66016	3.71766	4.40372	3.95459	4.07889	4.17409	4.71614	4.62297	4.2358	4.61487	4.43421	4.41349	3.79706	4.21488	4.11703	3.43639	3.60937	3.96336
Zfp692	3.89516	2.95393	2.26761	3.25427	2.73656	2.77898	3.46032	3.85258	3.54357	3.89927	4.39253	0	2.95537	2.36546	2.68751	3.13473	2.62504	3.13597	4.08626	3.35461	3.13204	3.36017	3.66711	2.4205	4.03617	3.61391	2.58263	3.67442	3.94074	3.80679	3.30732	4.16815	3.07892	3.31983	3.86063	3.40842
Ergic2	2.88618	4.30448	4.26135	4.52105	4.86293	4.71233	3.33887	3.5627	5.16606	3.91887	3.59461	4.02026	4.48731	4.29751	4.235	4.1226	3.77367	4.75391	4.11294	4.23858	4.8459	4.43335	4.92864	4.43403	4.18405	4.85202	4.18373	5.20281	4.01517	5.04671	3.92518	4.55074	4.48459	4.22997	4.02893	4.56446
Sh3glb1	3.39246	3.85665	3.38578	2.41024	2.31342	3.3045	4.53706	3.57096	4.1966	3.70349	3.86944	4.59719	4.31338	4.82613	3.95003	4.21185	4.7221	4.41679	4.32349	3.94114	3.57158	4.46895	4.16248	4.85887	4.51755	4.49585	3.72798	4.29585	5.05708	4.37064	4.64438	3.86715	4.52314	4.40042	4.0286	3.73661
Wdr54	2.35257	0	0	2.18287	0	0	3.11588	2.16475	2.18837	1.04604	2.32593	1.26987	1.81257	2.74185	0.917633	4.03849	1.08305	0.917633	2.36291	2.85569	1.47947	2.51016	2.7479	2.47862	1.27881	2.21481	1.9696	1.86545	3.87208	2.60469	4.91608	0.917633	0.917633	0.917633	4.96712	3.3387
Gm1322	0.163436	0.163436	0.163436	0.163436	0.522499	0.163436	0.324864	0.0436603	0.0436603	1.36377	0.0436603	0.261044	1.45414	0	0	0	0	0	2.57563	1.28433	0.163436	0.163436	2.42154	0.163436	2.21147	1.1534	0.0436603	0.0436603	0.958436	1.13746	0	0	0	0	0	1.28975
Zfa	0	0	0.183562	0	0.307691	0.16022	0.351437	0	0	0	0.042638	0.138197	0.0177901	0.0978684	0.251835	0.0493749	0.0177901	0.0177901	1.7574	0.129402	0.131094	0.356127	0.247789	0	0.500131	0.613035	0.0506649	0.450899	0	0	0.0177901	0.204208	0.617495	0.0929082	0.0177901	0.148249
Lipt1	1.42674	0.86781	2.89268	2.06859	1.89161	1.5258	1.80352	1.11338	1.90223	0	2.31326	0.442551	0.758697	1.17285	3.38487	0.676792	0.585785	2.03934	1.48378	1.36712	2.16548	2.31139	1.23227	1.1171	1.59128	2.82935	3.01794	0.0811689	3.56721	2.16623	2.93957	2.24171	0.585785	3.20729	3.69179	3.00241
Map2k4	4.33082	4.40169	4.56452	4.26674	4.17917	4.97869	4.4747	4.87451	4.72474	5.04324	4.51056	4.26413	4.34234	4.41588	4.40033	4.64547	3.90433	4.59965	3.88457	4.70404	4.55199	4.81623	4.39232	4.80917	4.31221	4.60946	4.58939	4.90424	4.37859	4.91635	4.76534	5.32622	4.77554	4.93223	5.23609	4.81028
Hoxc13	0.0890783	0.0890783	0.0890783	0.0890783	0.0890783	0.0890783	0	0	0	0	0	0.0109212	0	0	0	0	0	0	0.0890783	0.0890783	2.23278	0.0890783	0.0890783	0.0890783	1.81786	0.291232	0	0.085891	0.0100304	0	0	0	0	0	0	1.69552
Efcab4a	0	0	0	0	0.664689	0	0	0	0	1.76662	0	0	0.309506	0.309506	0.780037	0.309506	0.845333	0.700206	0	1.96092	0	1.55129	0.443968	2.0239	0.602672	0	0	1.23032	0	2.31612	0.999029	0.988328	0.309506	0.408067	0.309506	0.309506
Adh7	0	0	0	0	0	0	0	0	0	0	0	0	0.0266522	0.0266522	0.0266522	0.0266522	0.0266522	0.0266522	0	0.73479	0	0	0	0.333679	0	0	0	0	0	0	0.0266522	0.479824	0.0266522	0.243359	0.0266522	0.0266522
Mlana	0	0	0	0	0	0	0.174306	0.174306	0.174306	0.174306	0.174306	0.174306	0.107614	0.107614	0.107614	0.107614	0.107614	0.107614	1.97559	0	0.601223	0	0.421393	2.11318	0.174306	0.174306	0.174306	0.174306	0.174306	0.174306	0.107614	0.107614	0.107614	0.107614	4.08546	0.107614
Cd2ap	3.22351	3.73265	4.156	3.85381	3.57721	3.69926	4.4466	4.12755	3.53707	3.95642	4.14724	4.25915	3.88735	4.14122	4.33739	3.91701	3.61731	4.02751	4.4946	4.50599	4.14526	4.43699	4.16906	3.93463	4.1941	4.29427	4.17267	3.75029	4.79257	3.33201	3.84479	4.20784	4.52992	4.22737	4.05223	3.72249
6530402F18Rik,Ntng2	0.0446071	0.829374	0.196986	0.228899	0.92705	1.41582	0.0430627	0.460644	1.34521	0.324062	1.21558	1.43823	0.0578145	1.93741	0.0578145	0.0578145	0.267913	0.0578145	2.16316	1.24486	1.13845	0.699175	1.41024	0.0446071	2.22829	2.21352	1.32705	0.0938345	0	0.9697	0.0578145	2.07021	0.137062	1.33478	1.09999	0.965104
Lrig2	0	0.193292	1.56446	1.08113	0.936134	1.41309	2.72927	1.4385	2.18054	2.07768	1.96735	0.589268	2.99687	2.98867	1.83076	1.39842	1.75156	2.69261	1.83751	3.01406	2.55088	1.83588	2.66733	1.97503	2.41864	1.65487	2.76284	2.65788	1.55127	2.72986	2.51544	1.12562	2.53982	1.33841	2.14325	1.93556
Tnks1bp1	1.09677	1.10048	2.09691	1.96556	2.05117	1.57829	0.33594	0.727886	2.09073	1.9894	1.44033	1.61935	1.13256	1.75057	1.31017	1.39201	2.10421	1.51453	2.22956	2.05816	1.88735	1.56388	1.40764	2.02928	1.56788	2.01752	1.19086	2.08388	2.41322	2.03067	2.50882	1.54619	0.75366	1.76665	2.39436	1.80541
Art1	0	0	0.220658	0.586192	0.292436	0	0	0	0	0	0	0	0.00652895	0.00652895	0.00652895	0.00652895	0.00652895	0.00652895	1.8794	1.22926	0	1.24992	0	0	0	0	0.481322	0	0	0	0.00652895	0.00652895	0.00652895	0.00652895	0.00652895	2.14605
Wac	3.48737	2.92108	4.23722	3.86645	4.28777	4.54152	4.4596	4.65307	4.64993	4.54383	3.90864	4.18882	4.17581	4.47925	3.82664	4.40002	4.33841	3.65841	4.12947	4.50947	4.41435	4.21916	4.64986	4.1481	4.77638	4.67898	4.50566	4.26399	4.60634	4.30716	3.894	4.05592	4.5943	4.39858	4.42179	4.22092
Olfr1225	0.19751	0.19751	0.19751	0.19751	0.19751	0.19751	0.0617458	0.190779	0.0617458	0.0617458	0.0617458	0.0617458	0	0	0	0	0	0	0.19751	0.19751	0.19751	0.19751	1.78342	0.19751	0.0617458	0.0617458	0.0617458	0.0617458	0.546089	0.0617458	0	0	0	1.06775	1.1765	0
Setd3	3.56851	4.66503	4.16093	4.2244	4.28853	3.55137	3.90909	4.00804	3.95938	3.71988	4.10527	3.75467	4.7506	5.05748	4.02778	4.08629	3.84796	3.944	4.40202	4.30678	4.31971	4.4767	4.3871	4.55946	4.07516	4.08929	4.48143	4.44366	4.55185	4.61882	4.2282	4.31692	3.22517	4.29392	5.18091	4.65828
Mob3a	1.01921	0	2.00098	3.53066	2.25613	2.55064	1.63479	2.45917	3.23902	2.30538	3.18972	3.45483	3.48493	1.31159	3.01439	2.62497	2.65008	3.59246	4.0232	3.41923	2.4452	3.46752	3.28524	3.08174	2.4946	3.05774	2.48228	3.06852	4.28715	3.41658	1.51361	2.78743	3.88068	2.43159	3.88041	2.21123
Olfr558	0	0	0	0	0	0	0.400753	0.0222991	0.0222991	0.0222991	0.0222991	0.0222991	0	0	0	0	0	0	0	0.215991	0	0	0.484437	0	0.0222991	0.0222991	0.194321	0.0222991	0.0222991	0.454094	0	0	0.87441	0	0	0.795899
Lpcat1	2.03546	0.740766	2.05999	2.75914	3.09261	2.77986	2.39844	2.27698	2.61929	1.73256	2.46538	2.6655	1.49611	1.24813	2.8691	2.58152	0.957626	0.957626	2.80505	2.58769	2.87561	2.62402	2.46392	1.72751	1.30857	2.99148	2.31874	2.83112	4.48174	2.2019	2.45692	2.43894	2.62277	3.08813	3.2398	1.07137
Gm19510	0	0	0	0	0	0	0	0	0	0	0	0	0.0147438	0.0147438	0.0147438	0.653307	0.0147438	0.0147438	0	0	0	1.19432	0.494186	2.45631	0	0	0.896773	2.69657	0	0	0.0147438	0.0147438	0.0147438	0.182015	0.0147438	0.0147438
Gm5127	0.0295331	0.0295331	0.0295331	0.0295331	0.0295331	0.0295331	0	0	0	0	0	0	0	0	0	0	0	0	0.0295331	0.0295331	0.0295331	0.0295331	0.0295331	0.0295331	0.271698	0	0	0	1.24933	0	0	1.19844	0.721445	0	0	0
Gm17751	0.252209	0.252209	0.252209	0.252209	0.252209	0.252209	0	0.166341	0	0	0.155643	0	0.652813	0	0.0474247	0.721322	0	0	0.252209	0.573002	0.252209	0.463522	0.252209	0.252209	0	0.455018	0	0.7225	3.51	1.97353	0	0	0.237792	0.757007	0	1.23162
Mto1	0	1.89149	3.45734	2.6005	2.52458	3.18743	0	1.22462	2.22498	3.50956	0.97576	2.13359	4.27225	3.99907	1.93485	2.86496	2.87789	3.85732	3.59627	2.84154	3.34074	3.04171	2.94288	3.52625	3.00078	3.25296	3.68269	3.84211	2.96196	2.78472	3.07674	2.61013	3.11864	3.48801	1.36929	2.88077
Nol4	0	0	0	0	0.479633	0.10955	0	0	0	0	0	0	0.100532	0.0395375	0.0395375	0.0395375	0.0395375	0.0395375	0	0.333838	0.448606	0	0	0	0	0.448468	0.647236	0	0	0	0.0395375	0.38974	0.781618	0.0395375	0.207561	0.0395375
Osbpl8	0.216963	1.05598	0.997648	0.777852	2.0943	1.27315	1.17928	1.00099	1.10157	0.800187	0.404146	1.23493	1.81457	0.710747	2.24386	0.910902	1.55668	1.66998	0.401808	1.24938	1.56048	1.21174	1.86599	2.30293	1.33963	1.87967	1.32521	1.83998	2.04893	1.81068	1.32602	2.14772	0.450339	1.21669	1.55341	1.87946
2010002M12Rik	0.0381019	0.187078	0.0381019	0.0381019	0.0381019	0.0381019	0	0	0	0	0	0	0	0	0.0338945	1.7192	0	0	0.0381019	0.0381019	0.0381019	0.0381019	0.799262	1.82863	0	1.40979	1.24427	0.374405	2.36333	2.28031	0	0	0	0	0	0.0371638
Ano2	0	0	0	0	0	0	0.00151984	0.00151984	0.00151984	0.00151984	0.722377	0.00151984	0.0946819	0.0120978	0.12278	0.0120978	0.0120978	0.0120978	0.573853	0	0.473075	0.80499	0.0661254	1.06455	0.147231	0.00151984	0.251254	0.00151984	0.00151984	0.00151984	0.0120978	0.0120978	0.0120978	0.0120978	1.43737	0.186645
BC066135	0	0	0	0	0	0	0.0154803	0.0154803	0.0154803	0.0154803	0.0154803	0.0154803	0.0171569	0.0171569	0.0171569	0.0171569	0.0171569	0.0171569	0	0.839194	0	0	0.282727	0	0.0154803	0.0154803	0.0154803	0.0154803	0.0154803	0.0154803	0.0171569	1.08513	0.0171569	0.0171569	0.0171569	0.477928
Agpat2	0	2.68981	3.05142	1.31901	1.46111	2.54374	0	2.01354	1.48204	0	4.08154	2.67915	1.31101	4.71751	1.31101	1.31101	4.04422	1.31101	3.38291	3.23535	2.39638	3.5789	3.00426	3.52402	3.08348	1.71498	0	4.68792	3.88796	4.49834	1.31101	1.31101	3.2191	1.49381	2.94	5.14867
Rbm7	5.11685	4.89423	6.01531	5.79568	5.70991	6.05537	5.76168	5.67116	5.79665	4.60803	4.48405	5.49948	5.85088	3.37905	6.13937	5.29931	5.04943	5.10096	5.57757	5.81973	5.99064	6.14615	5.61936	5.23774	5.92319	6.37474	5.80777	5.75922	5.71516	5.40096	4.91389	5.90356	5.97024	6.17693	5.44775	5.08529
Btbd1	4.78312	4.50359	4.79308	4.14126	4.48919	4.91045	4.39735	4.4817	4.36314	4.84858	3.95105	4.71825	3.80062	4.40904	4.49729	4.85924	4.39257	4.0504	4.72315	4.99598	4.71823	5.07266	4.42809	4.45325	4.8255	4.93189	4.51312	4.3369	5.16131	5.14402	4.16477	4.33145	4.84433	4.41044	4.58874	4.53904
Twistnb	4.38834	5.56275	5.84539	5.31952	5.58681	5.58636	5.19173	5.72497	5.67239	4.30571	4.54834	5.90368	5.34656	4.91492	4.94077	4.95492	4.39819	4.61306	6.05968	5.48375	5.73522	5.11933	5.27199	5.2905	5.40494	5.7267	5.49005	5.86612	4.77701	5.62274	5.55866	4.88122	5.10753	5.43654	5.52523	5.7255
Gm5640	0	0	0	0	0	0	0.0551832	0.0551832	0.0551832	0.0551832	0.0551832	0.305231	0.022447	0.0950837	0.022447	0.022447	0.022447	0.022447	0	0	0	0	1.38501	0	0.0551832	0.0551832	0.0551832	0.0551832	0.0551832	0.0551832	1.11547	0.137689	0.022447	0.72705	0.022447	0.774994
Siglech	0.149503	0.293631	0.149503	0.149503	0.567843	0.149503	0	0	0.451655	0	0	0.122853	0	0	0	0	0	0.582798	0.149503	0.70127	0.149503	0.149503	0.149503	0.149503	0.97808	1.45255	0.72065	1.88066	0	0	0.209815	0	0.0394896	2.02745	0	0
Wfdc5	0.198395	0.198395	0.198395	0.198395	0.198395	0.198395	0.173988	0.173988	0.173988	0.173988	0.173988	0.173988	0	0	0	0.300001	0	0	0.198395	0.198395	0.198395	1.90282	0.198395	0.198395	1.08273	0.173988	0.173988	1.56895	0.173988	0.173988	0	0.980535	0	0	0	0
Veph1	0	0	0	0	0	0	0	0	0.271993	0	0	0	0.345257	0.423363	0.273033	0	0.162731	0	0	0.684009	0	1.06712	0	0	1.29893	0	0.562019	1.7968	0	0	0.100641	0.303807	0.16548	0.0243726	0	0.167931
Cldn3	0	0	0	0	0	0	0	0	0	0	0	0	0	0	0	0	0	0	0	2.32431	0	0.674587	0	0.872937	1.57727	0	0	0	0	0	0	0	0	0	0	0
5730494M16Rik	3.43111	4.33995	4.41061	4.91343	4.34724	4.46213	4.63046	3.73438	4.12004	4.51553	4.39321	4.45345	4.53376	3.68179	4.04346	3.54074	4.33919	4.04334	5.0359	4.35853	4.43988	4.70877	4.01784	4.19501	4.94899	4.30994	3.96938	4.23185	5.3751	4.50342	4.61335	4.44538	4.0805	4.54308	4.55958	3.99739
Tiparp	3.16447	3.75058	3.00029	3.38913	2.32669	2.37012	2.84783	3.72143	3.82276	3.17246	4.23346	3.91293	3.28475	3.31995	4.57194	3.90091	3.19061	2.75669	3.72618	3.34229	4.31559	3.80677	4.23706	4.06469	3.55039	4.04085	3.18514	3.44595	5.06477	3.41783	4.35732	3.70569	3.39317	3.77438	3.3545	2.62283
Tle6	0	0	0	0	0	0.0857952	0.618392	0.218121	0.961561	0	0	0.404734	0.908788	0.243058	0.243058	0.243058	0.243058	0.243058	0.199561	2.19919	0	0.870551	0	0.731986	0	0	1.56667	0	0.68228	0.479489	0.243058	0.939299	1.27111	0.243058	0.243058	0.243058
Pof1b	0.0483158	0	0	0	0	0	0	0	0	0	0	0	0.0307989	0.0307989	0.0307989	0.0307989	0.0307989	0.0307989	0	0.294836	0	0	0.00589728	0.863925	0	0.410433	0	0	0	0.455785	0.0307989	0.0307989	0.0307989	0.0307989	0.0307989	0.0307989
Gck	0	0	0	1.05693	0	0.104246	0.661605	0.166222	0.166222	0.166222	0.166222	0.166222	0.0412101	0.0412101	0.224909	0.0412101	0.0412101	0.0412101	0	0	1.78532	1.08732	2.21249	1.61077	0.469504	0.166222	0.166222	0.267084	0.389173	0.554079	0.0412101	0.0412101	0.0412101	0.0412101	0.0412101	0.0412101
Man1c1	0.483901	0.391082	0.624984	0.138611	0.856344	1.57976	0.134414	0.436888	0.971949	0.618829	0.529834	2.78724	2.49882	0.16367	0.897591	2.29957	0.947333	1.37744	0.757893	0.702662	1.94429	1.48516	1.96275	0.78722	0.0935528	1.86018	1.64165	1.4844	1.51311	1.0091	1.10306	1.87568	1.97942	2.20287	0.755472	2.8922
Ppp3cc	0.0258678	0.0258678	0.0258678	0.0258678	0.116525	0.543	0	0.607437	0.558744	0	0	0.200256	0.0819995	0.0819995	2.48033	0.0819995	0.0819995	0.0819995	1.83801	0.0258678	0.741062	0.510088	0.987328	0.0258678	0	0.143091	2.10015	2.24335	0.92476	0.756259	0.0819995	0.0819995	0.0819995	1.12884	0.0819995	2.82295
4833442J19Rik	2.31034	0	3.75445	0.219616	3.23698	3.6719	3.82005	2.92528	2.81722	1.13987	3.76326	2.01905	1.23134	2.41038	4.22124	1.89355	3.28552	5.88783	1.83329	2.99513	3.7256	4.69669	4.37884	3.74224	4.41581	4.01937	2.23847	3.2887	2.50423	3.788	1.78555	3.54189	3.78765	4.81443	3.39272	3.39503
H2-T22,H2-T9	1.70558	1.80091	2.57631	1.48353	1.91655	1.44936	2.98341	0.644982	1.8896	0	0.29049	1.1786	2.44736	0.333541	0	1.16014	0	2.89767	1.70661	2.03925	1.67007	1.59793	2.58345	1.03646	0	0	2.6942	2.54993	2.08434	4.05573	3.92267	4.11022	2.00445	2.86633	0	2.90953
Ctrl	0	0	0.450584	0	0.340971	0	0	0	0.608562	0	0	0	0.217878	0.217878	1.58446	0.217878	0.217878	0.217878	0	0.479849	0.13938	1.82184	0	0	2.68148	0	0.754308	1.08518	0	2.91883	0.217878	0.217878	0.217878	0.217878	0.217878	2.99377
1700020D05Rik	0	0	0	0	0	0	0	0	0	0	0	0	0.0158032	0.0158032	0.0158032	0.0158032	0.0158032	0.0158032	0	1.87048	0	0.89704	0	0	0	0	0	0.976812	0	2.89116	0.0158032	0.0158032	0.0158032	0.0158032	0.0158032	0.0158032
Gm3230	0	0	0	0	0	0	0	0	0	0	0	0	0.00219828	0.00219828	0.00219828	0.00219828	0.00219828	0.00219828	0	0	0	0	0	0	2.14031	0	0	2.71435	0	0.240799	0.00219828	0.223183	1.41579	0.00219828	0.00219828	0.00219828
Ttc13	0	2.56633	3.27531	3.74019	2.34569	2.95267	2.20118	2.41983	3.86741	2.4499	3.84009	3.15831	3.21167	2.98345	3.42799	3.40582	3.58604	3.00526	3.40177	3.83366	3.68426	2.24707	2.93937	3.17646	3.73248	3.73977	3.62686	2.75408	3.45174	3.99734	3.24174	3.36369	3.49315	3.34809	3.25579	3.48496
Map4k3	2.51521	1.75705	2.28796	2.97459	2.47854	2.76498	3.77845	3.76099	2.4966	1.12619	3.98974	3.06088	3.05948	2.70181	3.51364	2.68293	2.81246	2.85398	2.64043	3.37268	3.60627	3.73585	3.40553	3.65332	2.86376	3.08714	3.26501	3.26009	3.08702	2.8518	2.38887	3.69081	3.44625	2.55992	3.67489	3.24757
Ambp	0	0	0	0	0	0	0.184169	0.184169	0.184169	0.184169	0.184169	1.53529	1.06801	1.51935	3.29173	2.34964	1.06801	1.88356	0	3.37735	0	1.93839	0	4.62665	1.23318	1.31943	1.71023	2.04561	0.184169	1.69149	4.52627	1.06801	1.06801	1.06801	1.06801	1.06801
Rabgap1	2.36005	2.90539	2.43762	3.28755	2.95644	3.47357	3.35365	2.54109	3.03742	2.43173	2.74944	2.09143	3.58008	2.34936	2.58704	3.53847	2.72571	3.60424	3.15532	3.42512	3.92677	3.2245	3.79515	3.12285	3.85899	3.85561	2.98213	3.3739	3.34219	2.83304	3.58507	2.93851	2.51159	2.29795	2.09881	3.36645
Olfr1220	0.220242	0.220242	0.220242	0.220242	0.60545	0.220242	0	0.605236	0	0.246727	0	0	0	0	0.445315	0	0	0	0.220242	0.220242	0.220242	0.857316	0.676953	0.220242	0	1.15372	0	0	3.84738	0	0.717237	0	2.56045	0	0	0.470091
Thbs1	0	0	0	0	0	0	0	0	1.62733	0	0	1.08775	0.534787	0.156179	0.417052	0.30856	0.259214	0.134659	1.80767	3.25753	0.586782	2.32328	0.3584	0	0	0.721582	0	1.89406	0	0	0.715846	0.134659	0.134659	1.26696	0.831714	0.134659
Inca1	0.127993	0	0	0	0	0	0	0.375761	0	0.678617	0	0	0.139946	0.139946	0.313967	0.139946	0.139946	0.139946	0	0.281261	0	0	0	0	2.80966	0	1.61093	0	0	3.167	0.139946	0.674064	0.139946	2.09387	0.139946	0.139946
Olfr1154	0	0	0	0	0	0	0	0	0	0	0	0	0.000776774	0.000776774	0.000776774	0.000776774	0.000776774	0.000776774	0.209582	1.47546	0	0	0	0	0	0	0.344526	0	0	0	0.000776774	0.000776774	0.000776774	0.459196	0.503955	0.000776774
Rdx	6.73333	6.72584	6.32854	6.31703	6.79125	6.57525	6.63877	6.33275	6.50848	6.47541	6.38928	7.38827	6.53959	6.64006	7.04696	7.34213	6.84505	7.41327	6.26122	7.13945	6.53676	6.99563	6.92782	7.34714	6.98876	7.08498	7.05433	6.96878	6.58174	7.04603	7.14221	7.14441	6.37926	6.90062	6.95197	7.23836
A930011G23Rik	0.00623608	0.00623608	0.00623608	0.00623608	0.00623608	0.00623608	0	0	0	0	0	0	0.00933532	0.00933532	0.00933532	0.00933532	0.00933532	0.00933532	0.00623608	0.952293	0.00623608	0.00623608	0.782878	0.00623608	0	0	0.0933067	0	0	0.813853	0.00933532	0.00933532	0.00933532	0.00933532	0.00933532	0.00933532
Rdh12	0	0	0	0	0.0366414	0.534806	0.133335	0.133335	0.218048	0.50705	0.133335	0.133335	0.299828	0.299828	0.299828	0.299828	0.299828	0.299828	0.328779	1.30291	1.73126	1.81052	0.228662	0.297032	0.133335	0.133335	0.133335	0.133335	0.133335	0.492235	0.299828	0.299828	0.47075	0.299828	0.299828	0.299828
Sema6b	0.217429	0.595855	0.452161	0.379932	0.73281	0.989371	1.05788	0	0.805746	0	0	0	0.0387339	0.657276	0.156004	0.212138	0.717121	1.57333	0.589663	1.31791	1.21713	0.630109	0.563412	0.441742	0.995461	1.22825	0.802173	1.44553	0.7197	0.331726	0.0387339	0.0387339	0.819615	1.8638	0.480219	0.750132
Nup155	2.93094	3.4502	4.05542	3.54294	3.73378	4.17426	3.396	3.58627	3.93473	3.68198	3.62971	4.03508	3.83564	3.98774	3.99854	4.2524	3.20285	3.10308	4.40555	3.42896	4.52129	4.23645	4.10189	3.7983	4.13493	4.04402	4.32762	4.16311	3.71476	4.1821	3.56521	3.50504	2.85854	4.20979	4.56464	3.9983
Myt1	0.0293355	0.0293355	0.0293355	0.0293355	0.212522	0.0293355	0.00721316	0.00721316	0.039711	0.00721316	0.00721316	0.00721316	0	0	0	0	0.082697	0	0.0293355	0.0293355	0.0293355	0.0293355	0.0293355	0.0293355	0.00721316	0.00721316	0.00721316	0.00721316	0.00721316	0.00721316	0.996058	0.967647	0.427407	0	0.901507	0
4632428C04Rik	0	0	0	0	0	0	0	0	0	0	0	0	0.00526242	0.00526242	0.00526242	0.00526242	0.00526242	0.00526242	0	1.174	0	0.142497	1.06953	0	0	0	0	0	0	0	0.00526242	0.00526242	0.00526242	0.754078	0.00526242	0.00526242
Gm19434	0.0498112	0.0498112	0.0498112	0.0498112	0.0498112	0.0498112	0	0	0	0	0	0	0	0	0	0.0340333	0	0	0.0498112	0.0498112	0.0498112	0.498641	0.0498112	0.0498112	0	0	0	0	0.104379	0	1.2602	0	0	0.25245	0	0.638573
Rab3d	0	0	0.218178	0.749113	0	0.26629	0.0560198	0.0560198	0.348989	0.0560198	0.0560198	0.340103	0.663993	0.102663	0.340015	0.102663	0.102663	0.102663	0	0	0.475827	0.286017	0	1.29429	0.0560198	0.804201	0.249561	0.435181	0.0560198	0.81916	0.234313	1.43227	0.102663	1.42267	0.102663	0.157102
Jdp2	0	0	0	0.726897	0	0	0	0	0.608188	0	0	0.720383	0	0	0	0.283745	0	0	0	0	0	0	1.93343	0.0213676	0.266735	0	1.11433	2.03869	2.20835	0.453389	0	0	0	0	1.28042	0
Ccdc90b	3.89038	3.76376	4.82334	4.6557	4.75853	4.63545	3.04525	4.36824	4.08269	4.62172	3.97961	3.58527	4.06474	5.11647	4.34042	3.7792	3.34382	4.64935	4.70232	5.10599	5.10101	4.57812	4.71415	5.04404	4.46402	3.97876	3.97224	3.94553	3.93139	3.93541	4.72076	4.43048	4.97795	4.4142	4.81615	4.17084
Zscan4f	0.0151862	0.0151862	0.0151862	0.0151862	0.0151862	0.0151862	0.0138529	0.0138529	0.0138529	0.0138529	0.0138529	0.0138529	0	0	0	0	0	0	0.0151862	0.0151862	0.0151862	0.0151862	0.0151862	0.0151862	0.310196	0.112807	0.0138529	0.0138529	0.0138529	0.0138529	0	0.502385	0	0.133832	0.90961	0
4931409K22Rik	0.00787404	0.00787404	0.00787404	0.00787404	0.0482644	0.00787404	0.00461264	0.00461264	0.00461264	0.00461264	0.00461264	0.00461264	0	0	0	0	0	0	0.00787404	0.00787404	0.00787404	0.00787404	0.00787404	0.00787404	0.1404	0.131926	0.00461264	0.00461264	0.00461264	0.31103	0	0.358314	0	0	0.810152	0
A230057D06Rik	0.017469	0.017469	0.017469	0.017469	0.017469	0.017469	0	0	0.214399	0	0	0.113439	0	0	0	0	0	0	0.017469	1.8389	0.017469	0.017469	0.13599	0.017469	0	0.626109	0.681327	0	0	0	1.48717	0	0	0	0	0
Adck1	0	3.11283	3.12593	3.52836	2.7498	2.23679	0.756356	3.33797	3.90945	3.43924	2.62359	2.65469	1.13473	3.62522	2.36661	3.53895	3.69609	1.67622	3.68547	3.60403	3.70732	3.26725	3.92871	3.38634	3.29741	3.20544	2.48873	2.31377	2.77426	3.2316	4.72689	3.79625	3.05455	4.29473	1.61462	3.52946
Colec12	2.87288	4.38374	3.66284	4.69336	3.45157	4.29031	3.42815	2.86758	4.68645	3.64051	4.78033	4.79462	2.36939	4.6373	4.78797	4.59357	3.2268	3.84015	4.47953	3.83227	5.13056	4.10886	4.41965	3.92771	4.61012	4.24809	4.64136	4.42667	4.84332	4.40453	3.7214	3.83092	4.0099	4.70675	4.73358	4.01022
Pax8	0	0	0	0	0	0	0	0	0	0	0	0	0.0145447	0.0145447	0.0145447	0.0145447	0.0145447	0.0145447	0.556836	0.0823323	0	0.355827	1.01894	0	0	0.162356	0	0	0	0	0.0145447	0.0145447	0.0145447	0.0145447	0.0145447	0.0145447
Trpc7	0.00797095	0.00797095	0.00797095	0.00797095	0.00797095	0.00797095	0.0030988	0.037876	0.0030988	0.0030988	0.0030988	0.0030988	0	0	0	0	0	0	0.00797095	0.00797095	0.00797095	0.00797095	0.00797095	0.45226	0.0030988	0.0030988	0.0341986	0.0030988	0.0030988	0.0030988	0.338295	0.560554	0.0706209	0	0	0
Hspa4l	0	0	1.16388	0.649199	0	0	1.23007	1.1721	0.32401	1.08134	0.162689	0.751055	0.504702	0.0905433	0.0905433	0.0905433	0.0905433	0.55704	0.365935	2.51771	0.465793	1.53923	1.20666	0.517796	0.756578	1.21353	0.877467	0.374282	0.162689	0.32896	2.09223	0.809866	0.0905433	1.58084	0.0905433	0.0905433
Atp8a1	0	0.0244368	0.560799	0	0.529318	0.845594	2.1634	0.497685	1.09887	0	1.72239	0.424685	1.50075	0.827622	1.91124	0.565369	1.84585	0.715124	0.823799	2.70726	1.90766	2.30412	1.28982	0.923292	1.34197	1.49804	1.87646	0.266774	1.18556	0	1.82084	0.898921	1.44415	1.30385	1.19049	0.341694
AU040972	0	0	0	0.42224	0	0	0.00840335	0.00840335	0.00840335	0.00840335	0.00840335	0.00840335	0.0258705	0.0258705	0.0258705	0.0258705	0.0258705	0.0258705	0	1.07111	0	0.259942	0	0.32953	0.00840335	0.00840335	0.00840335	0.00840335	0.00840335	0.00840335	0.813647	0.0258705	0.0258705	0.0258705	0.0258705	1.14983
Atf7ip2	3.51501	1.83243	0.805829	1.83293	2.028	1.48472	0.777397	2.43201	1.58133	1.91671	1.02766	1.72175	2.05182	1.00966	2.15276	1.07323	2.73814	2.39689	2.536	2.74046	2.15238	1.86829	0.556664	2.14534	2.94203	2.90028	2.26367	3.15517	2.54939	3.63914	1.49741	0.54742	2.05	2.94341	2.19439	2.26435
Anxa10	0.0992139	0.0992139	0.0992139	0.0992139	0.0992139	0.0992139	0	0	0	0	0	0	0	0	0	0	0	0	0.0992139	0.0992139	0.0992139	0.0992139	0.0992139	0.0992139	0	0.592438	0	0	0	1.34176	0	0	2.09283	0.630807	0	0
Per3	0.625508	0.484726	1.48634	1.17133	1.98198	1.48166	1.01443	1.65075	1.35247	1.86266	0.583586	1.76462	0.402128	0.4325	1.09111	2.46626	1.72135	2.13373	1.76754	2.20859	2.43464	1.66121	1.57225	2.4408	1.12905	1.75609	1.56983	2.09817	1.62794	1.74197	1.59596	0.587661	2.2603	1.46689	1.7917	0.592694
Pqlc3	0	2.88248	0.0991181	0	0.117639	1.78276	0	1.68522	0	0	0	1.69266	0.772502	0.882869	2.54539	1.38143	0.772502	1.21255	2.76367	2.43545	1.38856	2.00943	1.29908	0	2.05543	2.22353	0.241584	1.15432	1.78052	0.123716	2.93583	1.12553	1.20124	1.4839	1.6008	0.772502
Slc7a2	0.874777	0.228805	0.606053	0	0.272406	0.194516	0.0581091	0.845366	0.628425	0	0.620435	0.414276	0.154197	0.100343	0.123375	0.218782	0.691433	0.102474	0.510922	0.311031	0.579058	0.831967	1.12007	0	0.568566	0.242565	0.267338	0.476882	0.641162	0.406364	0.173666	0.837679	1.14075	0.0567705	0.932893	1.00861
Ttc39d	0.0269911	0.0269911	0.0269911	0.0269911	0.0269911	0.0269911	0	0	0	0	0	0	0	0	0	0	0	0	2.63072	0.0269911	0.0269911	0.0269911	0.0269911	0.0269911	0	0.197553	0	0	2.24333	0	0	0	0	1.8604	0	0
Ckap2l	4.47729	4.5098	4.39113	4.60879	4.34899	4.87471	3.056	4.41006	4.34924	4.41448	4.10551	4.242	4.72548	3.79471	4.78169	4.11809	3.55522	3.74787	5.21089	4.88959	4.2183	4.51924	4.21611	4.85049	4.60863	4.03804	3.72662	3.83105	5.00863	5.11336	4.8679	4.98853	4.16305	4.50434	4.65671	4.48842
Grap2	8.09329e-05	8.09329e-05	8.09329e-05	8.09329e-05	8.09329e-05	0.125918	0	0	0	0	0	0	0.000601923	0.000601923	0.000601923	0.0562876	0.000601923	0.000601923	8.09329e-05	8.09329e-05	8.09329e-05	0.310671	0.343377	8.09329e-05	0	0	0	0	0.664638	0.0608871	0.000601923	0.000601923	0.000601923	0.000601923	0.000601923	0.535063
Mbnl2	0	0	1.71437	1.76995	1.26692	0	1.25848	1.43107	2.16819	0	2.59523	2.187	1.09594	1.89037	1.80807	2.87733	1.15923	3.41272	2.9487	1.79679	1.52256	1.74332	1.29817	1.99736	0.859378	2.39396	1.48441	2.77858	3.24776	2.5493	2.00232	1.33153	1.79805	2.69461	1.81458	1.95153
Larp6	0	0	0	0	0	0.15708	0.00824745	0.00824745	0.00824745	0.00824745	0.00824745	0.00824745	0.0120627	0.0120627	0.0120627	0.0120627	0.0120627	0.0120627	0	0	0.928661	0.24976	0.173697	0	0.00824745	0.00824745	0.00824745	0.00824745	1.23565	0.00824745	0.0120627	0.0120627	0.0120627	0.0120627	0.0120627	1.84107
Il11ra1	4.1937	1.96568	0	2.87421	2.32627	2.46943	0	2.03005	1.96093	0	3.23116	3.69563	2.22352	2.07833	3.30946	2.07833	2.75527	2.27359	1.76409	3.19302	2.54894	2.34892	3.58228	3.3357	3.59275	3.3199	3.83577	2.62777	3.39073	2.75151	2.20942	2.07833	2.09385	2.7645	3.00886	2.77009
A930012L18Rik	0.0721122	0.0721122	0.567821	0.0721122	0.321108	0.0721122	0	0	0	0	0	0	0.0821536	0.0821536	0.0821536	0.0821536	0.0821536	0.0821536	0.0721122	0.192422	0.0721122	0.0721122	0.0721122	0.563011	0.325742	0.622693	0.161583	0	0	1.25414	2.23514	0.0821536	0.0821536	0.502249	0.0821536	0.0821536
Ptges2	0	3.09939	2.13114	3.22774	2.55953	3.3891	2.54553	2.63985	2.67519	4.2549	2.90896	4.18758	3.64153	3.68977	3.30446	3.29575	3.89788	3.8555	4.16396	2.79953	3.22958	2.71553	3.29447	2.68271	3.87583	2.79398	3.86505	4.10529	5.04985	4.06044	3.12803	3.73628	4.83483	4.27056	2.61731	4.1876
Mrgpra2a	0.0037486	0.0037486	0.0037486	0.0037486	0.0037486	0.0037486	0	0	0	0	0	0	0	0	0	0	0	0	0.0037486	0.0037486	0.0037486	0.0037486	0.0037486	0.0037486	0	1.01112	0	0	0	0	0	0	0.818095	0.466493	2.05557	0
Nsun6	1.20044	0.412305	2.15127	2.47374	1.92858	1.86385	0.913781	1.54136	2.83282	2.21138	2.13803	1.3432	1.5794	2.06378	1.80481	2.21263	1.68021	1.29731	2.53369	2.07966	1.62609	2.09034	2.69723	2.08215	1.9414	1.11437	1.69532	1.71071	2.02803	3.0525	1.84792	2.53673	3.23578	1.69227	3.17024	1.59502
Adcy10	0.00731255	0.00731255	0.00731255	0.00731255	0.0597836	0.00731255	0	0	0.0435466	0	0	0	0	0	0	0	0	0	0.00731255	0.00731255	0.00731255	0.0968921	0.00731255	0.00731255	0.207795	0	0	0	0	0	0.474489	0	0.0134264	0.176324	0	0.149887
Celf1	5.42065	5.31757	4.97602	5.27202	5.16235	5.37121	5.80987	5.35958	5.36467	5.06647	5.20462	5.38264	4.74589	5.01322	5.01335	5.16354	5.16128	5.02075	5.25723	5.24149	5.52179	5.16606	5.21421	5.16733	5.48741	5.40207	5.45285	5.30918	5.84479	5.18269	5.26141	5.53845	5.22364	5.3657	5.20495	5.26986
Zfp275	2.17497	1.13188	2.32174	2.76412	1.72999	3.03207	2.24801	1.73232	3.41024	2.67647	1.94814	3.22934	2.77493	1.15683	2.78108	2.45783	2.77684	1.88998	3.08907	1.8634	2.54401	2.79673	3.7108	1.56935	3.39409	2.5513	3.14606	3.34376	2.4835	2.56171	2.98616	2.98538	2.63988	2.95877	1.76998	2.97721
Dnase1l1	0	0	1.1968	0.683477	1.04944	1.37464	0	0	0	1.06106	1.94728	1.24795	0.345922	0.345922	0.345922	0.505547	1.22592	2.63968	0	2.02143	1.75988	2.23962	2.21588	2.20036	2.58839	1.9505	1.1261	1.72762	0.801193	0	0.615088	3.08487	0.411758	0.345922	0.563424	0.759181
Spdef	0	0	1.32167	0.189861	1.57744	0	0	0.373246	0	0	0	0.0160663	0.661389	0.448659	0.448659	0.448659	0.448659	0.448659	0	3.04191	0	2.73698	0	1.6329	0.482631	1.67429	0.502223	2.49802	0	0	0.448659	1.51337	0.448659	0.448659	0.448659	0.448659
Slc24a1	0	0	0	0	0	0	0.00815361	0.00815361	0.00815361	0.00815361	0.00815361	0.00815361	0	0	0	0	0	0	0	0	0.244417	0	0	0	0.0454567	0.00815361	0.17724	0.00815361	0.00815361	0.113038	0	0	0	0	0	0
Olfr1223	0.165817	0.165817	0.165817	0.165817	0.165817	0.429824	0.64041	0	0	0	0	0.184084	0	0.19179	0	0.491307	0	0	0.165817	0.165817	0.165817	0.165817	0.165817	0.165817	0	0	1.86867	1.53144	0	0	3.31639	0	0	1.10352	2.65216	0
Rbm24	3.94853	4.3007	3.74066	4.04662	3.74416	4.60987	4.06739	3.14323	5.05335	4.51173	5.01356	4.38345	4.17117	4.30998	5.1	5.13777	5.24979	3.9804	4.94541	4.47095	5.64439	5.1112	5.05658	4.8198	5.05176	4.82738	5.08499	4.22165	4.80421	3.67935	4.27539	4.58063	5.30845	4.41873	5.07481	3.4251
Sugp2	1.94492	2.68976	2.43427	2.12681	2.44972	1.15186	1.62504	2.10693	2.45882	1.69569	2.25646	1.06089	1.64583	0	1.08696	1.72598	0.946417	2.07731	2.25072	1.93721	1.75922	2.12863	2.33548	2.85813	2.18531	2.35575	2.61939	1.46366	2.46777	2.27165	2.69019	1.54946	2.53226	1.85121	2.47286	0.695553
Ntm	1.98911	0.0180688	0.0180688	1.11213	0.0180688	0.141498	0.696793	0.497124	1.70939	1.91255	0.969798	0	1.19214	0.712966	2.34288	1.82193	0.40369	0.40369	2.27413	3.81967	0.833825	2.30341	1.51836	2.41776	2.39783	1.19002	1.4554	0.867646	2.33971	2.68556	0.40369	0.40369	0.40369	0.40369	0.40369	1.61745
St3gal1	0.22831	0	0	0.0536286	0	0.417028	0	0	0.714998	0	0	0.451253	0.207723	1.16533	0.872537	0.325269	0.207723	1.28018	0.559887	0.644357	0.0181983	0	0.167479	0.02001	1.41152	1.9853	0.685285	1.1631	0.99091	0.319156	0.447483	0.207723	0.207723	0.593631	1.88239	0.996044
Rer1	6.30712	6.01779	6.40297	6.08083	5.99014	6.05545	6.16285	6.33079	6.79239	6.43441	6.6703	6.29843	5.62129	6.18005	6.23744	6.35956	6.47053	6.69397	6.31056	6.37003	6.43962	6.26343	6.54892	6.83157	6.48506	6.819	6.32497	6.12874	6.73022	6.7165	6.70917	6.4567	6.18251	6.19424	6.8888	6.07988
Cntnap5a	0.0110658	0.0110658	0.0110658	0.0110658	0.0110658	0.0110658	0	0	0	0	0	0	0	0	0.0955472	0	0	0	0.0110658	0.0110658	0.0110658	0.0768895	0.0110658	0.0110658	0	0.0675053	0	0	0.13079	0.354118	0	1.40208	0.243807	0	0.212868	0.216563
Ppil4	4.2936	4.70563	4.43344	4.79238	4.23381	4.09164	4.67562	4.51962	3.39814	4.35913	4.62463	4.82676	4.65078	5.30086	4.66008	4.4088	4.8035	4.90436	4.6668	4.07393	5.27238	4.66172	5.16016	4.54195	5.3209	4.78382	4.78579	4.80658	4.74315	4.95054	4.76844	5.06442	4.40176	4.61216	4.77069	4.35461
Sat2	0	3.00902	3.36265	3.43933	2.89803	1.77199	0	1.77609	0	0	2.52479	2.37593	0.633334	0.633334	3.59205	2.75425	2.63051	3.41023	2.81939	0.666171	2.35784	2.59636	2.11678	3.33434	3.17244	1.16879	3.50009	3.53469	3.99613	3.59078	4.00633	3.97314	1.96313	3.57974	4.73977	0.633334
Spink4	0	0	0	1.28065	2.19648	0	0	0.61756	0	1.47826	0	1.17352	0.777554	0.777554	0.777554	0.777554	0.777554	0.777554	4.16512	0	0	1.55205	0	1.99531	3.87517	2.03305	3.37877	3.01214	0	0	0.777554	0.777554	0.777554	0.777554	0.777554	0.777554
Usp45	1.55534	1.87336	2.24419	2.78531	2.34496	2.79157	1.68009	2.32145	0.816276	1.14829	1.86464	1.28785	1.7623	1.83973	2.19959	2.04871	1.87653	1.76411	1.62001	1.60209	2.63362	2.34852	3.11544	0.956291	3.05627	2.43988	2.52231	1.96273	2.22976	2.96917	1.68828	3.63036	2.1022	3.39056	1.54809	1.74299
Serpina12	0	0	0	0	0	0	0	0	0	0	0	0	0	0	0	0.34791	0	0	0	0.618043	0	0.641142	0	0	0	0	0.0783194	0	0	0	0.674844	0	0.730783	0	0	0
Inpp4b	0	0	0	0	0	0	0	0	0	0.0143703	0	0	0.0186505	0.0186505	0.0186505	0.0186505	0.0186505	0.0186505	0.852492	0.0442011	0	0	0	0	0	0.0500385	0	0.622227	0	0	0.0186505	0.0186505	0.0186505	0.391492	0.0186505	0.0186505
Gm12886	0	0	0	0	0	0	0.0522366	0.0522366	0.0522366	0.0522366	0.0522366	0.0522366	0.0087845	0.0087845	0.0087845	0.0087845	0.0087845	0.0087845	0	0	0	0	2.04925	1.8076	0.0522366	0.0522366	0.0522366	0.0522366	0.0522366	0.0522366	0.0087845	0.0087845	1.90641	0.0087845	0.0087845	0.0087845
AU019823	2.5913	3.25043	3.2338	3.29051	3.23822	3.47764	3.4706	3.79251	3.04865	3.37388	3.10749	3.35687	3.91672	3.35329	2.79748	3.86745	3.5991	3.90346	3.11184	3.55134	4.00511	3.69742	3.88189	3.038	3.5814	3.43556	3.99285	3.55454	2.88393	4.69028	3.588	4.199	3.81273	3.85396	3.04499	3.35139
Neil3	2.98875	1.38195	3.9578	0	0.795874	1.84801	0.630797	2.7085	3.46543	0	0	3.6323	2.45728	2.1572	1.829	2.63342	2.40586	1.30941	4.43639	3.51338	2.74868	2.40922	3.94106	2.42677	3.03946	0	1.87462	3.66928	2.33983	1.43013	3.44721	2.43727	2.54124	1.9458	3.55559	2.82521
Tnni3	0	0	0.0093299	1.64707	0	0	0.76407	1.08851	0.76407	0.76407	1.6801	2.70591	0.161011	0.161011	3.79601	0.161011	0.161011	0.161011	2.89599	1.45239	0.316692	1.39131	0	2.75035	0.76407	1.31602	1.42513	2.48569	0.887278	3.34158	1.83628	0.161011	0.161011	0.161011	2.99286	1.8547
1700016L21Rik	0.135027	0.135027	0.135027	0.135027	0.135027	0.135027	0	0	0	0	0	0	0	0	0	0	0	0	0.135027	0.135027	0.135027	0.135027	0.135027	0.135027	0	0	0	0	0	0	2.40576	2.64328	0	0	0	2.88087
Tomm70a	5.3473	5.95798	5.99925	5.54762	5.7386	6.30441	5.70271	5.9621	5.93464	5.94848	5.74959	5.85337	5.93538	6.05205	5.88482	6.02643	5.84645	5.6658	5.93978	5.58117	5.99473	6.13125	5.97202	5.74769	6.20285	6.01155	6.43122	6.06457	5.67218	5.69878	6.35772	5.95124	6.07102	6.21638	6.09283	5.8117
Olfr466	0.285698	0.285698	0.285698	0.285698	0.285698	0.285698	0	0	0	0	0	1.56854	0	0	0.0303698	0	0	0	0.285698	0.754547	0.285698	0.285698	0.285698	0.285698	0	0	2.07254	1.52799	0	0	3.29705	0	2.91796	0	0	0.589992
Cds2	1.2888	2.43218	2.6915	2.6341	2.48901	2.05617	3.70573	2.40471	2.01216	2.90467	1.99272	0.995297	3.14183	2.06011	2.09086	2.41393	2.70581	3.13217	2.63637	3.00384	1.98825	2.77429	2.19194	2.71465	2.76878	2.4603	2.84502	3.02322	2.59057	3.82578	2.70263	2.91972	3.1256	2.64596	2.80651	2.87407
Zfp874b	1.31307	0.946132	0.909811	0.554917	0.909315	1.35248	2.0231	1.4246	2.17513	0.367602	1.2604	0.403696	1.65697	0.743861	2.20127	0.34923	1.04049	1.15652	2.07296	2.52351	2.20875	0.604831	1.50586	0.747908	1.49566	1.97015	1.29593	0.92804	1.45813	3.1023	1.30846	0.209252	0.954616	1.80138	2.80461	1.92278
Mapk3	5.56642	6.46384	6.14902	6.43334	5.49548	6.46748	6.68511	6.50179	6.58071	6.4883	6.93581	6.90588	6.19372	6.07187	7.03675	6.30776	6.38676	7.11984	6.89858	6.6325	6.62001	6.9224	6.93523	7.30934	6.67022	6.2902	6.4354	6.48155	6.7824	6.87423	6.84975	6.80854	6.37755	6.22313	6.27201	6.84724
Ppapdc1b	2.34866	0.771559	2.58232	1.83403	1.87954	3.44544	1.19617	2.45986	3.64	3.82055	0	0	2.84644	1.5685	4.12037	1.43157	4.37224	3.39258	3.70202	2.72127	3.00936	2.07696	1.65704	3.93131	3.63773	4.06577	3.24553	2.8477	5.00322	3.64161	3.21558	1.64555	2.5109	3.27849	3.89736	1.43157
Galnt2	3.35597	3.27482	3.4641	3.196	3.2383	3.44866	2.66723	3.48561	2.84903	2.48211	3.66017	2.88146	2.71843	2.26386	3.18488	3.49276	3.59033	2.51195	3.05095	3.1779	3.20017	3.47116	3.34795	2.84259	3.72625	3.66528	3.94747	2.72876	3.77909	3.90684	3.1231	3.145	3.6275	2.57194	3.43218	3.94596
Tmem72	0.0113669	0.0113669	0.0113669	0.0113669	0.0113669	0.0113669	0	0	0	0	0	0	0	0	0	0	0	0	0.0113669	0.0113669	0.0113669	0.0113669	0.0113669	0.0113669	0.504503	0	0	0	0.476807	0	1.95469	0	0	0	1.11695	0
Ccdc17	0	0	0	0	0.759267	0	0	0	0	0	0	0	0.0560274	0.0560274	0.0560274	0.0560274	0.0560274	0.0560274	0	0.459358	1.22091	0	0	0.0585631	0	1.21017	0	0	0	0	0.0560274	0.938988	0.959363	0.0560274	0.0560274	0.0560274
Pip5kl1	0	0	0	0	0	0	0	0	0	0	0	0	0.148143	0.148143	0.148143	0.148143	0.148143	0.148143	0.606829	0.310066	0	0.411845	0	0	0.820396	0	2.35675	0	0	0	0.148143	0.148143	0.148143	0.148143	0.148143	0.148143
Zfp449	0.657931	2.37674	1.78364	0.87742	2.81364	1.4797	1.17603	1.87822	2.27483	1.81185	1.74876	3.20251	1.48827	1.37558	2.88934	3.00986	2.23913	2.07707	2.57165	1.82442	1.84733	3.04322	1.42743	2.27791	2.52292	2.94747	1.51312	2.46089	3.31653	3.51523	3.32148	1.22603	3.22594	2.62052	0.665188	3.6578
4930583K01Rik	0.112711	0.112711	0.112711	0.112711	0.112711	0.112711	0	0	0	0	0	0.498661	0.0229305	0.0229305	0.0229305	0.0229305	0.0229305	0.432048	0.112711	0.112711	0.112711	0.112711	0.112711	0.112711	1.00215	1.18911	0	0	0	0.286243	0.540717	0.0229305	0.0229305	1.18487	0.0229305	0.25645
Lyzl1	0.0402831	0.0402831	0.0402831	0.0402831	0.0402831	0.0402831	0.00658322	0.00658322	0.00658322	0.00658322	0.00658322	0.00658322	0	0	0	0	0	0	0.0402831	0.0402831	0.0402831	0.0402831	0.0402831	0.0402831	0.00658322	0.00658322	0.00658322	0.00658322	0.00658322	0.00658322	0	0	0.968008	1.21182	0	0.885955
Gpr146	0	0	0	0	0	0	0	0	0	0	0	0.0856271	0.0675115	0.0675115	0.0675115	0.0675115	0.200385	0.461827	1.63697	0	0	0.0397203	0	0.197309	0.611169	0.11737	0	0	0	0.315153	0.0675115	0.152165	1.66832	0.256921	0.0675115	0.0675115
Cldn25	4.26437	4.79021	5.26543	5.43793	4.70273	5.5122	4.34927	5.35252	4.95474	5.6476	5.40613	5.60506	5.84487	5.83184	5.49591	5.1292	5.13858	5.49897	5.63676	5.22628	5.99424	5.61979	5.48296	5.33003	5.59457	5.61626	4.83956	5.20591	5.44999	5.59338	5.1164	5.57367	5.38972	5.74437	5.17247	5.94216
Zfr	5.08239	5.05622	5.17308	5.18743	5.18325	5.20351	5.29248	5.1882	4.41249	5.09141	4.77197	5.12015	5.48718	5.22826	5.35064	4.49589	5.47452	4.99684	5.51436	5.62374	5.42249	5.29936	5.39378	5.45893	4.83995	5.11897	4.98794	4.60376	5.16646	5.22357	5.53277	5.69507	5.11371	5.6892	5.12397	5.19326
Itpripl1	1.11983	2.53579	2.21532	2.3938	2.72159	2.93054	1.64141	2.59162	2.99734	1.79481	1.59908	0.877025	3.23764	2.10634	3.34957	2.75494	2.10956	2.80486	3.54293	3.20087	3.72899	3.12772	3.2695	2.84498	3.07205	3.16026	2.84956	3.50594	3.10671	1.50255	3.14875	3.22193	1.58244	1.28924	2.89298	1.50947
Lrch3	0	1.7919	1.69812	0.550751	1.01725	1.03252	0	0	2.11815	0	1.20645	1.395	1.07155	0.710324	0.828734	0.733403	1.3033	1.0208	1.98388	0.916794	1.86061	2.16372	1.91227	0.992053	1.15902	2.26761	1.2732	0.279341	2.05726	0	0.710324	0.892046	2.38769	0.88181	1.41859	1.11336
Ikbkb	1.91049	0.808715	2.21854	2.65761	2.74918	3.17235	2.85632	2.41555	2.56137	3.41468	1.16726	3.32094	1.80475	1.05188	1.55266	2.41576	2.91673	1.30977	3.3074	3.48041	3.13503	3.35523	3.47771	2.74568	2.21525	2.27529	2.45053	2.79724	1.86709	2.46631	3.62283	3.5088	2.65098	3.28294	1.02725	1.72534
Prrc2b	4.24903	3.72876	3.53323	3.86632	3.87544	3.7893	3.87472	3.63051	4.01593	3.70726	4.0513	4.13907	4.03783	3.62913	4.22032	4.07225	4.15311	3.46227	4.15074	4.5535	4.14406	3.61158	4.17476	4.07704	4.0013	4.23153	3.99994	4.15995	3.63885	4.18576	4.29946	3.7663	4.38915	3.48202	4.04211	3.99922
D18Ertd653e	0.0183037	0.0183037	0.0183037	0.0183037	0.0183037	0.0183037	0	0	0	0	0	0	0	0	0	0	0	0	0.0183037	0.0183037	0.0183037	0.0183037	0.0183037	0.0183037	0	0.16232	0	0	0.242753	0	0.221321	0	0	0	0	0
Gm10334	0	0	0.549867	0	0	0	0.0540769	0.0540769	0.0540769	0.0540769	0.0540769	0.0540769	0	0	0	0	0	0	0	0	0	0	0	0.644327	0.0540769	0.0540769	0.0540769	0.0540769	0.0540769	0.0540769	2.68986	0.702378	0	0	0.888405	1.2121
Jak2	0	1.02974	0	0.0736	0.371042	0.581235	1.56618	0	0.693167	1.13603	0.596185	1.05833	0.450522	0.778111	1.12762	0.623018	0.842502	2.08267	0.110458	0.790486	0.958772	1.12959	0.840828	0.788638	1.4416	1.0744	0.77906	0.928514	2.309	1.11636	1.52191	1.06256	0.810775	1.58176	0.931833	0.535135
Podn	0	0	0	0	0	0.0303366	0.0209158	1.05424	0.464452	0.0209158	0.0209158	0.0209158	0.0803663	0.0803663	0.0803663	0.0803663	0.0803663	0.0803663	0.135969	1.20215	0	0.264352	1.16172	0	0.0209158	0.0209158	0.0209158	0.409392	1.15002	0.0209158	0.0803663	0.0803663	1.58266	0.0803663	0.686366	0.0803663
Nek7	3.12923	0	2.51893	2.18262	1.88747	1.10215	3.45462	3.4673	3.01558	1.77202	3.92938	2.03556	2.86981	1.89058	2.27766	2.09117	3.68568	2.8134	3.24393	3.3767	4.15829	3.13987	2.15192	4.13492	2.75875	3.48671	3.082	2.82056	2.33082	3.33116	2.59985	2.53773	1.91284	2.52896	2.9126	3.17993
Tube1	2.17212	1.89309	2.986	2.55652	2.28913	2.54101	3.43969	1.57232	3.65735	0.180043	1.82628	4.27068	2.99263	3.34639	1.769	1.57319	1.43198	3.03031	3.26206	2.92865	3.65442	3.22991	2.54122	1.73332	2.26056	3.19108	3.05213	3.06494	4.22352	2.63284	3.24456	2.69724	3.00601	2.25117	4.49882	2.42939
Neurl1b	0	0	0	0	0	0	0	0	0	0	0.226172	1.15129	0.0846902	0.268936	0.150479	0.0846902	0.309528	0.0846902	0	0.546282	0.681041	0.221908	0	2.00966	0	1.00516	0.943275	0.724971	0	0	1.08426	0.0846902	0.0846902	0.104919	0.0846902	0.0846902
Itfg1	2.64053	1.7272	3.43785	3.39106	3.69899	3.94157	4.16011	3.0112	3.36389	3.10851	3.11258	3.01189	2.59678	1.95012	3.13323	3.08232	3.56177	3.15138	3.35889	3.8531	2.99319	3.25881	3.93835	3.3471	3.25474	3.18054	3.26045	3.47725	4.37588	3.75103	3.73094	3.3405	3.48974	2.39534	3.61257	3.52645
Slc35d1	1.1864	1.15262	2.52393	1.58002	2.07383	1.57367	2.4952	1.04391	2.68447	0	2.0813	1.14495	2.40066	2.16844	2.05866	1.81499	1.30038	3.48523	2.61167	2.22741	2.38907	2.316	1.97358	2.18906	2.45899	2.38142	2.32836	2.24124	3.0862	2.88496	2.28897	1.78951	0.559224	2.36522	2.29974	2.0978
2610528E23Rik	3.76869	5.88516	5.74651	5.5048	5.55373	5.32163	5.67111	5.61222	5.16721	4.99992	4.99062	4.83897	5.1963	5.3111	4.83505	5.14432	4.34209	5.28936	5.32344	5.58012	5.68971	5.67787	4.95929	5.3765	5.26689	4.79052	5.47456	5.61758	5.24239	5.02414	5.51884	4.7112	5.94927	6.19549	5.99075	6.46933
Fam40b	0	0	0	0.221386	0.249203	0	0	0	0	0	0	0.03297	0.0869963	0.0359044	0.0359044	0.234011	0.0359044	0.467291	1.04531	0	0	0	0.522095	0.73543	0	0	0	0	0	2.17253	0.293965	1.43983	0.0359044	0.0359044	0.0359044	0.0359044
Trip12	3.84794	3.0201	4.37129	3.46542	4.13434	3.70474	3.88606	3.94251	4.15594	3.47195	3.95902	4.05572	3.48876	3.73096	4.2877	4.06265	3.49764	4.19035	4.04285	4.19645	3.98716	4.00844	4.19785	4.31522	3.68071	4.15877	3.67861	4.26902	3.85828	4.48795	4.6442	4.00361	3.81608	3.93547	3.74595	4.07129
Qtrtd1	2.07891	3.61673	3.30933	2.9581	3.23633	3.47045	3.35097	4.1687	3.7793	2.45924	3.54337	2.01015	2.00281	3.41032	2.68136	3.69817	2.95762	2.31223	3.81834	2.46657	3.95897	3.60756	3.2542	3.28881	4.05375	3.75493	3.37847	4.17031	2.45317	3.67444	3.52056	4.25504	2.8632	3.32414	3.08346	3.01455
Arl6ip1	7.15113	7.19157	7.21774	7.47589	7.56431	7.31701	7.73863	7.45527	7.50795	6.94377	7.78949	7.34896	7.69668	7.37052	7.7981	7.87484	7.43226	7.87859	7.97031	8.14228	7.49484	7.41885	7.68685	7.93524	7.50407	7.60741	7.83834	7.38899	7.37468	7.82034	7.90082	8.06884	7.13088	7.46589	7.8009	7.64226
4930455J16Rik	0.0620735	0.0620735	0.0620735	0.0620735	0.0620735	1.27669	0	0	0	0	0	0	0	0	0	0	0	0	0.712565	0.0620735	0.0620735	0.0620735	0.0620735	0.0620735	0.287786	0.707027	0	0	0	0.622731	0	0.617072	0	1.92309	0	1.6032
Mex3d	3.28373	2.47569	2.68799	1.54398	2.99737	1.80411	3.09131	3.01629	2.58025	3.31888	2.45804	3.17476	3.80741	2.68123	3.39012	2.4089	2.30553	2.23331	3.0937	3.62723	3.46931	2.96081	2.91102	3.14401	3.4043	2.37198	3.1302	2.32857	2.8764	3.03306	3.16818	3.5421	2.93992	2.86055	2.90372	2.83304
Mon1a	1.57294	0	0.718756	1.69167	1.22413	1.46073	1.68113	2.30106	2.82453	1.62203	1.1269	3.4967	1.01675	1.09189	1.41441	2.08434	0.935221	2.82696	1.62169	2.23469	2.042	2.17212	2.32167	2.91265	1.63006	2.99152	0.240813	1.87634	3.01669	2.82045	1.81283	3.23881	1.32389	2.32516	2.55499	1.39989
Fam65a	0	1.24365	1.43671	1.51147	1.12738	0.615414	2.52063	1.86209	2.49496	1.25752	2.14475	1.85773	2.00309	2.1298	1.91703	2.02915	1.55469	1.99825	2.96422	1.94675	1.91227	1.60536	2.02732	2.65332	1.19707	2.28962	1.85597	2.28295	3.07675	2.26593	1.70984	2.69629	1.02409	1.26273	2.5373	2.23024
Kif12	0	0	0	0	0	0	0	0.0324398	0.833532	0	0	1.45037	0.386791	0.386791	0.386791	0.386791	0.386791	1.48017	0	1.33298	0	0.062941	0	0.996416	0	1.07381	0.112307	0.835197	1.26013	0	1.77824	1.92664	0.386791	0.937439	1.19429	0.386791
Scaf11	4.59755	4.45873	4.55871	4.4392	4.64917	4.71631	4.60513	4.60045	4.75267	4.14628	5.13074	5.18983	4.96118	4.98966	4.72195	4.83737	4.83781	5.04507	5.18058	4.85988	4.77108	5.05269	5.10503	4.78368	5.11473	4.75998	4.88871	5.00052	5.00728	5.02909	5.07604	4.84536	4.67385	4.5422	4.7658	4.5045
Rab30	0	0.0406674	0	0.311166	1.70519	1.47724	0.456996	1.01828	0.968016	0.0929923	0.0929923	0.310455	0.267355	0.716941	0.267355	2.00898	0.267355	0.267355	0	0	1.73316	0.841748	1.1139	0.0144904	1.10337	0.368709	0.769589	0.969976	2.61635	0.664663	3.31196	2.98681	2.16592	0.784482	0.267355	0.267355
Slco1a5	0.0916761	0.0916761	0.0916761	0.0916761	0.0916761	0.0916761	0	0	0	0	0	0.00576364	0.011707	0.011707	0.011707	0.241515	0.011707	0.011707	0.0916761	0.0916761	0.0916761	0.0916761	0.0916761	0.0916761	0.824357	0.704718	0.139587	0.357858	1.78725	0	0.011707	0.011707	0.011707	0.011707	0.011707	0.011707
Ano6	2.39813	2.5456	1.87743	0.788831	1.39388	2.0349	1.70665	0	2.65505	1.98252	0	1.11705	2.59137	1.48427	1.89799	1.73357	2.23383	3.02279	0.803491	2.0123	1.64103	1.41885	2.64192	1.67944	2.7162	3.1719	1.63377	2.23254	3.20226	3.06524	3.01646	2.08426	2.50484	2.62694	2.63328	2.11884
2700089E24Rik	3.77777	3.50684	3.64298	3.41648	4.47952	3.82847	3.93378	3.86736	4.36424	3.17359	3.55352	4.1523	2.75552	3.38772	3.83758	4.30122	4.65167	4.0043	3.69698	4.38475	4.36691	4.44983	3.77868	4.26619	4.67733	4.46491	3.70495	3.91624	3.92908	4.50629	3.58421	5.10834	4.02947	3.3487	3.74328	4.13597
Atf7	0.869239	0	0	0	1.01296	0.596792	0.146086	0.479142	1.0063	0.142681	1.12183	1.37746	0.0488395	0.0488395	0.933372	1.06378	1.16255	0.0488395	1.2437	1.12755	1.00044	1.04282	0.444817	1.0134	0.480827	0.952768	1.98195	0.0728759	1.95477	0.282924	3.10719	1.09098	0.0488395	0.90472	0.172215	0.543384
Tmem125	0	0	0.798932	0	0	0	0.727811	1.53806	0.727811	0.727811	0.727811	0.727811	0	0.0245269	0.0303597	0.487467	0	4.32513	0	1.30853	0	1.44327	0.837487	1.42158	1.43238	2.66259	0.831146	2.32451	0.852042	0.727811	2.49159	1.11787	0	2.94106	1.91609	0
2500003M10Rik	5.47221	5.66221	6.121	6.06425	6.0332	5.97969	5.53125	6.07529	6.08392	6.06568	5.62246	5.55152	5.69418	5.47004	6.02077	5.39851	5.72485	5.49848	5.89589	6.01841	6.00631	5.87318	5.936	5.81434	6.06252	5.7601	6.07054	5.83663	5.90911	6.08884	5.97975	5.87931	5.86831	5.91207	5.55789	5.91991
Syde1	0.305164	3.26398	2.88386	2.69607	2.04977	2.325	0	1.67938	3.18877	1.11646	2.83101	3.17807	1.69895	1.31154	1.99922	1.76638	2.63507	2.58892	2.70718	2.20071	2.60603	2.92938	3.39714	3.14375	2.49826	2.58677	2.62369	2.41175	2.75123	2.12359	2.49545	3.12677	3.4896	2.13782	1.35623	1.76372
Malt1	0.564229	0.930571	0.42353	0.93915	0.639019	1.08769	1.1678	1.01401	0.236357	0	1.75052	1.99633	0.939326	0.491013	0.694818	0.837818	0.834618	0.649439	1.3785	1.26246	1.0964	1.90642	1.39961	1.74401	2.29521	1.00822	0.812907	2.67025	0.637004	0	0.491013	0.491013	0.789639	1.2621	2.46545	0.942416
Fam118a	2.35027	2.16264	2.78619	4.03309	3.69273	3.69296	1.43297	2.70482	3.47896	1.81356	3.30643	0.994598	3.97021	2.62736	3.03243	2.89614	1.46717	2.74077	3.9383	2.89139	3.2957	3.26377	2.81113	2.62521	3.25365	3.65737	2.88113	2.8731	3.83693	3.65642	2.83165	2.81053	3.16092	3.37986	3.64059	2.67493
Trim45	1.81516	2.09597	1.57879	1.5125	1.48707	1.96058	2.32952	1.46389	0.5563	1.98579	1.32591	1.81323	0.980667	0.63344	1.55514	1.8735	0.919602	0.63344	0.823719	2.14449	2.30759	2.02577	1.45301	2.50257	2.30627	1.65046	2.18507	0.557004	1.79387	1.86248	2.38475	1.36464	1.75766	1.14981	2.83138	1.85381
Evi5	1.61991	2.30561	2.10145	3.24501	2.10104	2.16549	2.85801	2.58566	2.63084	2.65684	3.45836	3.54497	2.90454	2.90122	2.77445	3.17053	3.48659	5.02459	2.87098	2.8326	2.42077	3.12833	3.2933	3.87577	3.38984	3.45528	3.62259	3.32723	4.23172	3.38688	4.46439	3.49813	2.76778	3.61738	2.83004	2.11843
Igf2bp3	5.47634	5.23561	5.68986	5.32517	5.94009	5.95022	5.58522	5.66361	5.7304	5.49153	5.63645	5.81161	5.16321	5.7219	5.66946	5.42087	5.6394	5.83239	5.67488	5.95238	5.79258	5.88269	5.85869	6.05625	6.11755	5.45918	5.39769	5.92714	5.87296	5.76081	5.82998	5.43764	5.27212	5.82695	5.99779	5.54082
1700007G11Rik	0	2.81477	0	2.12446	0.196424	0	1.34624	2.03646	1.01217	1.01217	1.25313	1.01217	0	0.00527389	1.84756	0	0	0	2.73671	0	2.47548	0.900884	1.58375	1.60393	1.01217	1.01217	1.09586	1.01217	1.01217	1.01217	2.33834	1.96202	0	2.43361	4.86103	1.73032
Hs3st3b1	0	1.75726	1.91859	2.64739	2.56107	3.33125	0.997319	1.86926	2.47699	3.32466	2.78367	3.03524	2.95411	2.60383	3.33719	2.41694	3.39756	3.01543	2.99174	3.32677	3.38666	2.87882	3.56155	2.46745	2.61608	3.72883	3.57293	3.69988	2.80149	2.44535	2.02085	2.75277	3.15792	2.68157	2.36303	2.29688
Atp6v1g2	1.02333	0.674772	1.20251	1.01867	1.47242	0.144177	0.312716	1.3125	0	0.526895	0.615532	0	0.509818	0.509818	0.509818	0.509818	3.45862	0.509818	1.51886	1.59737	1.50788	2.14131	0	2.77558	0	2.3165	2.24275	1.78838	0	3.13137	3.64307	0.509818	0.581	0.89812	0.509818	0.509818
Acot9	3.19484	3.7899	4.88232	4.95875	4.65456	5.06508	3.4462	5.14825	3.82995	2.8312	3.03235	4.70527	4.10277	3.0019	4.71437	3.56919	3.49982	4.28486	5.38771	4.65233	5.40735	4.35044	4.24357	4.01177	5.1712	5.14143	4.08458	3.8367	5.00557	4.28537	4.32215	4.24516	2.83003	4.27801	4.8025	4.49863
2610507I01Rik	0.112557	0.73521	0.96548	1.76963	0.885364	1.70173	0	1.87887	0	2.11372	2.4218	0.937888	3.1628	0.702594	1.99848	2.18062	1.17972	0.902313	1.71607	1.48131	2.10927	2.51633	1.00666	1.73794	2.81318	3.22864	1.96276	2.72738	1.03883	2.1591	0.692311	1.10116	1.72916	1.59139	1.46689	1.39911
Cdh13	0.182403	0.182403	0.444672	0.494107	0.824541	0.182403	0	1.2984	0	0	0	0	0.524878	0.524878	0.876062	0.524878	0.952035	0.524878	0.76408	2.39151	0.182403	1.20225	0.182403	1.73936	0	0	1.65835	0.0328503	0	1.28201	0.524878	1.04154	0.524878	0.524878	0.524878	1.49616
Wdfy1	1.94209	0.0912343	2.47242	1.87381	2.2775	2.57359	1.50644	1.77962	2.30956	2.05509	2.67909	2.30365	2.74223	1.84827	2.60391	2.08546	2.0841	3.10324	2.90217	2.73986	2.28871	2.69177	2.64062	3.18168	3.49477	2.73521	2.63124	1.8412	1.9096	3.66307	2.12971	2.34767	1.75573	2.29829	2.16078	1.97587
Zdhhc20	2.75813	2.79301	3.57592	3.53352	3.25269	3.53081	3.49755	2.96478	3.88495	2.28782	4.33647	4.19824	2.91103	2.71569	3.77063	2.88809	4.10145	3.73251	3.5746	4.00646	3.62213	3.51882	3.32482	3.83039	4.18149	3.89954	3.31083	3.89625	3.05932	4.18777	3.8273	3.05558	3.45619	4.13112	3.56113	3.62552
Esyt2	0.461378	0.515508	3.09951	0	1.65478	1.86862	0	0	1.71066	2.07962	3.10734	3.29818	2.50437	2.0201	2.91238	2.6574	2.92212	2.81803	1.71396	3.58981	2.5618	2.91274	3.03177	3.45711	3.58735	1.96137	3.15398	2.26851	2.11316	0	2.53783	3.00313	1.87204	2.50432	2.66389	2.7865
Gm5088	2.11318	2.20833	2.07807	1.55157	0.822712	1.43805	1.34089	0	0.901067	1.13736	2.48389	0	1.51986	2.1921	1.47144	1.7731	1.60097	1.84731	1.55566	1.47529	1.50566	1.12783	1.74379	1.75605	2.92418	2.3038	1.38808	2.83278	1.97583	2.64578	1.83561	1.66973	1.89231	1.57271	1.64635	1.97822
2700049A03Rik	3.25923	2.77129	2.8653	2.881	2.85178	2.87092	1.37605	2.83175	3.16617	2.75907	2.47865	2.01983	2.80098	1.42746	1.83595	2.74826	2.81791	2.5131	2.58078	2.64179	2.98906	2.49775	3.30363	2.55578	3.51682	2.72705	3.15918	2.86857	2.91294	2.98627	2.68152	3.16016	3.55449	2.176	3.36171	2.33212
Dnmbp	1.61234	1.52523	1.50281	0	1.1084	0.471017	1.61623	1.30083	2.36872	1.21048	2.29818	1.38271	2.19171	1.14049	2.28783	1.96497	1.20957	2.26057	1.57321	2.66369	1.55651	2.74172	2.14266	2.28873	1.87753	1.362	1.64872	1.9595	1.95671	1.76173	2.77712	1.54155	0.888123	1.39919	2.9344	1.43027
Gcnt1	0.669519	1.89979	2.0096	2.44746	2.12425	1.68916	1.16637	2.15042	2.83467	1.81898	2.05572	1.84655	2.26543	2.27474	2.56274	2.07014	1.27766	2.05823	3.35475	2.94018	2.74266	1.97167	2.22257	0.901485	2.66582	1.69145	2.90069	2.67036	2.13732	2.2129	2.04266	2.95123	1.49467	1.74128	3.2254	1.92291
Ncoa2	2.02672	0.959422	1.8463	1.72419	1.60362	1.91702	2.17074	1.8522	1.88746	1.59722	1.0033	2.4787	1.22722	0.826948	1.59967	2.47887	2.16576	2.15329	1.89014	2.727	2.62899	2.06475	2.13841	2.87316	2.69627	2.04189	1.69458	1.7227	2.0903	0.966962	2.0411	2.35872	1.96164	0.876176	2.00018	2.42957
D230025D16Rik	0	1.07027	2.2994	0.20202	3.05192	2.48275	1.46932	3.03201	2.48316	2.33592	1.91216	2.54942	2.01767	1.81737	2.55365	2.70422	2.05941	2.56726	2.925	3.46201	2.9574	3.23628	2.56154	2.22177	3.39278	2.22999	1.40919	3.35594	2.82312	2.43366	1.86371	2.78922	2.20916	2.41599	1.2276	1.73203
