# Supplementary material for: Time space and single-cell resolved tissue lineage trajectories and laterality of body plan at gastrulation
Source: Nat Commun. 2023 Sep 14;14:5675. doi: 10.1038/s41467-023-41482-5 (PMC10502153; doi:10.1038/s41467-023-41482-5)
Supplement: Supplementary file 11 — Source Data [file 41467_2023_41482_MOESM11_ESM.xlsx]

## Sheet: Fig. 1-4
The RNA-seq data generated in this study were deposited in the NCBI Gene Expression Omnibus under accession number GSE171588.
For the 10X Genomics data, raw and processed single-cell data can be downloaded following the instructions at https://github.com/ MarioniLab/EmbryoTimecourse2018.

## Sheet: Fig. 5c
Genes	3MA-L	4MA-L	5MA-L	6MA-L	7MA-L	8MA-L	9MA-L	2MP-L	3MP-L	4MP-L	5MP-L	6MP-L	7MP-L	8MP-L	9MP-L	2MA-R	3MA-R	4MA-R	5MA-R	6MA-R	7MA-R	8MA-R	9MA-R	3MP-R	5MP-R	6MP-R	7MP-R	8MP-R	9MP-R
T	9.6	9.34	9.26	9.71	9.59	8.71	8.87	9.62	7.57	8.97	9.07	8.37	5.86	7.14	7.15	8.93	4.42	5.5	2.3	4.06	3.41	1.67	3.23	6.66	5.81	3.29	2.31	2.34	1.68
Hoxb1	6.34	5.81	6.73	7.33	7.58	6.97	7.18	4.85	4.66	5.44	6.42	5.72	4.44	5.53	6.65	1.05	0	0.09	0.08	1.63	1.14	4.31	5.67	0	0	0.22	0.22	3.41	3.91
Tbx6	6.62	6.78	6.82	7.5	7.07	6.67	6.84	6.51	5.69	4.16	7.15	6.5	5.07	5.68	5.32	5.49	5.37	3.88	1.88	2.99	2.9	2.2	0.09	2.05	0.12	1.47	0.1	1.43	0.08
Ripply2	9.19	9.48	9.15	7.18	8.01	7.3	6.63	8.58	9.83	8.27	7.69	7.87	7.26	7.4	6.59	8.47	8.47	5.84	4.93	4.92	4.4	3.48	2.63	5.05	0	0	2.69	4.34	0.53
Fst	7.11	7.02	7.38	7.62	7.66	6.7	6.64	7.34	5.98	6.27	6.38	6.89	3.34	5.16	5.11	2.05	3.51	3.87	2.34	2.79	0.72	3.8	2.95	0.85	3.78	3.99	1.11	2.7	0.27
Msgn1	3.55	3.96	5.75	6.59	2.3	5.85	7.07	0	0	0	5.4	5.79	2.84	4.29	5.44	0	0	0	0	0	0	0	0.43	0	0	0	0	0	0.41
Psors1c2	6.39	5.57	6.43	6.54	6.24	5.88	4.69	5.62	3.34	5.35	5	5.28	3.25	3.23	3	4.11	0	3.64	0.97	1.97	0	2.64	1.93	0	0	0	0	0	2.21
Mixl1	5.61	4.78	4.75	5.8	5.36	5.17	4.94	2.19	1.2	3.89	5.7	4.58	2.35	3.24	3.01	0	0	0	0	0.12	1.37	1.47	0	0	0.08	1.34	0.07	0.39	1.03
Gbx2	3.51	5.2	5.01	4.51	4.98	4.48	5.24	4.03	4.29	5.11	4.31	5.38	1.23	4.08	4.93	2.69	2.23	0	0.15	0.91	0	1.34	1.96	0	0.17	0	0.08	0	0
Lefty2	8.13	8.8	8.42	8.25	8.29	8.29	8.22	8.73	8.6	7.01	8.97	8.56	7.14	7.88	7.29	7.68	8.13	7.09	5.9	7.21	5.59	4.61	1.68	3.97	2.69	3.17	1.79	2.68	0.11
Hes7	6.2	4.62	3.73	5.41	5.4	5.34	4.75	6.44	4.57	4.95	4.58	4.91	3.57	3.7	3.12	3.62	4.75	2.52	2.14	1.41	0.57	0	0.18	0	1.29	0	1.43	0	0
Dll1	6.03	6.4	5.84	6.57	6.16	6.25	6.32	6.2	5.35	5.87	6.15	6.33	5.07	5.52	5.65	4.48	4.22	3.87	2.89	4.03	2.34	2.29	1.51	2.88	1.66	1.81	1.07	1.43	0.89
Tdgf1	7	7.02	7.05	6.91	6.68	6.76	6.25	7.25	5.98	6.19	6.77	6.89	4.79	5.25	5.98	5.63	3.68	4.72	3.21	2.08	3.13	2.69	3.48	1.57	2.22	1.92	1.95	4.15	3.17
Cdx2	3.19	3.21	4.43	4.01	4.45	3.88	4.28	3.72	1.18	3.81	3.9	3.88	0.67	2.95	4.28	1.52	0	0	0	0.07	0	0.15	0.77	0	0	0.56	0.15	0.27	0.75
Cdx1	4.11	3.66	3.73	4.34	5.22	3.44	3.91	2.72	0	5.04	3	2.9	0.23	2.39	2.1	0	0	0	0	0	0	0	0	0	0	0	0.27	0	0.08
Cxx1c	7.92	6.94	7.87	7.95	7.52	7.06	7.05	7.53	6.58	7.28	7.04	7.2	5.46	6.38	6.14	6.12	6.14	2.49	3.9	4.14	3.33	3.46	5	4.04	3.89	3.57	4.39	2.51	3.4
Gal	6.31	4.66	5.44	6.29	5.65	5.3	5.97	5.88	0.4	2.15	4.93	3.14	1.58	3.07	3.69	3.9	0	3.34	0.34	0	0	2.93	3.14	0	0	0	0	2.2	1.85
Chst7	5.28	4.94	5.16	5.37	5.69	4.87	5.22	4.44	3.28	3.98	5.04	5.1	4.15	4.49	4.94	3.91	3.21	2.44	1.79	2.48	1.84	2.2	2.04	0	0	0.47	1.69	1.78	1.21
Tcea3	6.01	5.12	4.96	6.15	5.22	4.83	4.95	5.71	2.34	4.46	5.09	3.23	2.62	2.99	4.12	3.53	3.45	1.05	0.28	0	1.35	1.57	2.05	3.18	0	1.83	2.53	1.24	2.54
Epha1	5.47	5.44	5.92	5.59	5.84	5.12	5.12	6.11	3.95	5.06	4.93	5.59	4.41	3.97	3.53	3.57	3.88	2.57	2.56	3.29	2.02	1.76	0.61	1.61	1.92	3.75	2.36	1.32	1.21
Hoxa1	0.23	3.91	2.9	4.34	4.51	4.42	5.03	3.65	1.33	4.07	3.23	2.83	0.08	2.67	4.55	0	0.07	1.03	0	0	0.07	0.59	2.26	0	0	0	0.18	0.8	1.36
Hoxb2	4.33	4.45	4.36	5.85	4.79	5.72	5.4	4.07	3.18	4.46	4.73	4.71	4.01	4.57	5.04	0	0.79	0.89	0.38	2.32	3.45	4.22	4.91	0	0.12	0	1.88	4.34	4.42
Rxrg	4.15	4.65	4.06	4.99	4.8	4.81	4.39	4.34	3.68	4.53	4.81	3.94	3.69	3.44	2.97	2.26	4.76	3.65	2.5	2.19	2.58	1.62	0.46	0	0.42	0	1.53	0	0
Apln	4.72	4.88	4.12	5.52	3.91	4.41	4.08	5.41	2.9	5.44	3.79	2.44	2.62	2.92	3.02	2.72	3.35	2.17	2.23	0.7	1.14	1.88	1	1.38	0	0.2	1.27	0.28	0.79
Foxb1	4.05	3.5	4.3	4.68	4.16	3.63	3.42	3.7	3.62	4.32	3.61	4.16	2.45	2.87	2.43	3.76	1.69	1.18	1.09	2.19	0.78	0.37	0.21	3.05	0.06	0.28	0	0.13	0
Slpi	4.38	1.52	4.46	5.03	0.28	4.21	4.46	0	4.85	2	2.78	3.82	3.37	2.61	3.55	0	3.72	0	0	0	2	1.94	0	0	0	0	0	0.96	0
Rspo3	5.75	6.29	5.84	6.34	6.81	6.47	6.45	6.69	4.45	5.17	6.24	5.81	4.73	5.53	6.32	4.45	4.96	2.97	2.88	2.47	3.44	3.52	4.83	3.44	2.16	2.75	2.46	3.6	3.77
Alcam	3.53	2.5	3.07	3.88	3.51	3.17	2.83	3.24	2.24	3	1.74	3.22	1.4	2.1	2.27	0.95	0.42	0.57	0.06	0.4	0.09	0.4	0.05	0.3	0.2	0	0.03	0.27	0.65
Wnt2	4.53	4.61	4.04	2.92	5.17	5.39	5.65	2.44	2.62	2.53	5.05	5.02	4.14	4.75	4.89	0	3.87	0	1.9	0.2	2.77	3.11	4.35	0	2.36	0	0.57	2.34	4.29
Cdkn1a	5.68	5.19	4.8	5.07	6.2	3.71	4.73	6.31	4.3	5.05	5.1	4.69	4.58	3.76	3.51	3.12	2.54	2.3	1.71	1.94	0.87	1.96	2.84	3.54	3.1	3.7	1.95	2.12	2.76
Aldh1a2	2.48	3.47	3.63	4.43	5.76	4.67	5.34	2.44	2.15	3.92	1.36	4.14	2.65	2.63	3.82	0.06	0	2.62	2.5	0.06	0.6	2.52	4.08	0.42	0	0.2	0.07	1.01	1.93
Wnt3a	4.57	3.07	4.04	4.05	3.45	2.32	2.46	4.34	0	2.21	1.51	3.84	0.07	2.33	0	1.47	0	0.07	0	0	0	0.41	0	0	0	1	0.26	0	0
Pik3c2b	3.56	3.2	3.28	3.64	3.27	2.5	2.35	3.24	1.09	3.51	2.71	3	1.05	1.66	2.01	0.24	0.58	0.1	0.24	0.51	0.48	0.37	0.2	0.06	0.02	0.74	0.37	0.55	0.45
Snhg9	6.93	7.7	8.67	6.44	9.12	0	5.98	8.63	7.71	7.87	0	7.13	0	6.86	0	6.4	9.12	7.13	0	0	0	0	0	7.23	8.2	0	0	7.4	0
Slc44a5	3.58	3.04	3.63	1.63	3.79	2.19	2.93	4.34	0.8	2.73	2.81	2.47	1.88	1.86	2	1.05	0	0.08	0.65	0.1	0.07	0.58	0.71	0.48	0.17	0.71	0.27	0.18	0.03
Pmaip1	5.67	5.23	5.59	6.25	4.89	4.85	4.99	4.6	4.21	4.49	5.89	5.15	3.39	2.99	4.8	4.01	2.72	4.26	2.32	2.8	2.66	2.05	1.89	2.32	1.23	3.17	2.39	2.3	2.56
Dcpp1	6.56	2.18	4.78	2.41	0	1	2.13	7.21	0	0.91	0	4.31	0	2.27	3.33	0	0	0	1.92	0	1.84	0	0	0	0	0	0	0	0
Sp5	5.96	5.78	5.75	5.7	5.83	5.34	5.77	6	5.13	5.46	5.53	5.42	4.51	4.27	4.52	6.12	2.97	3.35	3.89	2.97	2.23	3.1	1.43	3.54	3.93	3.78	3.28	2.33	1.92
Mesp2	4.05	0.51	4.15	3.57	4.31	4.12	4.51	4.05	4.52	3.06	4.96	2.75	0.29	4.76	5.34	0	2.87	0	2.93	2.2	1.7	2.21	1.99	3	0	0.12	0.88	1.79	0.98
Fabp7	4.64	5.73	5.14	6.35	5.32	5.12	4.7	0	4.98	4.97	5.24	5.24	2.9	3.13	4.84	4.52	3.19	2.65	1.51	2.61	2.54	2.82	3.05	0.34	3.77	0	1.89	2.82	2.24
Pcdh8	4.27	4.52	4.56	4.08	5.14	4.69	4.57	5.32	5.57	4.86	4.62	4.89	4.26	4.5	4.59	3.5	4.31	4.22	3.45	3.51	3.72	1.36	2	1.14	3.14	2.23	1.63	1.91	0.07
Galnt14	0.23	3.3	3.76	1.57	4.17	3.8	3.74	0	3.36	0.37	2.29	4.61	2.69	3.29	2.78	1.93	0	0.27	0	2.71	0.55	0.13	1.97	0	0	0	0.49	0.08	0
Sp8	3.72	4.17	3.78	3.48	3.27	3.34	4.2	3.28	3.67	4.18	4.06	4.07	3.31	3.28	3.49	2.33	2.77	1.03	0.55	2.03	0.88	1.59	2.02	1.64	0.26	1.98	2.76	1.88	0.74
Sh3gl3	2.96	3.62	4.04	3.66	3.68	2.79	2.91	3.62	2.03	2.94	2.23	3.49	1.82	3.06	2.93	2.77	0.25	1.97	1.69	1.59	2.02	0	1.22	0.26	0	0.18	1.6	0.16	0
Ceacam10	3.96	3.96	3.32	2.88	1.19	4.11	1.89	1.93	2.67	2.87	1.89	4.52	3.26	2.24	1.79	0	0	2.34	2.5	0.17	2.74	0.19	0.31	0	0	0	0	0.23	2.44
Grin2c	2.75	2.61	2.94	3.4	3.16	2.88	2.96	3.04	0.51	1.49	2.91	2.71	1.77	0.87	1.93	0.18	0.64	0	0.03	0.13	0.67	0.47	1.06	0	1.23	0	0.33	0.04	0.15
Gna14	4.6	3.37	4.08	4	4.42	4.35	4.02	3.83	3.9	3.12	4.03	3.91	1.94	2.98	3.77	3.04	0.95	2.31	1.89	2.04	1.12	1.45	2.83	3.76	0	0.98	0.56	1.21	1.96
Meis2	4.55	4.86	4.25	4.82	5.08	4.97	5.17	5.3	3.19	3.98	4.36	4.3	4.35	4.79	5.04	3.18	2.96	1.65	1.25	2.43	3.41	3.94	4.2	0.74	2.66	2.45	2.32	2.92	1.97
Pdzk1	2.03	4.48	4.72	4.55	4.25	3.89	4.53	1.51	3.13	3.76	3.75	4.37	0.87	2.02	2.51	2.36	0.27	2.26	0.47	1.22	0.62	0.31	2.81	2.13	0.54	1.03	1	1.21	2.51
Pdlim4	5.89	6.66	5.85	6.8	6.84	6.77	7.3	6.18	5.97	4.92	6.65	7.01	6.58	6.55	7.34	4.09	5.53	5.36	4.43	5.23	4.81	5.7	6.22	1.84	2.97	2.31	4.35	5.25	5
Wnt5a	3.52	4.39	4.49	3.65	5.19	4.52	4.78	4.55	4.97	3.29	4.84	3.45	4.6	4.96	5.23	2.99	3.01	2.64	2.22	2.67	2.71	3.33	3.8	0	2.33	1.27	2.24	2.95	2.45
Lmo2	5.12	1.73	4.31	4.43	1.74	2.82	2.96	4.81	1.39	3.27	3.65	4.6	0	1.33	1.66	2.23	3.38	2.15	0	0.37	0	0	2.48	0	2.79	0.17	0	0	0
Rai14	5.16	4.97	4.75	5.44	5.06	4.8	4.97	4.98	4.51	3.77	5.32	4.78	3.77	3.2	4.32	3.64	3.3	2.72	2.24	2.49	3.09	2.47	3.12	2.52	2.12	2.44	1.93	2.69	3.07
Dcpp3	5.66	2.33	6.16	3.77	0	0	0	5.98	0	0.93	4.78	3.95	0	0	0	0.39	0	0	2.4	1.68	0	0	0	0	0	0	0	0	0
Wnt2b	3.83	3.68	3.32	2.82	2.99	3.23	3.24	3.3	0.5	1.32	3.09	3.69	1.37	3.09	2.74	2.12	0	1.34	0.2	1.56	1.51	1.87	2.15	0.09	0	0.12	1.47	0.05	0.24
Fgf15	4.94	3.44	4.01	2.73	4.37	4.12	4.76	3.19	0.11	4.11	3.97	3.36	1.56	3.87	3.51	2.94	3.42	2.46	0.61	1.9	1.06	0	2.85	3.62	0	0	0.89	2.14	0.08
Cdh20	1.7	2.19	2.42	2.1	1.92	2.53	2.62	4.34	3.69	1.17	1.72	2.16	2.45	1.45	2.14	0.17	0.64	0.9	0.85	1.42	0.04	0.23	0	0.96	0.05	0	0.26	0.19	0.03
Etv1	3.67	3.48	3.35	3.8	4.09	3.77	3.39	5.11	4.6	4.16	3.89	3.79	2.77	3.11	2.93	1.02	2.86	0.81	2.26	2.81	3.19	1.67	1.73	1.89	1.69	2.07	1.14	1.78	0.76
Car3	6.5	5.94	5.62	6.39	4.72	6.09	5.85	5	5.09	5.12	5.29	4.76	3.37	5.51	5.5	2.93	4.79	2.98	3.38	4.41	3.07	4.57	4.16	1.54	2.81	2.13	3.27	5.09	3.74
Chst1	1.9	3.95	2.95	3.81	3.01	2.97	3.49	4.33	0.14	3.77	3.68	1.89	2.87	2.68	2.57	2.39	1.98	1.28	0.06	1.36	0.59	0.12	0	2.76	0.07	1.52	2	0.07	0.54
Tnfrsf19	4.24	4.47	4.37	4.25	4.99	4.15	4.15	4.97	5.51	4.58	4.41	4.73	3.11	4.01	4.05	4.15	3.15	2.53	3.45	3.28	1.5	3.19	3.44	1.99	2.49	0.54	2.11	2.24	1.39
Etv4	5.67	4.64	5.39	5.22	5.3	4.3	4.87	5.37	4.18	4.92	5.03	4.83	3.87	3.47	3.92	4.38	3.27	3.52	2.58	2.9	2.07	2.71	2.37	3.31	1.02	3.7	2.69	2.36	3.32
Cxx1b	6.62	5.93	5.95	6.18	6.67	5.57	5.44	6.72	5.64	6.17	5.48	5.66	4.93	5.45	4.91	4.72	4.77	4.06	3.99	4.27	4.08	3.73	3.76	3.78	3.74	3.69	4.13	3.36	4.03
Rhbg	4.5	4.7	5.52	4.63	4.83	3.92	4.82	3.62	4.94	4.05	5.24	4.37	3.83	4.36	4.51	4.21	5.61	4.1	2.95	4.53	2.69	1.81	3.08	2.06	0	0.71	2.5	2.99	0.87
Gm239	3.6	2.71	0.86	2.98	1.5	1.12	2.8	2.97	0.65	0.44	3.71	2.94	1.96	2.12	2.86	1.51	0	1.49	0.57	0.46	0.4	0.05	0.28	0	0	0	0	0	1.07
Frzb	5.64	6.5	5.91	6.02	6.4	6.1	6.26	6.61	4.83	5.56	5.93	6.06	4.37	5.23	5.64	3.88	4.85	3.23	4.71	4.1	2.82	3.39	4.37	5.31	4.12	5.4	3.93	3.71	2.44
Nefm	2.81	3.08	4.02	3.92	4.02	3.48	3.73	2.64	2.91	4.15	3.54	3.12	1.87	2.83	2.22	2.64	1.11	0.83	1.74	2.02	0.76	0.65	1.42	2.04	3.33	0.87	1.86	0.85	0.08
Dll3	6.84	7.56	7.05	7.55	7	6.63	7.18	7.44	7.4	7.2	7.42	7.09	6.74	6.47	6.34	7.16	7.07	6.69	6.07	6.81	5.47	4.96	4.07	5.33	4.9	4.7	3.88	4.54	2.8
Pou5f1	9.21	9.27	9.5	9.76	9.49	8.83	9.32	9.31	8.71	9.58	9.43	9.43	8.51	8.5	8.55	8.56	8.57	7.91	7.89	8.23	7.28	6.47	6.82	8.46	7.09	7.22	7.01	6.61	5.74
Egln3	4.07	3.15	4.62	4.29	4.71	3.97	4	3.01	1.8	3.12	2.9	2.15	0.69	1.92	2.64	2.64	1.89	0.56	1.29	0.5	1.57	1.12	1.76	1.19	3.06	1.5	1.82	0.65	0.91
Wnt5b	3.03	3.68	2.56	4.15	2.1	2.35	2.98	0	2.89	2.76	2.52	3.25	1.94	1.82	2.76	1.47	0	2.54	1.13	0.38	0	1.14	1.03	2.7	0	0	1	0.38	1.09
Hoxa2	1.99	2.58	0	2.16	1.69	3.36	4	0	1.61	3.03	0.3	0.85	1.65	2.05	2.57	0	0	0	0	0	0	0.29	1.53	0	0	0	0	0	1.18
Igfbp4	6.9	6.78	7.23	6.91	7.11	6.87	7.26	7.08	7.08	6.74	7.08	6.79	6.46	6.88	6.57	5.19	5.83	5.53	4.21	5.96	6.13	6.02	6.49	4.04	3.72	4.09	5.1	5.42	6.19
Fgf4	3.41	1.64	2.01	2.67	3.41	1.55	1.77	2.85	0.12	0	2	2.56	2.34	1.46	0.56	0.93	0	0	0.36	0.75	1.62	0.05	0	0	0	0	0.1	0	0
Cbln1	3.28	2.85	3.44	3.06	1.98	2.13	1.91	3.54	1.82	1.21	2.62	2.48	0.73	2.13	1.68	1.23	0	2.14	0	0.34	1.07	1.31	0.67	0	0.85	0	0	1.03	1.33
Dclk1	3.02	3.57	3.42	3.35	2.91	2.91	3.38	4.18	2.62	1.99	3.53	3.04	1.8	2.59	3	1.73	1.86	2.36	0.92	1.88	1.48	0.88	1.46	0.94	2.19	1.56	1.38	0.77	0.41
Plcg2	4.13	3.71	4.37	3.97	3.12	2.21	3.28	3.42	2.09	2.7	3.43	3.96	2.45	2.44	2.06	1.22	1.84	3.26	1.02	2.16	2.05	0.35	1.49	0.57	2.48	1.46	1.92	0.87	1.1
Nkx1-2	0.89	3.46	1.89	2.3	1.02	3.16	2.35	0	3.55	2.83	2.95	3.01	0.55	1.65	1.87	2.58	2.61	0	0	1.5	0	0	0	0.1	0.1	0	0.09	0	0.14
Sgk1	4.74	5.26	5.6	5.54	5.86	5.53	5.71	4.11	3.68	4.65	5.86	5.63	4.27	3.96	5.58	2.88	4.33	3.38	3.34	2.79	1.43	3.21	4.3	2.07	3.45	4.39	4.38	3.59	5.22
Klhl6	3.34	4.7	3.89	4.54	3.16	4.26	3.86	4.7	4.35	3.45	5.21	3.93	2.27	2.57	3.49	3.24	3	3.24	2.94	2.54	2.4	1.67	2.49	0.07	1.56	1.58	2.61	2.68	1.9
Sall3	4.41	4.1	4.23	4.22	4.63	4.14	4.21	4.22	4.31	4.16	3.87	4.04	3.92	4.03	3.78	3.73	3.39	2.9	2.08	2.92	2.94	2.85	2.65	3.39	1.95	1.92	1.42	1.94	2.11
Fgf3	3.58	4.99	3.73	3.65	5.51	4.77	5.65	3.08	3.95	3.71	5.58	2.82	5.4	4.78	4.57	4.18	4.84	3.47	4	4.38	2.32	2.13	3.3	0	0	1.83	3.2	3.21	2.65
5730457N03Rik	1.02	2.62	1.41	3.11	3.01	2.67	3.19	0	0.99	2.28	3.67	2.23	0.6	2.92	3.34	0	0	0	0	0.83	0.05	0.05	1.81	0	0.95	0.82	1.45	1.77	1.28
9130008F23Rik	3.43	2.41	2.15	3.73	2.84	2.72	2.28	3.79	4.59	3.2	3.37	4.19	2.5	2.25	2.66	3.04	2.82	1.65	1.57	0.86	1.84	1.3	3.1	0	0	0.48	0.15	2.08	2.32
Igdcc3	3.43	4.56	4.22	4.56	5.56	4.4	4.3	4.95	4.45	3.35	4.18	4.35	4.13	4.71	4.21	3.05	3.66	2.63	2.64	2.66	2.81	2.78	2.71	4.22	2.66	1.73	2.73	2.74	2.38
Rbp1	6.95	6.66	6.66	6.99	6.63	6.09	6.38	6.87	6.01	6.04	6.27	5.93	4.94	5.07	4.95	6.2	5.44	4.33	4.54	3.97	3.78	3.35	3.86	5.26	5.25	4.88	4.25	4.18	5.71
Bcat1	5.07	5.65	5	4.98	5.4	5.01	5.12	4.93	4.88	4.59	5.21	5.28	4.64	3.93	4.28	3.01	4.86	3.57	3.68	4.08	3.72	3.4	3.22	4.14	3.19	2.73	2.61	2.91	2.81
Etv5	5.95	4.82	5.32	4.9	4.97	5.37	5.17	6.21	5.44	5.3	5.9	5.26	4.28	3.67	4.08	5.17	4.65	3.3	3.95	3.19	3.57	2.33	3.72	4.49	3.47	3.4	1.95	2.72	4.54
Tspan13	5.22	6.2	4.66	5.51	4.45	5.73	5.6	3.55	4.21	5.53	5.76	5.22	4.05	4.68	4.91	4.18	4.53	1.3	3.93	1.7	2.78	2.85	4.16	3.52	2.45	4.65	4.86	4.03	4.38
Nkd1	3.45	3.71	3.8	4.39	4.33	4.27	4.72	3.2	1.48	4.18	3.48	3.93	4	4.41	5.02	4.53	2.17	1.88	2.28	2.93	2.05	3.22	3.66	2.24	0.04	0.95	2.11	2.63	2.86
Pcdh19	4.86	5.05	5.22	4.57	5.38	5.18	5.36	4.65	5.29	4.64	4.98	5.01	5.31	5.32	5.5	3.9	4.6	4.43	3.83	4.51	4.68	4.7	4.41	2.56	2.12	2.21	2.62	2.95	2.81
Arl4d	5.18	4.77	4.54	3.88	4.24	4.35	4.74	4.75	5.08	2.82	5.16	4.86	0.16	3.5	4.25	3.3	2.41	3.7	3.38	3.46	1.81	3.29	2.89	0	2.78	3.51	2.79	1.75	2.56
Fam163b	3.41	2.51	2.15	2.3	3.55	1.74	1.63	0.21	2.86	0.78	2.84	0.24	3.02	2.23	2.06	0.09	0.22	2.3	1.33	1.1	1.63	0.68	1.03	0.58	0	0	0	0	0
Iqcj,Iqcj-schip1,Schip1	6.73	6.65	6.59	5.86	6.27	5.41	5.59	6.37	6.57	6.2	6.46	6.05	4.18	4.65	4.88	5.14	4.59	5.3	4.5	4.7	3.54	4.03	4.56	4.73	4.7	4.04	3.74	4.2	4.44
Epha4	4.6	5.38	5.42	4.55	5.46	5.36	5.49	5.61	5.97	5.25	5.61	5.54	5.51	5.29	5.46	5.22	4.23	4.75	3.32	4.39	4.44	4.18	4.3	3.28	2.7	3.42	3.74	3.61	3.22
Evx1	1.49	2.96	4.05	2.96	2.82	2.01	2.78	0	0.41	3.73	2.89	2.99	0.07	2.12	2.43	0	0	0.12	0	0	0	0.59	2.06	1.04	0.06	1.48	0.58	1.95	3.29
Axin2	2.71	3.28	3.67	3.19	4.79	3.27	2.79	2.56	3.51	3.5	2.39	2.88	3.33	2.5	2.92	2.52	2.83	0.9	1.49	1.12	1.2	2.09	1.89	2.29	1.39	1.17	1.31	1.92	1.8
Sowahd	1.86	0.35	0.15	3.02	0	3.16	4.35	2.77	3.32	4.47	3.07	0	4.61	3.66	4.24	2.05	2.02	1.16	2.1	1.6	1.74	1.33	1.47	2.85	0	0	0	0	0
Wnt8a	2.48	0.66	0.29	3.92	3.66	2.78	2.6	3.82	0	0.88	0.12	2.22	2.63	1.84	2.41	0	0	0	1.92	1.17	0.82	1.88	1.78	0	0	0	0.65	0	0
Lrrc55	1.81	2.16	2.79	3.01	1.64	1.15	1.41	3.8	0.07	2.29	2.82	3.68	1.59	1.35	1.09	0	1.16	0.97	0	1.15	0.89	1.18	0.18	0	0	0	0	0.78	2.3
Prickle1	4.79	4.53	4.91	4.39	5.25	3.56	3.64	3.74	4.14	3.42	4.84	3.05	2.21	2.18	2.72	3.57	2.96	2.55	1.83	2.14	1.79	1.9	2.14	0.8	2.39	3.86	3.05	2.78	1.91
1700013H16Rik	3.63	2.55	2.73	2.94	4.19	3.29	3.02	5.25	0.62	4.17	3.48	4.07	0.74	3.05	2.74	2.64	1.2	0	0.63	1.36	2.35	1.7	2.37	3.83	1.19	1.21	2.33	2.53	0.35
Ina	3.61	3.9	4.91	4.45	4.45	5.07	4.56	4.96	4.39	4.04	4.77	4.59	4.2	4.2	4.11	3.89	4.24	3.64	3.79	3.83	2.18	2.54	2.18	3.79	3.48	3.37	3.23	2.11	0.17
3110045C21Rik	4.21	4.93	2.35	4.68	2.15	4.04	4.82	5.63	3.52	4.46	4.45	5.43	3.26	4.22	4.47	3.14	3.19	3.89	0.45	3.16	3.08	2.81	2.92	3.14	0.65	3.43	3.94	3.58	1.73
Gm6792	2.83	0.35	3.38	0	0	2.42	0.74	0	0	3.64	2.26	3.27	0	1.2	2.07	0	0	0	0	0	0	0	0.69	0	0	0	0	0.7	0
Ntn1	2.73	2.99	2.94	3.21	3.87	2.82	3.48	2.95	1.61	3.76	0.91	4.1	2.05	2.19	1.62	3.37	1.45	0.91	1.39	1.22	1.79	0.86	0.11	3.24	2.11	2.35	0.22	0.58	0
S1pr5	2.01	2.55	1.69	2	2.87	1.82	2.33	2.28	0.22	2.12	2.7	0.69	0.35	1.02	0.08	1.29	0	0	0.96	0	0	0.3	0.06	0	0	1.67	0	0	0
Nes	2.91	3.6	4.15	4.18	4.1	3.34	2.96	3.28	4.13	3.68	2.75	2.91	3.51	2.74	2.4	1.65	2.6	2.47	2.39	2.77	2.72	1.88	1.57	2.47	2.2	1.34	1.24	1.9	1.35
Fzd10	0.9	1.79	1.91	1.24	3.7	1.76	2.08	2.05	1.47	1.35	0.43	0.82	1.29	2.31	1.38	0	0	0	0.05	0.26	1.04	0.1	0.13	0	0.12	1.35	0.2	0.06	0.83
Gas1	5.62	5.41	5.95	5.69	5.53	4.68	5.12	4.93	5.63	5.35	5.16	5.22	5.27	4.85	4.37	3.72	4.27	4.25	3.45	4.49	5.04	4.63	3.98	3.8	3.92	2.5	3.12	4.07	3.59
B4galnt1	3.62	3.64	2.69	1.78	1.91	2	2	1.65	3.43	1.71	3.58	1.48	1.69	2.06	1.25	0.12	0.52	0	0	2.08	2.19	1.84	2.09	0	0	1.03	0.61	1.47	1.69
Zfp703	3.78	3.73	3.84	3.5	4.01	2.26	2.62	4.44	2.12	3.71	3.61	2.77	1.95	2.26	1.3	3.67	1.2	1.54	2.67	0.82	0.14	0.9	1.2	2.56	2.78	2.39	1.95	0.96	1.72
Ecscr	4.61	0	1.01	0.32	2.04	1.25	0.12	4.87	0	2.37	2.32	0.21	0	2.35	1.04	0	0	0	0	0	0	0	0	0.19	0	2.62	0	0	0
Tmem145	1.71	2.44	2.79	3.17	3.37	1.92	1.58	2.72	0	0.25	1.04	1.47	1.76	0.72	0.44	1.3	1.23	0.54	0	1.19	0.44	0.32	0.18	0	0	0.1	0	0.09	0.17
BC089491	3.5	3.77	2.2	2.18	0.61	1.77	1.57	2.94	3.01	2.51	1.55	2.32	1.79	1.72	2.6	0	1.71	1.68	1.35	1.92	0	1.85	0	0.9	1.03	0.22	0	1.77	1.25
6230427J02Rik	6.84	6.57	5.84	5.69	4.06	5.74	5.97	6.71	7.02	6.48	6.6	5.27	6.45	6.22	5.94	6.35	7.02	6.25	5.31	5.81	5.38	4.56	4.48	6.67	0	3.91	4.09	4.43	2.98
Itga1	2	1.62	2.03	2.46	1.76	2.01	2	0.87	1.08	3.12	1.77	1.41	0.09	0.66	1.17	0.02	0.2	0.19	0.02	1.17	0.38	0	1.16	0.89	0	0.26	0	0.03	0.1
Crmp1	4.47	4.06	4.29	4.69	4.96	4.46	4.61	4.6	3.84	4.6	4.96	4.49	4.37	3.98	4.48	3.22	4.32	3.07	4.03	3.1	2.77	2.98	2.05	4.78	2.28	3.33	2.91	2.48	3.06
Rerg	2.12	2.3	1.76	1.97	0	3.45	3.19	0.94	0.35	1.98	2.78	1.99	0.57	2.66	3.59	0	1.75	0	1.74	1.56	0.71	0.48	1.46	0	0	0	0.42	1.48	0.07
Tagln3	4.77	3.97	4.42	5.18	3.87	4.49	3.55	2.13	4.28	0.38	4.18	2.35	3.59	3.28	2.99	3.04	3.08	3.7	3.47	2.23	1.15	2.49	1.22	1.37	0	3.5	0.3	2.87	3.52
Nme5	4.27	2.47	1.51	1.11	4.49	1.68	1.92	6.01	0	1.71	3.31	2.85	2.78	1.66	3.54	4.75	0	0	0.48	2.12	1.8	0	1.13	3.8	2.97	0	1.24	0.6	0
2510009E07Rik	1.15	1.08	0.47	2.71	2.77	1.73	1.74	2.2	1.22	0.3	1.69	1.67	2.25	1.64	2.16	0.07	0	1.01	0.03	1.26	0.54	0.29	0.34	0	1.39	0	0	0.41	0.02
Rem2	1.56	0.37	3.64	2.59	0	1.92	1.78	2.93	2.31	0	1.66	0.83	3.56	0.69	0.92	0	1.28	0.19	1.13	0.08	1.07	1.06	0	0.5	0.1	0	0	0	0
Lef1	5.49	5.62	5.95	5.42	5.83	6.41	6.54	5.71	5.95	5.27	6.06	5.72	6.11	6.04	6.23	5.72	5.48	5.52	4.93	5.4	5.29	4.84	4.83	4.59	4.05	2.83	3.03	4.45	3.83
Peli3	2.34	2.46	0.66	2.82	2.56	3.46	3.48	0.42	0.29	0	2.74	0.98	1.36	2.4	3	0	2.55	1.25	0	0.15	1.58	0	1.18	0	0.65	0.12	0.38	1.2	0.33
Il13ra1	0.75	2.77	0.6	1.61	1.31	0.89	2.08	0.31	1.59	2.21	2.88	1.73	1.1	1.86	1.51	0.73	0.17	0.8	1.29	0	0.27	0.04	0.14	0	0	0.28	0.16	0	0.26
Rn4.5s	10.95	9.14	8.53	9.28	9.24	0	8.83	9.49	9.57	9.31	8.25	9.56	8.81	10.04	0	8.83	9.66	8.69	8.53	8.22	10.06	7.94	9.05	9.09	0	0	7.47	0	7.93
Cbr3	3.95	4.6	3.33	4.61	3.08	2.98	3.77	0.4	3.74	4.07	4.48	4.72	3.14	3.25	2.63	2.82	3.28	2.83	2.21	3.23	2.89	1.96	1.69	3	2.63	2.48	0.66	2.1	0.13
Cxx1a	5.4	4.91	5.23	5.62	5.59	4.46	4.93	5.34	4.74	5.15	4.39	4.7	4.67	4.62	4.03	4.34	4.14	3.5	3.29	3.49	4.01	3.31	3.69	4.13	2.72	4.05	3.92	3.38	3.62
Nrp2	0.76	1.95	2.02	2.25	2.31	2.77	2.87	2	2.42	2.01	1.82	2.6	0.63	2.18	3.07	0	0.61	0.92	0.13	0.55	0.81	1.41	2.35	0	1	0	0.97	0.91	2.7
Cdh11	3.41	3.52	3.6	3.86	3.42	4.6	4.21	3.47	4.63	0.33	3.35	3.1	1.82	3.32	3.47	1.63	1.3	1.59	2.59	2.66	3.62	2.92	3.06	0.04	1.22	0.73	2.07	3.34	2.88
Lrig1	3.68	2.03	3.56	3.27	2.64	3.03	3.19	3.57	1.89	3.18	2.92	3.14	0.65	2.39	3.2	4.33	1.65	2.05	2.21	1.17	0.93	1.89	1.92	0.38	1.03	2.33	1.69	0.7	0.12
Ascl4	0	2.58	0	2.07	0	1.2	0.42	0	4.12	3.34	2.08	0	0	1.61	1.1	0	0	0	0	0	0	0	0	0	0	0	0	0	0.26
Cachd1	2.72	3.67	3.88	4.13	4.37	4.03	4.95	4.06	2.98	1.45	4.16	3.89	3.95	4.34	4.44	2.31	4.08	1.8	1.79	3.51	2.83	2.17	3.52	2.74	1.77	2.51	2.47	2.3	2.46
Fam43a	3.66	2.25	2.95	2.18	0.27	1.77	2.45	4.37	3.23	1.52	3.22	2.47	1.57	0.79	1.38	1.83	1.6	0.58	0.32	0.25	0	1.36	2	2.18	0.12	2.02	0.15	0.53	1.91
Tdh	3.51	2.54	3.81	4.43	2.26	3.2	4.02	2.44	3.28	3.08	3.67	4.35	1.7	2.67	2.97	4.43	3.84	0.65	2.46	1.96	0.83	1.64	3.35	0.77	0	0.72	0.59	1.61	4.95
Kcns3	1.14	1.34	1.59	1.33	2.43	2.91	2.16	0.14	3.79	0	1.95	2.51	2.11	1.88	1.71	1.07	0	0.44	0.11	0.7	0.74	2.43	0	0.06	0.71	0.08	0.79	1.11	0.05
Npm2	0.79	1.34	2.95	2.26	1.7	1.01	0.88	0	3.35	2.77	0.72	2.33	2.03	0.85	0	0	0	0.4	1.87	0.18	0	2.02	0.17	0	0	0	0	0	0
Lhpp	6.12	6.69	6.49	6.48	6.18	6.6	6.47	6.36	3.83	4.77	5.93	6.49	5.72	5.88	5.3	6.09	5.43	5.77	4.99	5.21	3.27	4.74	4.49	3.94	4.24	5.26	4.15	3.68	5.29
Necab2	3.65	1.56	3.16	2.5	2.28	2.27	2.55	2.15	2.03	3	2.11	1.17	2.76	1.91	2.14	0.91	0	0.63	0	1.87	1.86	2.28	0.65	0	0.1	2.35	2.24	1.32	1.91
Agtrap	5.35	5.54	5.38	5.88	5.6	5.02	5.64	5.75	4.67	5.19	5.49	5.62	4.76	5.3	4.98	4.61	5.69	4.36	4.53	4.67	4.06	3.58	3.08	4.91	3.6	4.5	3.66	3.46	3.37
Tns4	1.47	2.5	2.56	1.28	1.87	1.25	1.85	0.35	0.47	0.12	2.3	2.67	0.11	1.5	1.14	0	0	0.52	0.03	0.03	0.24	0.73	0.57	0	0	0.17	0.75	0.25	0
Cd38	3.09	1.42	1.85	0.89	1.23	1.56	0.42	2.03	2.29	0	2.6	1.84	0	1.63	1.06	0.21	0	0	0	0.26	0	0.05	0.57	2.21	0.06	0	0	0.24	0.13
Pim2	6.83	7.04	7.07	6.48	7.21	6.72	6.38	6.56	7.6	7.44	7.23	7.17	6.82	6.53	6.13	6.49	7.81	6.25	6.69	6.77	5.93	4.96	4.15	7.58	3.51	5.75	5.06	4.61	4.06
Rhoj	2.02	3.13	1.33	2.75	0.3	0.93	1.5	1.58	1.32	1.89	3.03	2.43	1.5	0.27	1.06	0	0	0.15	0	0.96	0.63	0.31	0.22	0	0	1.43	1.25	1.77	0.06
Fsd1	4.07	4.21	3.18	4.73	4.56	3.99	3.75	4.92	3.64	2.57	3.05	3.58	3.68	3.81	4.1	3.77	3.74	2.75	1.41	2.67	3.17	2.88	2.76	0	3.04	3.18	3.64	3.76	0.66
Syngr2	6.62	6.48	6.25	6.96	6.52	6.05	5.95	6.54	4.96	4.89	6.01	6.46	5.08	5.48	5.75	5.05	4.52	4.64	4.51	4.91	3.88	3.75	4.25	5.49	5.36	5.81	5.68	4.81	4.79
Apba2	0.57	2.81	2.45	1.74	1.86	0.48	1.52	0.78	1.94	3.07	1.03	3.72	1.36	1.83	0.21	0.42	0.19	0.25	2.2	1.93	0.09	0.44	0	0	0.34	0.61	0.05	0.69	0
Sema6a	3.26	3.78	3.71	3.67	3.47	3.09	2.92	4.05	3.22	3.14	3.45	2.78	2.11	2.41	1.97	3.28	3.45	2.47	1.8	2.13	1.53	1.77	1.74	2.36	2.28	0.99	0.9	1.63	1.1
Pdlim5	3.75	3.91	4.51	4.58	4.82	4.46	4.56	4.58	4.53	4.73	4.21	4.24	4.35	4.06	4.42	3.54	3.8	4.03	3.36	3.13	3.09	3.28	2.81	0.95	3.49	3.26	3.14	3.59	3.45
Pla2g1b	0.63	0	3.49	3.77	0	1.86	2.13	0	0.61	3.81	0	4.7	3.51	1.99	1.7	0	0	0	0	0	1.54	3.07	2	0	0	0	2.16	1.16	0
Flt1	1.27	2.23	2.34	1.83	2.65	2.18	1.82	2.75	2.19	1.34	1.3	2.34	1.53	2.05	1.61	0.83	0.83	1.09	0.02	0.34	0.24	0.98	0.1	0.66	0.45	1.61	2.24	0.59	1.15
Tmem90b	3.6	1.7	2.44	1.63	2.29	4.25	4.53	2.76	0.19	0.45	2.68	3.61	2.25	3.31	4.13	0.13	0.17	1.16	0	1.96	2.47	2.05	1.99	1.73	0	2.22	0.74	3.39	2.86
Crlf1	2.82	3.39	2.15	1.55	3.49	2.38	0.93	3.15	0.45	1.44	3.22	2.34	0.63	1.74	1.16	1.45	2.56	0	0.53	1.76	1.1	1.14	1.2	0	1.15	0	0	0.64	1.04
Btla	0.84	2.44	0.5	3.19	3.44	1.41	0.74	0	0	1.08	1.17	2.1	0	1.23	0	0	0.48	0	0	0	0.05	0	0	0	0.06	0.13	0	0	0
Mapk4	2.85	1.7	3.22	3.13	1.69	2.28	0.89	3.04	1.61	2.24	2.76	1.94	1.92	0.6	1.14	1.27	1.84	1.78	1.69	1.07	0.62	0.67	0.19	0.59	0.34	0.22	1.34	0.33	0.82
Ccdc160	0.26	1.87	0.83	2.63	2.36	2.74	2.45	3.78	1.14	0	3.03	1.27	1.72	2.97	2.5	0	2.72	1.25	1.34	0.1	0.12	1.05	0	0	2.77	0	0	2.06	0
Nefl	2.02	2.5	2.61	3.14	3.97	3.41	3.76	0	0	3.92	3.41	3.38	2.89	3.57	3.31	0	1.87	2.05	2.67	1.99	0.88	2.29	1.5	0.47	0.87	2.52	2.53	2.25	1.09
Rgs17	1.56	1.1	1.99	1.79	2.51	1.11	1.11	2.07	0.93	2.07	1.28	2.02	0.32	0.96	0.64	0.08	0.02	0.39	0.51	0.75	0.38	0.07	0.52	0.93	0	0	0.07	0.27	0
Asphd2	3.19	2.52	1.04	2.01	3.63	2.59	2.22	0	2.46	4.39	0.12	2.59	1.92	2.77	1.08	0	2.12	0.34	0	1.56	1.29	1.41	2.18	0.68	0	0.16	0.11	3	1.5
Snora78	10.77	0	10.5	11.84	12.19	0	9.81	10.88	13.34	12.26	12.21	11.94	12.36	0	10.98	10.21	12.63	0	0	10.19	10.7	0	11.02	12.05	10.44	11.7	0	13.23	11.9
Exoc6b	3.33	3.44	3.51	3.36	4.24	3.4	4.07	3.22	2.93	2.83	3.21	3.29	3.03	3.65	3.44	1.99	3.88	2.87	2.2	2.23	2.01	2.67	2.47	1.31	1.86	2.7	2.29	1.95	1.46
Snora81	9.14	0	0	0	0	0	8.19	0	0	0	0	0	0	9.07	0	0	9.01	0	0	0	0	0	0	0	0	0	0	0	0
Gstk1	5.6	5.64	5.9	5.65	6.01	4.81	5.08	6.14	6.59	6.28	6.06	5.63	5.18	5.18	4.46	3.81	5.09	4.97	4.82	5.11	4.08	4.43	4.33	5.33	5.25	4.08	4.75	3	4.01
Hs3st1	3.61	1.92	0	3.78	3.3	3.12	2.05	0.38	1.11	0	3.62	3.01	0	0.11	0.43	1.28	0.21	0.32	0	0	0	0.1	0.09	0.31	3.33	2.51	0.65	0.35	0.08
Dock11	4.44	4.19	4.71	4.96	4.77	4.8	4.9	4.62	4.35	4.57	5.07	4.57	4.25	4.28	4.64	4.28	3.15	3.68	3.69	3.88	3.77	4.31	3.42	3.23	3.21	3.04	2.73	3.72	2.96
Tmem229a	3.54	2.37	2.82	2.5	3.66	3.27	2.66	4.31	2.65	2.31	2.14	2.49	2.76	3.29	3.1	2.45	3.28	2.69	2.17	1.64	1.03	2.18	1.95	2.58	1.89	0.04	1.52	1.44	0.74
Edn3	1.16	2.67	0.64	1.38	2.76	2.07	1.06	2.7	2.95	2.7	3	2.23	0.19	2.57	1.57	2.73	0.11	0.86	0.94	1.26	1.27	1.29	2.15	0	0	0.34	0.15	0.91	0.32
Zyx	6.89	6.75	6.51	7.13	7.19	6.31	6.64	6.94	6.49	6.2	6.73	6.42	6.2	6.03	5.94	6.29	6.04	5.43	5.43	5.36	5.55	5.28	5.66	5.36	5.13	5.45	4.81	5.19	5.55
H2-K1	3.9	4.51	4.68	4.09	3.44	3.9	4.18	1.79	4.14	1.34	4.73	4.11	2.33	3.48	3.5	2.28	0.4	3.17	0.97	2.68	1.05	2.21	2.23	3.43	3.99	3.7	3.54	3.57	2.02
Cnih2	4.73	5.45	5.03	4.72	4.57	3.23	3.22	4.74	4	3.79	4.66	3.16	2.91	3.53	3.51	2.19	4.11	4.15	3.02	4.2	2.59	2.44	1.78	4.25	3.69	2.7	2.64	2.4	1.74
Prr19	3.37	1.85	2.95	2.78	0.57	2.88	2.04	1.81	0.17	2.83	1.41	1.33	0	1	1.23	0	0.15	2.61	1.65	0	0.28	1.1	0.53	0	2.12	0	0.49	0.33	0
Ifitm3	6.05	6.57	6.69	6.62	7.23	6.06	6.11	7.66	6.09	6.91	6.95	6.53	6.33	4.61	5.91	5.52	6.55	5.3	5.03	4.6	4.86	5.54	5.14	5.66	5.1	6.03	5.27	5.1	5.01
Timp3	1.73	2.18	2.85	2.81	3.03	2.43	3.51	1.45	2.84	1.98	2.98	1.8	2.1	3.3	2.2	2.84	1.19	2.01	2.19	0.9	1.57	1.07	1.71	2.75	0.04	1.62	0.64	0.85	0.18
1110012J17Rik	3.49	2.75	3.08	3.75	3.18	2.66	2.76	2.68	2.28	2.49	2.34	3.05	1.17	1.58	2.16	2	0.47	1.64	0.9	1.06	2.2	1.77	2.26	2.12	1.5	2.25	1.47	1.03	0.99
Creld1	3.7	2.63	1.07	2.59	3.71	3.04	3.4	3.18	3.23	2.2	3.28	1.32	0.19	1.55	1.7	0.26	1.16	1.72	1.72	1.79	0.31	0.66	1.79	2.48	1.63	1.88	1.81	2.01	0
Hist1h2bh	4.08	1.95	2.05	2.8	4.49	2.86	4.21	3.3	3.1	3.45	2.67	2.64	3.42	4.12	2.98	1.71	2.39	2.62	1.87	2.47	1.97	2.04	1.64	3.73	1.27	0	1.82	3.15	3.14
Rnf113a1	3.03	3.59	2.97	4.75	4.14	4.02	3.13	3.25	2.76	2.99	3.15	3.1	4.26	3.44	3.82	3.64	0	3.58	3.03	2.99	2.2	3.67	2.91	0	3.51	1.61	2.9	1.61	2.17
Ebf1	2.73	2.97	3.27	0.07	0.68	1.11	1.46	0	0	1.69	2.76	0.86	0.25	1.6	0.84	0	0.08	0.08	0.49	0.54	0	0.44	0	0	0	0.1	0	1.41	0.72
Cntfr	2.83	3.76	3.17	3.29	0.71	2.36	1.29	2.9	1.12	2.68	2.62	0.67	2.08	2.63	0.83	2.03	0	1.63	2.13	0.21	2.71	1.2	0.5	0.79	0.43	0.23	0.67	1.13	2.02
Notch1	2.73	3.27	4.02	2.93	4.09	3.59	3.55	3.09	4.09	3.66	3.3	3.35	4.28	3.72	4.01	3.39	4.18	4.2	2.36	2.85	3.1	2.11	2.74	2.44	0.69	1.66	1.17	2.03	2.15
Ccno	1.64	2.71	0.83	3.18	1.36	1.72	0.67	2.59	0.89	1.56	2.85	0	0	0	0.46	2.15	0.1	1.1	0	0	0.09	0	0.58	0	0	0	0	0.11	0
Serp2	2.66	0	4.74	3.38	3.72	3.31	3.14	0	3.8	3.06	3.64	2.81	2.61	3.1	1.56	3.21	1.82	0	0	0.7	2.3	1.49	2.6	2.48	3.14	0	2.31	1.7	2.18
Ly96	4.36	0	2.92	0	5.19	1.88	0	0	5.09	0	4.12	0	3.25	0.49	1.24	0	0	0	0	0	1.29	3.03	0	0	0	3.49	0	3.24	0.78
Efna1	1.39	1.22	3.41	5.57	3.86	3.98	5.03	2.21	0.81	2.27	3.53	4.02	1.84	3.53	3.02	0	3.64	3.23	0.34	0	0.12	3.28	4.38	0.99	0	1.36	1.71	3.69	5.17
A930024E05Rik	3.73	2.76	3.8	3.62	4.44	3.7	3.54	3.46	1.35	3.33	4.23	3.75	4.34	2.32	3.32	3.23	3.3	2.71	2.35	3.05	3.92	2.44	2.39	0.1	1.47	1.41	2.64	1.88	2.67
Lrp8	2.57	1.15	1.83	1.98	2.51	1.74	1.75	2.62	0.95	0.22	1.7	1.99	0.23	0.92	0.94	0.02	0	0.81	0.98	0.87	0.12	0	0.55	1.35	0.34	0.66	0.99	0.03	0.22
Aplnr	6.58	6.91	6.93	6.58	7.5	6.74	6.44	7.07	6.84	6.97	7.11	6.74	5.79	5.79	5.79	6.47	6.32	6	5.82	5.88	5.85	5.78	5.69	5.47	5.25	4.53	4.63	5.35	5.47
Tubb4a	3.72	3.95	4.92	4.75	4.74	4.68	4.35	5.02	3.6	5.03	4.25	5.65	5.13	4.7	4.79	4.71	5.01	4.6	4.38	4.16	3.11	2	1.31	4.76	3.36	3.75	4.03	2.46	2.46
Rab8b	3.93	3.6	4.25	3.54	3.98	4.02	3.51	2.53	3.59	1.78	3.93	3.44	2	2.1	2.65	1.56	0.72	2.8	1.33	2.92	2.44	2.67	2.85	3.53	2.89	1.36	1.59	1.94	2.47
Dlc1	3.7	2.9	2.85	3.31	2.88	2.81	3.01	3.78	3.2	2.24	2.86	2.01	2.19	2.74	3.12	0.79	2.51	2.75	1.45	1.92	1.63	2.15	2.72	2.01	2.12	0.47	1.28	2.02	2.41
Fam49a	2.77	2.21	1.41	1.71	0.7	1.66	2.19	3.35	2.64	1.28	1.47	2.49	1.22	0.58	1.22	1.7	0	1.49	0.06	1.24	0.03	1.32	0.43	0	0.36	1.44	0.84	1.65	0.13
Lphn2	4.29	4.07	4.2	4.08	4.64	4.48	4.46	4.41	4.9	3.56	4.06	4.41	4.61	3.69	4.03	3.47	3.38	3.6	3.11	3.26	3.58	3.36	3.49	3.39	3.43	2.55	2.51	3.16	2.97
Fah	4.35	4.36	3.43	4.28	3.76	3.97	2.79	3.24	3.28	3.02	2.38	4.02	0	2.43	1.61	2.57	3.6	3.02	1.98	2.12	3.21	1.54	2.3	0.12	1.45	1.39	0.95	1.31	3.87
Celf4	2.49	2.58	3.29	2.8	2.9	2.91	2.94	2.28	2.45	1.23	1.85	3.06	1.57	2.36	2.46	1.58	3.1	0.85	1.85	1.64	0.95	0.89	0.83	2.45	1.28	1.99	1.09	1.59	0.27
Slmo1	4.12	2.77	4.07	3.72	4.98	2.55	2.13	1.86	4.04	3.83	1.96	0.09	4.64	2.48	2.96	2.09	2.95	2.67	1.11	1.8	2.36	1.65	1.42	2.66	3.38	1.01	1.56	2.3	1.88
6330407J23Rik	1.68	2.93	1.95	2.35	2.47	2.17	2.23	3.23	2.45	4.16	2.77	2.38	1.64	1.64	1.95	0.98	2.83	2.47	1.18	1.2	1.28	1.64	1.85	0.16	1.39	0.86	0.79	1.01	1.68
Bcan	1.32	2.02	0.54	2.77	1.51	1.21	1.31	2.23	0	2.42	0.23	1.23	0	0	0	0	0	0	0.05	0.41	0	0	0	0.06	0	0.52	0.41	0	0
Nmnat2	1.31	1.26	2.44	2.93	3.05	2.66	2.76	2.84	1.07	3.23	0.17	2.17	2.19	1.51	2.06	2.21	2.15	0.62	0.33	1.44	1.66	2	0.36	2.14	0	0.91	0.74	0.19	0.67
Tubb3	5.68	3.67	4.46	4.98	4.84	4.82	4.03	1.55	3.56	4.82	4.38	5.3	3.52	4.16	2.97	4.23	5.38	4.85	3.12	4.04	1.96	3	2.37	5.01	0	2.74	3.18	2.9	1.72
Gng3	5.94	5.96	6.49	5.87	6.89	5.22	5.37	6.51	4.8	5.72	5.44	6.22	6.11	5.22	5.14	4.73	5.7	5.54	5.38	5.47	4.62	3.95	4.26	6.85	4.78	3.9	3.83	4.54	3.56
2810405F15Rik	2.53	1.09	0.28	1.34	0.13	1.13	1.47	1.87	0	0	1.15	1.58	1.91	1.2	0.82	0	0	0	0.31	0	0	0.11	0	0	0	0.78	0.21	0	0
Tceal3	0.83	3.41	3.54	1.45	0.53	2.2	2.47	1.25	2.74	1.62	1.54	2.19	1.86	2.42	3.21	1.27	0.18	2.61	0	0.83	1.03	2.65	0	1.88	0	1.62	0.17	1.63	1.35
1700097N02Rik	1.27	0	0	0.65	2.13	2.4	1.89	0	1.83	0	0	1.76	0	1.9	2.5	0	0	0	0.47	0	0.26	0	0.22	0	0	0	0	0	0.39
Ddit3	2.27	1.82	3.42	2.2	4.11	0.33	2.53	4.56	0	1.52	2.56	3.2	0.53	3.16	2.03	0	0.67	0.67	0	2.39	0.65	1.88	2.2	0	1.98	1.27	3.29	0	3.08
Lrp11	4.16	3.38	3.53	1.99	4.2	3.62	3.05	4.43	3.49	1.44	2.43	3.15	2.26	2.92	3.59	3.6	2.32	2.74	2.77	1.87	0.26	1.91	2.64	3.31	1.86	1.93	2.54	0.91	1.96
Otop3	1.18	0	2.47	3.15	1.49	1.42	1.6	0	0	0.73	2.08	0.16	0.55	0	0	0	0	0	0	0	0	0	0	0	0	0	0	0	0
Riiad1	3.89	3.83	3.33	2.54	0	0	1.73	4.36	0	3.82	1.74	2.88	0	0.8	0.5	5.01	0	2.59	0	0	0	0.79	0	3.09	0	0	0	0	2.16
Tceal8	8.81	8.54	8.07	8.59	8	8.15	8.15	8.76	7.61	7.8	8.51	8.19	7.19	7.56	7.66	7.97	7.45	7.13	7.01	7.19	6.85	7.15	7.19	6.99	6.96	6.68	6.97	6.89	7.24
Parp8	2.1	0	1.56	2.18	1.84	1.48	1.74	2.66	0.52	1.09	1.72	3.04	0.33	0.58	1.51	0	0.05	0.79	1.43	1.01	0.69	1.6	0.67	0	0.32	0.07	0.14	0.18	0.12
Plxna2	3.51	3.94	4.35	3.9	4.42	3.69	3.74	3.19	3.76	3.08	3.64	3.79	3.07	2.74	3.42	3.4	2.86	2.27	2.54	2.43	2.14	2.67	2.85	2.28	3.52	2.3	2.32	2.11	3.22
Prr5	5.78	5.01	4.63	3.62	4.21	3.69	3.19	6.08	5.35	4.89	4.26	4.27	5.11	4	3.85	5.43	4.11	5.17	3.67	4.85	1.93	3.5	3.9	2.93	1.2	3.76	2.62	2.64	4
Abcc12	3.12	1.39	0.17	1.83	2.31	0.97	0.84	1.06	0	1.82	1.85	1.96	0.04	0.14	0.11	0	1.83	0.35	0	0.55	0.03	0	0	0	0	0	0	0	0
B4galt5	2.9	2.02	2.69	2.55	3.59	1.74	2.22	4.05	2.93	3.08	1.19	2.15	2	2.2	1.54	0.67	1.08	0.69	2.32	2.12	1.66	1.96	1.29	0.94	1.15	2.13	1.46	1.56	1.71
Cdc14a	2.75	2.05	1.44	2.37	1.91	1.46	1.64	3.21	2.45	4.2	3.52	3.31	1.92	2.32	1.85	2.73	0.37	2.63	0.92	1.11	2.21	0.75	1.79	1.07	2.06	0.68	1.54	1.94	0.58
Arhgef5	2.78	1.37	2.54	2.19	2.59	1.91	1.69	2.17	3.14	2.84	2.7	2.75	1.33	0.84	0.67	0.07	0.58	1.32	1.02	1.08	1.25	0.67	0.76	1.21	1.14	1.19	1.38	1.47	2.72
Lrrc20	0	2.67	2.77	1.53	1.79	1.41	1.66	3.25	3.64	3.28	1.73	0.45	0	2.42	2.49	0.15	0	0.83	2.75	0	0.97	2.06	0.29	0	1.36	2.42	0.47	1.15	1.17
Bdh1	3.69	2.49	2.24	3.25	0.06	2.4	2.85	3.53	0	3.3	3.85	2.39	3.4	1.83	2.16	2.53	0	1.12	1.13	1.69	1.41	2.02	1.21	3.15	2.73	2.28	1.45	0.44	0.27
Ephx2	2.09	2.33	2.36	2.92	1.72	2.9	2.95	3.25	0	1.89	0	2.77	2.97	2.38	2.49	0.07	1.04	0.61	0.7	1.93	0.16	2.05	0.43	0	2.17	2.66	1.37	1.2	2.92
Tor3a	2.44	4.08	1.1	3.61	3.44	2.88	2.53	2.93	1.76	3.28	3.26	3.28	1.21	1.81	0.74	2.78	2.08	2.72	2.39	0.41	1.41	0.34	2.69	0.05	2.08	2.1	1.49	1.77	0
Fam109b	0	2.25	1.56	0	2.72	1.73	1.41	2.65	2.46	0.74	1.4	2.63	0.68	1.76	1.66	0	0	0.76	1.09	0.69	0.77	1.1	1.59	0	0	0.37	1.73	0.44	0.05
Rpl39l	0	2.94	2.44	3.32	3.33	2.07	2.43	2.91	0	0	3.09	2.51	2.42	1.24	2.1	1.58	2.26	0	2.53	1.08	1.34	1.07	0.44	0.31	2.47	0	1.87	0.35	0
Stard6	1.94	0	4.21	0	1.5	0	2.07	1.65	1.8	0.16	0.67	2.71	1.93	1.19	1.14	0	0	0.39	0	0.49	0.25	0	1.33	0.39	0	0	0	2.31	0.99
B230217C12Rik	2.73	4.71	0	3.3	4.47	3.73	3.71	0.83	3.97	4.61	4.44	5.39	1.93	1.99	2.79	4.38	4.58	0	4.1	0.94	2.11	2.65	1.31	1.11	0.85	2.62	1.89	2.54	2.86
Akna	2.2	2.14	2.81	3.08	3.59	1.87	1.98	0.65	1.85	1.53	2.21	1.45	0.46	2.08	0.87	3.2	0.32	1.32	1.58	0.83	1.39	0	0.14	1.49	0.8	0.55	1.09	0.46	0.27
Col13a1	3.74	3.26	3.91	3.33	3.61	3.21	4.1	4.19	3.81	1.92	4.23	2.19	3.21	3.48	2.11	1.71	2.65	3.04	3.52	3.25	3.11	2.38	2.09	1.96	1.95	1.73	2.45	2	1.72
2410007B07Rik	2.59	2.19	3.6	3.13	2.76	1.34	1.26	0.82	4.13	4.24	2.96	2.76	3.39	1.96	1.33	0.31	0.81	3.26	2.98	2.05	2.42	2.07	0.45	4.27	0.22	1.74	0.76	1.18	0
Gabrb3	1.75	1.68	2.06	3.14	2.54	1.25	1.37	0.89	1.72	2.86	2.61	1.82	1.48	1.28	1.21	0.57	0.27	1.83	0.9	0.61	0.57	1.77	0.64	0.03	0.83	1.18	0.63	0.92	1.71
Herpud1	3.65	4.78	4.25	3.58	4	4.15	3.77	4.56	3.8	3.94	5.06	4.29	2.43	3.89	3.81	1.37	0.19	2.74	4.39	4.36	3.64	3.71	3.18	3.16	2.29	3.59	3.72	3.34	2.94
Msrb2	4.48	3.57	1.85	3.83	4.43	4.16	4.55	5.37	2.84	3.51	4.99	4.5	5.03	4.11	4.24	1.87	4.68	3.08	3.16	4.68	3.49	4.46	2.87	0.47	0	4.07	4.13	3.05	4.07
Magi1	3.33	3.08	3.27	3.28	3.24	2.56	3.22	3.56	3.2	2.8	2.7	2.96	3.3	2.5	2.74	1.87	1.74	2.21	2.35	2.47	2.32	1.91	1.97	2.16	2.31	1.65	2.74	2.16	1.55
Hist1h1d	1.79	2.74	2.31	1.66	2.02	0.99	1.2	1.94	2.83	2.21	1.22	1.35	1.21	1.62	1.18	1.73	0	0.55	0.94	0.94	1.21	0.8	0.93	0.65	0.69	0.28	1.32	0.55	0.72
Srrm4	1.7	2.06	1.47	2.17	2.04	1.74	1.03	1.43	1.75	1.69	1.62	1.63	1.39	1.09	0.79	1.28	1.9	0.87	0.71	0.86	0.88	0.51	0.27	0.73	0.49	0	0.11	0.14	0.08
Cpe	3.26	4.3	3.28	3.94	4.55	3.94	3.09	4.53	3.14	4.02	4.08	4.7	3.13	2.73	3.88	4.46	3.86	2.28	3.06	3.94	2.86	0.42	2.21	3.66	3.47	3.76	2.48	2.79	0.41
Lfng	2.18	1.95	1.7	1.73	1.44	2.25	2.38	0.92	3.67	0.77	3.01	1.89	2.17	2.45	2.23	3.05	1.63	1.53	0.88	1.81	1.61	1.86	0.8	0.41	0	0.29	0.32	1	0.37
Wdr31	0	4.9	3.41	2.9	2.56	4.35	2.86	1.72	3.37	3.44	3.59	3.18	3.96	4.19	2.57	2.85	0.15	0.15	1.47	3.41	3.87	1.14	1.53	4.15	0	3.36	4.14	2.29	2.26
Mcc	2.14	1.55	1.8	2.27	3.17	1.39	1.44	1.38	0.93	3.27	1.7	2.25	1.16	0.48	1.78	0.25	1.08	1.26	0.67	0.3	0.83	1	0.39	0.98	1.46	1.63	0.71	0.9	0.39
Stmn3	3.77	0.65	1.21	2.36	4.24	1.5	2.63	1.42	3.74	4.36	4.14	3.1	2.46	3.4	0.79	0	3.49	3.34	1.07	3.25	3.37	0.81	0.28	3.41	2.71	0.24	1.61	0	0.49
Igfbp3	1.25	1.93	2.57	2.04	1.27	2.49	2.59	2.45	2.55	0.78	1.39	1.64	2.99	0.48	1.84	1.5	2.86	2.08	0.59	0	0.13	1.32	0	0	0	2.15	1.64	0	1.12
Aldh3a2	2.8	2.76	4.55	3.95	4.47	2.94	3.24	2.9	3.68	1.25	3.92	2.57	1.8	3.3	3.08	2.73	0.93	1.91	2.82	2.82	0.65	2.42	2.47	1.25	2.89	2.23	1.47	3.41	3.11
Hist1h4a	4.69	4.05	4.61	4.26	3.48	4.35	4.97	4.36	5.08	5.7	6.22	4.85	4.51	5.11	4.84	4.4	4.09	2.31	4.79	3.74	3.46	4.26	4.72	4.69	3.72	2.83	4.16	2.48	3.76
Kcnmb4	3.21	3.6	1.24	2.88	1.84	2.38	3.32	3	2.49	2.24	3.86	1.58	3.37	3.35	2.57	1.59	0	2.36	0	1.56	2.62	1.33	2.74	2.16	2.08	1.87	1.2	1.86	3.93
Maneal	2.2	2.89	0.74	3.38	1.55	1.17	2.52	2.12	1.08	1.72	0.12	3.19	2.25	1.37	1.26	2.24	0.18	0.69	0.22	1.07	2.06	1.92	0.58	0.06	0	1.05	0.45	1.39	0.92
Gm13476	1.32	0.67	0.92	1.77	2.57	0.54	0.63	1.49	2.71	1.99	1.82	1.91	1.39	1.86	1.04	1.16	1.05	1.23	0	0.37	0.93	0.93	0.77	0.32	0.33	0.22	0.15	0.64	0.13
Zfp799	3.22	3.02	2.78	3.44	2.01	2.82	2.55	4.14	3.1	2.2	1.9	3.14	2.42	2.92	3.07	2.45	1.13	2.38	1.06	2.14	2.41	2.73	1.62	0.44	1.76	2.65	1.91	1.89	2.42
Tfap2c	2.09	0.87	1.79	1.71	1.06	1.91	2.66	3.02	1.22	2.59	1.62	0.7	0.07	2.15	1.16	1.48	0	0	0	1.4	0	1.03	2.6	0	0.3	1.97	0	0.58	0.77
Cdh17	3.49	1.09	0.06	1.05	2.11	0.62	1.43	0.23	0.55	0.31	1.46	0	0.16	1.05	0.2	0	0	0	0	0	0.05	0	0	0	0	0	0	0	0
Cd160	3.11	0.92	2.33	1.85	2.71	1.32	1.38	0	2	0.17	2.15	0.16	0	0	0.4	0	0	0	0	0.7	0.48	1.18	0.84	0	0	0	0	0.5	0.78
Sort1	3.33	3.82	3.51	3.2	2.69	3.55	3.34	3.81	2.87	3.07	3.44	3.52	1.95	3.48	2.91	3.47	2.86	2.33	2.39	2.6	2.19	1.71	2.45	1	1.37	2.62	2.72	2.42	2.36
Gpr85	3.08	0.34	2.71	2.64	1.55	1.29	1.61	0	0.3	0.47	0	1.82	0	1.61	0.65	0	0.06	0	0.2	0.09	0	0.05	0.09	1.91	0.43	0.86	0	0.46	0
Efnb2	3.73	3.1	2.92	2.37	3.49	3.84	3.23	3.89	3.85	2.69	3.66	3.66	3.87	3.34	3.3	3.12	1.98	3.43	2.11	3.11	2.6	3	1.98	2.67	3.15	1.81	1.77	1.9	2.28
Mpc1	3.98	4.92	4.33	4.78	4.98	3.29	4.41	5.53	3.43	4.82	4.83	4.93	3.27	3.9	4.47	4.48	3.09	3.74	2.84	3.88	4.23	3.02	0.53	4.59	3.83	4.62	3.8	3.67	2.6
Antxr1	0.89	2.7	2.62	1.85	1.81	2.4	1.94	1.82	1.23	1.85	2.84	2.62	1.77	1.29	0.99	0	0	0.52	1.12	0.77	1.71	2.04	0.99	0.03	2.16	0.85	1.2	0.88	1.92
Cdk18	3.26	1.64	2.79	3.46	3.66	3.22	3.46	1.47	1.88	2.93	2.77	3.88	1.32	2.89	2.65	1.55	3	3.32	1.67	2.22	0.76	2.54	1.7	1.7	1.97	3.09	1.19	0.96	0.35
Ada	2.53	1.47	3.76	4.15	2.19	3.51	3.19	2.72	2.3	1.81	4.11	2.5	3.23	2.3	3.05	2.91	3.27	1.24	1.64	2.72	1.44	2.47	1.66	0.22	1.72	1.53	1.36	3.14	2.14
Rbp7	0	0	0	0	4.04	0	1.95	0	0	3.53	0.53	0	0	2.48	1.27	0	0	0	0	0	0	0	0	0	0	0	0	0	0.38
1700085B03Rik	0.88	2.15	2.43	1.06	3.49	0	1.64	2.19	1.49	3.42	1.86	2.55	1.74	0.51	0.96	0.63	0.49	0.8	2.48	1.75	2.98	0	1.96	0	0	0	1.08	0	0
Dusp14	3.46	3.56	0.97	2.97	1.17	1.54	2.4	0	0	4.75	4.05	1.21	2.16	2.5	3.31	0	1.44	0.48	0	2.44	2.15	2.08	0.76	0	0	3.03	2.74	1.64	2.6
Spata24	5.13	4.82	4.73	5.27	5.88	4.51	4.63	5.6	3.86	4.82	5.03	4.99	4.5	4.57	3.75	4.66	4.93	4.08	3.6	3.96	3.99	3.55	2.5	2.63	4.76	4.79	4.16	3.24	4.03
Rbm43	0.2	2.01	2.4	1.14	0	1.33	2.2	4.6	2.77	0	1.49	2.69	1.36	1.82	1.24	0	3.46	0	0	1.45	1.63	0.89	1.53	0	0	0	0	0.61	1.63
Zic2	3.5	3.86	2.76	2.42	3.28	1.99	2.25	3.18	4.24	2.82	3.53	3.98	3.47	1.89	2.34	3.26	2.45	4.29	2.37	3.15	1.87	1.25	0.47	3.35	2.73	2.25	1.35	1.34	0
Akr1b10	5.1	4.48	6.06	4.94	4.4	4.92	5.35	4.57	5.21	2.42	5.49	4.51	3.15	4.9	4.35	2.2	1.42	4.11	2.64	4.31	3.73	4.05	4.27	4.41	3.97	4.26	4.65	4.64	4.19
Zfp954	3.74	3.8	0.21	1.18	3.09	3.09	2.32	1.41	1.04	4.99	3.7	3.04	2.2	3.05	2.69	1.4	0	0.89	1.02	3.04	2.54	2.39	1.9	0.33	0.34	3.88	1.34	2.76	2.79
Ehd4	5.16	3.91	4.83	4.71	5.29	4.51	4.77	5.6	5.54	4.59	5.27	5.27	4.27	4.5	4.12	4.7	4.4	4.58	4.14	4.6	3.88	4.3	3.1	4.15	4.01	3.07	3.72	3.52	3.07
Zfp810	2.07	2.56	2.34	2.38	1.13	2.29	1.26	0.4	0	3.39	1.46	1.34	1.45	2.67	1.71	0.04	1.41	0.39	0.85	0.6	0.81	1.73	0.3	0	0.56	1.41	2.39	1.09	0.84
Slc15a3	1.72	1.81	2.98	1.58	0	0.98	0.87	0.26	0	0	2.61	2.2	0.62	1.63	1.75	1.59	0	0	0	1.47	0.26	0.53	1.01	0	0	0	0.13	0.51	0
Igfbpl1	2.03	0.93	0.53	1.38	0.52	2.11	2.78	0	3.02	3.52	2.04	2.25	2.09	2.17	2.58	0	0	0.84	0.11	0.85	0.87	1.33	1.98	2.52	2.29	0	0.22	0.44	2.4
Abcb9	1.27	1.91	1.05	0.58	0.47	1.93	1.58	0	1.68	0	0.81	1.14	1.85	1.34	1	1.69	0	0	0	1.28	0.3	0	0	0	0	0	0	0	0
Tmem59l	3.26	0	2.07	2.41	4.44	4.15	2.98	2.93	0	0	2.27	3.58	0.87	0.94	2.57	3.97	1.9	2.14	2.65	2.54	0.12	0	1.07	0	2.57	0.59	0.66	0	0
Mapk8ip2	2.34	2.49	1.35	2.83	2.09	1.37	1.03	2.03	1.8	0	2.58	0.42	2.23	0.18	1.08	0.9	0	1.2	1.06	0.63	1.26	1.25	0.82	0	0	0.29	1.99	0.54	0.21
Gngt2	4.31	4.95	4.97	3.08	3.35	3.56	3.23	3.23	2.04	5.58	4.51	3.45	4.92	4.24	3.41	0	6.22	2.34	3.15	4.37	1.68	3.56	3.33	5.66	0	3.4	3.19	3.32	2.63
Klhl32	3.39	0	1.7	2.47	2.98	1.57	1.65	0	0	0	1.74	1.63	1.03	1.82	1.23	2.22	2.86	0.65	0	0	0	0.64	0	0	0.37	0	0	0	1.01
Vopp1	2.37	2.59	2.58	3.33	3.68	3.43	3.36	3.58	3.87	2.97	2.07	2.53	2.48	3.74	3.48	2.64	1.13	0.23	1.04	2.66	2.52	2.47	2.47	2.53	3.61	1.96	2.49	2.9	2.3
Pcbp3	3.38	4.12	4.17	3.62	4.16	3.53	4.04	2.92	4.23	4.47	4.14	4.31	3.72	3.41	3.65	3.38	3.85	3.16	2.95	3.5	3.06	3.79	4.45	2.48	0.25	2.74	3.19	2.93	2.26
Zfp503	1.49	1.11	1.54	1.26	0.56	1.36	0.5	1.52	0.67	1.02	0.71	1.22	0.52	0.25	0.47	0.28	0	0.74	0	0	0.07	0	0	0	0	0.05	0.1	0	0
Hoxb3	1.76	0.88	2.71	1.73	0.55	1.36	1.66	1.13	0.27	1.18	0.56	2.17	3.27	1.97	2.31	0	0	0	0.69	1.42	0.88	1.83	2.55	0.05	0.05	0	0.54	1.04	0.95
4930515G01Rik	0	0	0	2.03	0	0	1.75	3.7	0	2.63	2.9	0	2.01	1.25	1.34	0	0.16	0	0	0.82	0	0.15	1.25	0	0	0	1.82	0.18	0.12
Ppapdc1a	0.4	2.54	2.6	1.27	0	1.56	1.46	0	0	1.73	0.19	2.83	0	1.43	1.27	0	0	1.65	0	0	0	0	2.13	0	0.2	0	0	0.22	0
Slc7a7	5.06	3.96	4.5	4.75	4.28	3.71	3.96	2.57	3.13	4	3.39	4.04	1.62	2.53	2.94	2.43	2.23	2.4	1.87	1.51	2.18	1.73	3.76	3.7	2.8	4.18	2.52	2.68	4.92
Zfp57	3.81	4.97	5.09	5.4	5.16	4.14	4.63	2.71	4.4	3.71	4.73	4.74	4.2	3.79	4.26	4.72	4.66	1.9	4.14	3.69	3.83	3.06	3.52	3.6	3.8	2.92	3.22	2.69	3.73
Zfp27	3.67	2.41	2.35	1.62	0.59	2.26	1.48	3.15	2.41	2.97	2.2	0.96	3.03	1.19	2.19	1.77	2.22	0.36	0.71	0.25	2.38	2.31	0.31	2.52	0.05	0.53	1.91	1.36	1.84
Tmem45a	1.61	0	2.58	1.89	1.84	1.44	2.21	3.37	1.85	2.93	1.1	1.01	1.84	1.78	2.06	0.24	3.98	0	0.36	1.69	0.28	2	0.28	0.59	1.82	0.38	1.28	0.99	0.05
Pemt	5.35	5.05	6.1	4.44	5.07	5.44	4.66	5.83	4.66	4.49	5.28	3.97	4.44	5.64	4.49	2.19	4.36	4.37	5.65	2.83	3.71	4.86	4.29	4.07	4.71	5.31	5.05	4.63	2.23
Cdkn2aip	3.86	3.02	3.61	3.57	2.76	3.46	3.37	4.01	3.43	3.39	1.85	3.07	2.17	3.15	3.22	3.89	0.65	3.52	2.91	2.85	2.72	3.42	1.56	1.52	0.82	2	2.04	2.81	2.38
Slc16a2	3.03	2.34	2.19	2.33	2.78	1.77	2.51	2.16	2.27	0.05	2.41	2.44	1.8	2.25	0.79	2.79	1.13	1.87	0.27	1.6	0.91	1.31	0.34	2.64	0.04	0.97	1.93	0.29	1.31
Ctbp2	6.54	6.81	6.72	6.41	6.42	5.73	5.87	6.38	6.39	6.78	6.13	6.35	5.95	5.39	5.51	6	5.79	5.64	5.58	5.05	5.35	4.73	4.91	5.54	6.05	5.41	5.32	4.87	5.27
Gdap1l1	3.92	3.66	2.84	2.95	4.09	2.46	3.1	3.36	3.45	2.37	1.92	1.75	2.13	3.15	2.19	1.61	3.07	2.32	2.44	2.78	2.37	2.45	2.09	3.58	0	1.54	2.11	1.39	1.07
Susd4	2.04	1.56	1.81	2.56	1.86	1.51	2.13	3.46	0.77	2.84	2.17	1.09	2.92	1.55	0.81	4.02	0.09	0	2.09	0.94	0.23	0.95	1.41	2.11	1.39	0	1.06	0.72	0.52
Blnk	2.97	3.59	3.4	3.22	2.91	1.72	2.75	3.34	2.92	2.04	2.15	2.55	0.75	1.6	2.45	3.58	2.79	2.64	1.52	1.6	1.63	1.12	0.42	2.21	1.36	1.67	1.31	0.76	1.63
Pld6	1.85	2.34	1.01	2.39	3.69	1.19	0.83	2.72	0.88	0.33	0.6	2.49	2.2	1.74	1.81	0.08	0.29	0	0.27	2.33	1.72	0.19	0.24	0.11	1.38	0.38	2.37	1.14	2.27
Hfe2	0	1.72	0.63	2.84	0	1.77	1.71	0	3.09	0	1.12	0	1.51	2.32	1.55	0.14	1.86	0.55	0.16	1.46	0.31	0.86	0.07	0	0	0.12	0	0	0
Rftn1	2.01	2.47	2.72	3.31	3.21	3.96	4.14	0	3.49	3.01	3.2	3.63	4.06	4.01	4.34	2.87	1.88	2.59	2.98	2.7	3.35	2.96	4.03	1.97	0	0.98	2.66	2.19	1.73
Robo4	1.77	2.7	1.16	1.74	0.31	0.97	0.48	0	0	1.4	0.87	0.28	1.26	0	0	0	0.09	0	0	0.04	0	0	0	0	0	0.22	0.08	0.15	0
B3gnt5	3.03	3.46	3.94	4.14	4.3	4.2	3.47	3.7	2.9	2.73	3.24	3.96	2.42	3.67	3.34	1.78	0.48	2.67	3.28	2.54	3.99	3.39	3.57	3.12	1.7	2.07	3.17	3.54	2.22
Scara3	1.57	2.16	1.43	1.08	0.29	1.45	1.38	0	1.32	0	0	2.07	0.11	0.86	1.3	0	0	0.29	0.04	0	0	0.4	0.85	0.39	0	0.19	0.17	0	0.21
Fgf8	4.14	3.18	4.38	4.23	4.22	4.52	4.09	5.43	4.5	3.88	3.06	4.58	4.24	3.96	3.5	4.06	3.67	3.7	3.62	3.23	4.3	3.34	2.02	3.21	2.6	3.31	3.52	4.08	1.72
Tmem69	5.51	5.65	6.07	4.76	5.85	4.83	4.71	5.18	5.76	5.82	4.18	4.68	5.09	4.48	4.45	4.92	4.56	5.49	3.86	3.87	4.55	3.9	4.01	5.2	4.79	3.77	3.76	3.63	4.19
4833417C18Rik	0.45	0	0.49	1.47	2.59	0	1.83	2.34	3.84	2.37	0	0.69	0	0.4	1.75	1.14	0	0.73	0.14	0.34	1.45	0	0.68	0	0	0.53	0.26	0.17	0.22
Hist1h4f	2.18	5.14	0	4.75	2.13	0	3.1	0	0	4.73	0	0	0	2.12	0	0	2.89	0	0	2.58	0	0	0	0	0	0	1.93	3.89	0
Ttc9b	0	2.25	3.17	2.08	2.5	0.96	1.37	0	0	3.35	0	0	0.71	0	0.87	1.48	0	0.45	0	1.42	0	0.92	0	0	0	0	0.59	0	0
C030034I22Rik	1.49	1.39	2.5	0.83	1.91	1.89	1.47	2.53	2.05	0.5	2.18	1.35	2.05	1.59	0.78	0.43	0.73	0.07	1.61	1.41	1.56	0.98	1.09	0.06	0.25	1.34	1.34	0.2	0.59
Fbxo42	3.25	3.04	3.59	3.29	3.04	3.34	3.09	3.18	2.63	4.04	3.24	2.69	3.67	3.05	2.94	0.76	2.43	2.1	2.01	2.93	2.34	2.43	2.82	1.72	2.91	3.36	2.6	3.01	2.24
1810014B01Rik	3.67	3.3	2.44	3.28	2.33	4.19	3.25	4.83	5.03	2.57	1.21	2.67	4.16	3.51	2.7	1.96	4.43	2.86	1.28	2.87	3.73	1.97	2.31	2.96	1.73	1.48	2.86	2.87	1.34
Tceal5	3.58	3.77	3.15	2.91	2.75	2.57	3.21	3.49	2.47	1.41	2.16	3.2	2.57	1.44	1.62	1.99	1.43	1.17	2.28	1.78	2.24	2.6	2.03	1.1	1	3.18	2.47	1.69	1.47
Ptprn	0.34	0.87	1.37	1.31	3.44	0.86	1.7	0.17	0.05	1.92	2.03	1.83	0.15	2.25	1.18	0.14	1.01	0.54	0	1.24	0.25	0.17	0.21	0.38	0	0.06	1.61	0.96	0.44
Alyref2	0	0.89	1.82	2.42	0.17	1.43	1.59	2.81	3.77	0.74	0.84	3.04	1.11	1.85	1.75	0	0	1.33	0.95	1.26	1.55	1.65	0.99	0	0.31	1.06	0.27	0.73	1.36
Ahi1	1.9	3.29	3.83	3.17	2.97	2.36	1.45	3.73	2.46	2.22	2.5	2.65	0.54	1.92	1.87	1.24	3.12	1.66	1.39	0.73	1.8	1.44	2.27	1.2	2.28	1.46	1.45	1.22	1.99
Rasgrf1	0	3.27	0	0	3.24	1.99	0	0	0.78	0.63	0	2.93	2.92	2.05	1.04	0	0.6	1.08	0.2	1.23	0.2	0	0	0	0	1.23	1.45	0.46	0
Fgfr1	5.27	4.87	5.27	5.67	5.6	5.54	5.47	5.89	4.23	4.43	5.61	5.17	5.08	5.62	5.8	4.88	5.08	4.7	4.51	4.65	4.64	4.81	5.46	4.14	3.28	4.27	3.8	4.37	4.49
Stk39	2.99	2.83	3.89	3.99	4.41	3.32	3.26	3.59	3.62	3.43	3.31	3.34	3.11	3.12	2.59	1.86	2.16	1.86	2.23	3.2	2.79	3.21	3.33	3.69	2.26	2.02	2.81	2.28	2.58
Ankrd45	2.37	0.56	2.16	2.04	1.91	2.46	2.32	1.02	0	2.39	2.55	1.71	0.8	0.8	2.41	0.58	1.44	1.36	0.68	1.13	1	1.88	0.38	2.22	0.59	0.74	0.68	0	0
Pomc	4.39	3.43	3.35	2.72	3.47	2.76	2.69	3.67	4.48	4.71	3.22	2.51	2.71	3.05	2.33	3.24	4.51	2.26	3.12	2.54	3.37	1.24	2.68	2.99	0	2.11	2.84	1.61	2.62
Prkcb	1.64	1.1	1.65	1.22	1.06	0.97	1.01	2.76	1.94	1.5	0.85	1.47	1.19	1.15	0.88	0.16	0.25	0.39	0.6	1	0.85	0.65	0.84	0.29	0.27	0.92	0.62	0.48	0.69
Zgpat	3.36	2.4	4.21	3.68	3.48	3.22	2.88	2.31	3.91	2.82	4.22	1.86	2.48	4.41	2.97	0.47	1.26	0.97	3.43	3.19	3.72	3.29	2.2	0.09	2.45	3.26	3.04	3.47	3.15
Lect1	3.06	2.89	2.57	2.97	2.66	3.27	2.99	2.96	0	2.86	3.47	2.86	3.04	1.64	3.52	1.54	2.05	1.53	1.32	2.73	2.89	3.1	2.82	0.67	0.14	1.04	1.99	2.4	2.82
Gm2694	4.32	3.18	4.25	3.16	4.11	3.47	2.79	5.9	2.6	4.8	4.51	3.93	3.17	3.57	3.33	4.01	5.12	3.09	3.11	2.81	3.22	2.21	1.96	4.87	4.79	0.54	2.82	2.37	1.37
Dusp6	4.14	4.34	4.46	5.07	4.06	2.6	3.74	4.17	3.27	4.61	4.94	2.66	2.42	1.27	1.86	2.72	3.87	3.76	3.16	2.23	1.46	2.49	3.69	2.57	3	2.71	3.18	1.88	2.34
Man2a1	3	3.14	3.51	3.15	3.79	3.03	3.22	2.42	3.89	3.15	3.64	3.43	2.88	3.3	3.56	2.33	2.24	2.66	2.79	2.39	2.18	2.42	2.59	3	1.95	2.63	2.67	2.58	2.5
Ndrg2	1.92	1.58	0.68	3.18	2.67	3.11	2.73	2.9	4.67	3.25	2.23	3.89	1.96	3.02	3.25	1.96	2.13	1.52	2.22	4.01	2.01	2.57	1.44	3.9	0	1.24	2.18	2.22	0
Nanog	2.29	3.34	2.08	0	0.15	2.5	2	3.29	0.44	0.98	4.09	2.63	0	0.14	2.15	3.05	0	0.81	0.13	1.93	0.14	1.7	0	0	0.53	0.65	2.42	1.97	0.11
L1td1	5.36	4.93	4.73	4.68	4.64	4.31	3.99	5.49	4.82	5.28	4.29	5.21	3.56	3.2	2.9	4.48	3.91	4.62	3.82	4.12	3.45	3.32	3.32	5.29	3.23	3.67	2.86	2.85	3.15
Nat2	2.5	1.07	2.75	2.75	4.07	3.62	2.67	3.08	0	1.66	2.16	2.77	2.63	3.32	1.7	1.44	0	0	2.53	0.88	1.73	3.28	2.75	0.4	0.82	2.53	1.89	2.85	2.43
Rab31	3.68	2.99	4.21	3.13	4.34	3.33	3.78	3.49	4.32	2.96	4.03	2.3	3.21	4.18	3.84	3.86	2.81	2.24	3.13	3.23	3.49	3.49	3.22	1.95	0.67	3.29	3.34	2.85	1.88
Angptl6	2.08	3.96	0.81	1.86	4.82	2.04	2.04	1.14	0	3.64	2.92	2.3	2.95	1.91	2.29	0.75	3.44	1.17	0.48	2.36	1.04	2.53	1.48	0.77	3.26	0	1.07	1.64	1.7
Ror2	2.31	3.55	3.36	3.46	3.55	3.54	3.23	3.63	3.07	3.01	2.82	2.96	3.55	3.25	3.17	3.42	2.89	2.21	1.78	1.98	2.63	1.87	2.39	2.06	2.43	3.32	3.22	2.36	1.94
Tshz1	2.21	0.25	0.53	1.24	1.41	1.61	1.67	1.69	2.09	1.38	0.87	1.08	1.7	1.58	1.46	1.31	0	0.56	0.47	1.09	0.2	1.08	0.94	0.23	0.12	0	1.03	0.55	1.08
Phf21b	2.25	1.98	2.72	2.82	2.77	2.62	2.15	0.16	3.76	2.15	1.92	1.79	1.65	1.61	1.58	0	3.16	2.44	1.79	2.3	0.67	1.98	1.76	0.43	0	0.37	0.76	1.72	1.7
Flywch2	6.58	6.7	7.21	6.84	6.43	6.14	5.7	7.72	6.23	5.51	6.62	6.66	5.74	6.01	5.36	6.44	6.7	4.67	6.29	5.96	5.63	4.91	4.96	6.19	6.13	5.54	5.17	5.32	4.48
Bok	5.22	3.7	5.38	4.92	4.22	4.31	4.55	4.84	3.68	3.49	4.96	4.94	5.06	4.63	4.63	4.51	4.29	3.83	2.98	4.32	3.33	4.32	1.92	5.06	4.66	3.34	4.13	3.83	2.76
Mir5129,Zeb2	2.21	2.91	3.27	2.81	3.02	3.15	2.85	2.82	3.41	2.99	2.75	3.28	3.26	2.89	2.86	2.55	2.98	2.67	2.56	1.98	2.47	2.59	2.6	1.74	2.31	0.43	1.67	2.4	1.9
Prss50	2.88	2.63	0	0.23	0.78	1.34	2.32	0	1.75	0	2.04	0	0	0.56	0.27	0	0	0	0	0.95	0	0.12	0	0.13	0	0.18	1.25	0.53	0
Tab1	3.05	2.91	0.33	3.78	4.19	3.15	3	3.81	3.45	4.2	3.85	3.18	2.95	3.89	2.83	3.53	0.06	3.32	3.58	2.65	2.66	2.52	2.42	1.02	3.95	1.72	1.57	2.8	2.91
Chpt1	2.02	2.86	3.13	2.94	1.74	2.13	2.19	1.45	3.37	3.25	3.59	1.96	3.7	2.43	2.87	2.23	3.38	2.25	3.66	2.03	1.41	2.74	1.83	2.44	0	0.13	0.41	1.91	1.99
Pald1	3.81	3.63	3.59	4.25	3.73	3.32	3.48	4.57	3.88	3.68	4.01	3.29	2.54	3.05	2.56	3.4	1.57	2.44	3.23	3.07	2.75	2.49	3.31	4.07	2.26	3.32	2.51	2.18	2.66
Cited1	6.54	6.35	5.57	7.54	6.04	6.05	6.88	6.4	5.03	5.82	6.75	6.13	5.62	5.76	5.79	5.57	5.44	4.92	4.49	4.18	3.85	4.35	6.87	4.32	4.86	5.75	5.88	6.47	8.6
Wasf3	2.19	1.08	1.81	1.3	0.83	1.98	1.49	0.3	1.91	0.46	1.01	0.98	1.42	1.63	1.89	0	0.62	0.36	1.51	0.71	0.23	1.03	0.33	0.87	1.12	0.31	0.32	0.95	0
Gabbr2	1.31	2.12	1.38	1.84	1.66	0.77	1.44	0	2.37	0	1.65	1.12	1.1	1.99	0.81	1.78	0	1.4	0.68	1.15	0.82	0.07	0.38	0.91	0.25	0.11	0.14	0	0
Syce2	6.72	7.05	6.63	6.86	7.48	6.53	6.58	6.58	6.63	6.9	6.31	6.72	6.21	6.64	6.46	6.41	5.77	6.03	5.96	6.13	5.63	5.86	5.61	6.48	5.83	5.71	5.73	5.78	6.12
D330023K18Rik	4.76	3.88	4.59	2.18	2.59	0.85	1.31	0	0	4.75	4.08	4.19	3.89	3.23	1.24	0	4.14	2.16	0	1.75	4.69	1.49	0	0.73	1.76	3.99	0	4.01	3.52
Nlrp1a	3.53	3.75	3.89	3.36	3.97	2.61	2.66	3.56	3.7	3.9	2.87	3.48	3.3	2.51	2.41	2.68	3.23	3.19	2.63	2.38	2.68	2.41	2.23	3.16	3.05	2.29	2.15	1.68	1.93
Usp3	5.23	4.68	4.82	4.91	5.57	5.06	5.12	3.37	4.86	5.23	3.74	4.43	4.71	4.42	4.91	3.94	2.82	3.57	4.27	3.96	4.5	3.87	4.82	3.84	3.46	4.63	4.14	4.42	3.61
Gm1614	1.87	0.33	2.46	1.03	1.31	1.64	1.51	4	0.69	1.81	1.46	0.56	0.28	1.31	0.27	0.76	0.13	1.28	0.49	0.79	1.31	0.03	0.59	0	1.44	0.86	0.91	0	0.13
Fn1	6.9	7.41	7.12	7.08	7.52	7.2	7.38	6.41	7.04	6.48	7	7.15	7.36	7.56	7.72	6.03	6.95	6.71	6.62	6.88	7.05	6.99	7.36	5.48	5.78	5.54	5.63	6.3	6.44
Pcdh18	3.61	3.67	3.05	3.62	4.3	4.61	4.74	3.44	3.94	3.06	3.52	3.61	2.82	3.74	4.56	2.28	2.13	3.14	3.25	3.13	4.08	3.89	4.13	1.4	2.53	2.02	3.23	3.18	3.76
Phyhipl	1.88	2.92	0.53	2.98	0.07	2.59	2.48	3.23	0.07	1.53	2.28	2.23	1.14	1.81	2.24	1.16	1.55	0.41	1.7	1.53	2.41	1.51	1.49	1.18	2.01	0	0.31	0.39	0.1
Hes3	0.22	1.1	1.77	1.91	0.21	1.26	1.02	0.62	0	0	0	1.77	1.38	0	1.44	0	0	0	0.09	0	0	1.41	0	0	0	0	0	0	0
Lck	4.07	3.94	1.2	3.16	3.18	2.23	3.71	4.24	4.58	3.87	3.4	3.74	3.09	3.42	3.06	4.2	3.79	2.19	2.51	3.07	3.59	2.41	2.03	2.76	0.34	2.01	2.74	2.38	3.17
Fam131b	0.69	1.79	2.56	2.09	1.56	1.31	1.64	2.55	2.08	0.71	2.68	1.27	1.82	0.08	0.77	0.47	1.48	1.81	0.95	1.13	0.43	0.31	0	1.27	0.77	1.9	0.87	0.33	0
Zfp81	0.32	1.71	0.19	2.55	2.31	2.14	1.65	0	3.37	0.26	3.24	1.13	2.23	2.68	2.26	0.06	0.08	1.81	0	0.3	0.87	1.89	0	1.23	1.93	2.51	0.27	1.57	1.48
Klhl11	0	1.64	1.26	3.03	0	1.66	0.9	1.66	1.56	3.52	1.45	2.74	1.1	1.89	0.78	0	0	2.17	1.23	0.41	0.85	1.5	0.79	0	1.37	1.19	0	0.76	1.07
Zfp36l3	3.76	3.62	3.57	2.22	0.73	1.35	2.05	4.48	3.59	3.8	3.42	3.04	2.98	2.05	1.24	3.04	3.64	0.43	1.7	1.94	2.53	0.86	0.61	4.11	2.1	3.32	2.79	1.41	0.37
Tmc7	1.62	2.33	3.13	2.91	2.87	3.31	2.64	3.12	3.52	1.25	2.86	2.38	2.57	2.94	3.38	2.69	2.02	2.44	1.98	2.22	2.29	2.46	2.65	1.04	0.04	2.12	1.37	2.05	2.5
Cdca7l	5.08	5.8	4.32	5.61	4.74	5.28	5.57	5.21	5.61	4.53	5.85	5.43	5.46	5.45	5.43	4.72	5.02	4.73	5.49	4.9	4.05	4	3.9	4.69	5.11	4.71	4.43	4.6	3.5
Bbs5	3.29	1.58	4.72	4.21	2.88	3.37	3.66	0.8	3.61	3.81	3.18	3.79	3.65	3.4	3.31	0.3	2.83	2.47	3.63	3.07	3.28	3.8	3.89	0.14	0	2.94	3.55	2.03	3.82
Tceal6	3.13	0.66	3.84	2.97	3.99	3.94	3.29	0.23	2.77	1.55	3.16	3.33	3.02	2.94	3.3	2.09	3.07	3.43	2.17	3.72	3.26	3.13	0.72	2.91	0	0.65	1.57	2.23	0.14
Fam53b	2.8	2.06	2.96	2.62	2.82	2.9	2.99	3.75	3.51	1.98	2.84	2.52	1.44	2.73	2.86	2.34	2.39	1.94	2.81	2.26	2.55	2.04	1.58	1.04	1.98	1.69	2.04	1.74	1.44
Tmc8	0.98	0.47	0	1.44	0.62	1.61	1.38	0.3	1.99	2.46	1.13	0.33	0	0.92	0.95	0	0	0	0	0.2	0.95	0.59	0.24	0	0	0.24	0.37	0.45	0.36
Kcnj15	2.48	1.77	0.04	0.5	1.33	0.48	1.41	2.14	0.66	0	0.29	0.81	0	0.37	1	0	0.37	1.23	0	0	0	0	0	0	0	0	0.03	0.56	0
Galnt1	4.98	4.89	4.43	5.41	5.27	4.91	5.15	4.96	4.96	4.81	5.09	5.11	4.28	4.46	4.29	3.76	4.63	4.23	4.45	4.08	4.17	4.04	4.47	3.81	4.14	3.94	4.59	3.81	3.82
Arhgef26	3.47	1.86	3.69	1.89	4.24	2.77	2.34	2.91	3.09	3.09	3.08	2.11	1.56	2.09	2.18	3.92	1.63	2.85	1.71	1.3	1.8	1.23	0.67	3.45	2.63	2.24	2.53	1.43	0.12
Clip3	4.04	3.75	3.56	3.44	4.24	3.3	3.58	3.52	3.55	3.26	3.75	3.29	3.72	3.8	3.5	3.19	4.22	2.62	2.87	3.62	3.13	2.76	2.53	2.96	2.59	2.76	2.64	2.63	2.01
Atf5	2.01	2.03	2.9	2.37	3.35	2.88	2.44	3.05	2.94	2.75	2.51	1.94	4.07	2.49	3.18	3.34	0.87	2.21	2.71	2.57	1.52	2.11	1.61	0	0	2.46	2.65	2.5	3.5
Haus6	3.01	1.94	3.71	3.5	2.46	2.54	3.26	2.39	3.78	4.24	3.83	2.25	2.86	2.91	3.22	2.25	1.43	2.03	3.06	2.81	2.73	2.37	1.96	2.48	2.09	2.14	2.97	2.73	1.67
Cplx2	3.38	2.49	3.35	2.54	3.72	2.68	2.63	2.55	3.89	1.5	3.05	2.15	3.02	2.68	2.61	2.2	2.76	2	2.24	2.36	1.79	2.76	1.86	1.87	3.27	1.38	1.38	2.21	1.25
Scn2b	0.57	1.51	0.65	1.26	0.72	1.11	0.48	0	0	2.45	2.01	1.78	0.04	1.15	0.47	0	0.1	0.46	1.38	0.27	0.22	0.24	0	0	0	0.41	0.06	0.04	0
Lyrm1	2.94	0	2.38	2.65	2.62	1.76	1.43	0.19	1.97	2.72	3.32	0	3.57	1.93	2.31	2.22	0	0	3.15	1.99	2.11	2.03	3.03	0	0	0	0.27	1.13	1.81
Pdlim2	5.9	5.83	5.85	5.8	6.6	5.79	5.57	6.53	5.92	5.27	5.47	5.65	6.05	5.59	5.66	5.7	6.32	5.96	4.87	5.45	5.51	4.8	5.52	5.37	5.24	3.63	4.28	4.67	4.27
Sox3	2.19	1.99	1.21	1.49	1.92	1.74	0.85	2.91	2.21	2.43	1.82	2.39	2.5	1.78	1.45	1.92	3.18	2.24	1.59	1.52	1.11	0.42	0.62	2.02	0.26	0.66	1	0.36	0
Gad1	0.17	0	2.51	1.39	0	0.58	0.31	0.07	0	1.86	1.32	1.29	0	0	2.15	0	0	0	0	0.41	0	0	0	0	0	0	0.09	0.32	0
Tubd1	1.53	3.02	1.91	3.17	0.38	2.57	2.83	0.12	0	3.14	3.3	1.17	1.96	3.48	3.3	0	0.19	0.1	2.88	2.35	1.53	3.6	2.22	0.94	0.29	0.64	1.33	2.15	1.49
Prss22	1.3	0	0	0.26	1.03	1.65	2.7	2.85	0	0	0	0.17	4.52	1.6	2.07	0	0	0	0	1.56	0	0	0	0	3.29	0.37	0	1.7	0
Tmem139	0	0	0.41	0	4.05	0.58	1.29	0	3.52	0	2.14	2.2	0	0	1.29	0	0	0	0	1.44	0.32	0	0.5	0	0	0	0	2.18	0
Ceacam1	0.52	0.45	2.62	1.39	2.1	0.76	0.5	3.15	0	0	2.03	2.18	1.08	0.15	1.33	1.06	0	0.06	0.84	0.04	0	0.88	0.48	0.58	1.46	0.32	0	0	1.32
Rpl31-ps12	2.01	1.91	2.04	0	2.42	0.96	2.88	1.82	0.79	0.84	0	0.85	0.82	1.63	1.76	1.39	0	1.09	0.7	0	0.74	1.27	0	0.83	0.75	0	2.01	0	0.57
Ifitm1	11.32	11.3	11.07	11.21	11.41	10.79	10.75	11.85	11.39	10.85	11.09	10.81	11.16	11.01	10.94	11.05	10.95	10.35	10.44	10.55	10.65	10.64	10.82	10.14	9.92	9.81	9.7	10.35	10.47
Fam19a5	4.26	4.55	3.99	3.81	3.54	3.23	3.25	3.97	4.5	3.84	3.6	4.26	2.87	4.24	3.79	2.61	4.37	1.08	2.97	3.59	3.71	2.72	3.2	4.53	2.88	2.72	2.55	3.13	3.85
Cd72	0	3.03	0	1.52	0	1.06	1.72	3.38	2.19	1.77	0	0	2.83	0	0	3.42	0.89	0	0	0	0	1.76	0	0	0	0	0.34	0	0
Tle4	3.89	4	3.84	3.99	3.79	3.83	3.22	2.79	3.56	2.37	3.2	3.63	3.3	3.02	3	3.74	3.21	2.5	1.65	2.53	2.92	2.33	2.22	2.11	2.37	3.58	3.26	2.72	2.95
Izumo4	2.92	2.6	0.9	3.06	0.25	0	0.54	2.38	0.84	1.16	0.62	0	0.48	0.23	0.99	1.63	0	0	0.4	0.37	0.42	0	0.19	1.08	0.25	0	0.21	0.7	0.74
Pcolce2	1.53	2.31	4.38	3.38	2.52	4.69	4.77	4.12	1.49	2.2	4.5	3.56	4.25	4.39	4.55	2.97	3.74	3.9	3.35	3.63	3.36	3.41	4.22	1.23	0	1.52	2.73	3.47	1.77
Tnfrsf1a	4.72	4.71	4.49	4.62	4.15	4.03	4.98	3.31	3.3	4.17	4.78	4.33	4.38	3.62	4.89	3.58	3.66	3.51	3.9	3.52	4.52	4.53	4.42	1.24	3.78	2.94	3.41	3.83	3.54
H2-DMb1	2.3	0	0	0	0	1.17	0.37	0	0	0	3.14	2.73	0.92	0	0	0	0.15	0	0	0	0	0	0	0	0	0	0	0	0
Gm10393	5.03	4.26	3.01	5.05	3.83	5.06	4.06	0	5.54	2.77	4.26	4.78	5.77	4.2	3.77	3.01	5.18	3.3	3.94	3.38	1.8	3.54	4.28	5.12	0	4.43	4.19	1.68	3.69
Rnf39	2.05	1.02	1.6	1.32	0	0.67	1.46	0	0	0	0	2.05	0	1.83	0.96	0	0	0	0.23	0.21	0	0	0.54	0	0.69	0	0.69	0	0
Por	5.59	5.23	5	6.22	6.06	5.82	6.12	6.31	4.63	5.17	5.75	5.97	5.48	5.13	5.26	5.06	5.27	4.67	5.24	4.93	5.29	4.99	5.05	3.76	4.66	5.56	4.86	4.72	4.37
Fam169a	2.37	3.84	3.07	2.56	3.15	3.47	3.53	4.35	1.01	3.75	3.63	3.15	3.02	2.77	3.06	1.15	1.71	2.86	2.82	2.74	2.84	2.95	2.93	2.42	2.57	1.8	2.73	2.15	2.22
Mex3b	4.8	3.59	4.72	4.59	4.06	4.07	3.99	3.67	3.78	3.36	3.79	3.9	3.19	3.56	3.98	3.47	3.75	2.46	2.94	3.28	3.67	3.82	4	3.38	1.3	3.46	3.21	3.45	3.2
Sez6l2	3.32	2.39	3.11	2.21	0.15	0.9	2.35	0.06	2.41	1.36	1.17	0.1	1.33	1.45	1.33	1.91	0	1.27	0.16	0.61	1.39	0.04	1.15	0	2.33	0.79	0.69	0.57	1.45
Cited2	5.94	5.79	6.12	6.32	6.54	5.77	5.54	6.2	5	6.1	5.62	5.59	5.13	5.22	5.42	5.81	4.28	5.28	5.19	4.66	4.7	5.05	5.22	5.01	5.82	5.14	4.57	4.83	5.29
Wnt6	0.27	0.18	0	0.54	2.24	0.29	0.31	0.21	2.44	0	1.22	0	1.89	0.38	0.62	0.13	0	0	0	0	0	0	0.07	0	0	0	0	0	0
B3gnt7	3.31	3.03	4.22	3.93	3.32	4.36	4.1	4.57	2.75	3.45	3.84	3.25	3.06	3.75	3.23	3.99	2.49	2.39	3	3.24	1.3	3.29	2.91	4.42	2.47	2.72	2.87	2.63	3.17
Lhfpl4	0.86	2.18	1.28	1.02	2.24	1.32	1.2	3.6	0.25	0	1.85	1.88	0.11	1.01	0.68	0.5	1.46	0.04	1.3	0.54	0.34	0.63	0.25	0	2.45	0.5	0.09	0.44	0
2900011O08Rik	3.1	3.99	4.52	3.01	1.17	3.68	2.75	1.26	2.29	3.15	2.14	4.12	3.28	3.76	2.99	3.82	3.18	1.58	2.75	3.57	3.16	2.28	0.78	4.07	2.64	0.77	2.26	0.98	0.72
Btn2a2	0.24	1.43	0	0.1	1.9	1.52	0.11	0	0	0	2.58	0	1.82	0.78	0	0	0	0	0	0	0	0.15	0	0	0	0	0	0	0
Abcg2	5.94	6.08	5.69	4.54	4.68	5.27	5.08	5.06	4.92	4.54	4.11	5.41	4.1	4.49	4.73	5.28	3.43	3.84	4.26	4.32	3.71	4.45	5.62	1.96	4.58	4.37	4.2	4.62	5.41
Dclre1c	5.52	5.78	5.63	5.02	5.85	4.38	4.32	5.76	5.89	6.12	4.3	4.84	4.96	4.47	3.98	4.42	4.8	5.7	4.2	3.99	4.51	3.83	4.07	5.11	4.99	4.06	4.11	3.77	4.53
Galnt12	3	3.48	0.83	1.99	2.35	3.01	1.33	3.2	0	2.2	1.47	0.6	1.78	0.74	1.87	0	1.81	0	1.38	0.07	1.57	0	1.34	2.85	0	2.53	2.08	1.28	1.48
0610009L18Rik	2.6	1.74	0	0	0	0.58	1.54	0	3.27	0	3.96	1.46	2.39	1.87	0.89	0	0	1.44	0	2.76	2.1	0	3.05	0	0	0	0	0	0
Amt	3.08	0	3.8	2.9	2.47	1.52	2.74	1.99	1.14	0	0	3.04	2.74	2.97	1.47	3.45	0	1.52	0.14	1.1	2.25	0.14	0	0	0.16	4.67	2.6	0	2.26
Sdc1	4.72	4.95	5.22	5.49	4.33	5.09	5.38	5.33	4.11	4.08	5.42	5.25	4.33	5.46	5.43	4.13	3.92	4.25	3.69	4.56	4.77	5.01	4.62	4.5	2.58	4.23	4.48	4.79	4.51
Alx3	0	3.01	0	2.86	0.38	1.69	2.3	0	0	3.07	0.27	0.31	3.02	2.36	2.47	0	0	1.99	1.22	1.53	1.03	1.81	1.08	0	0	0	0.09	0.21	1.77
Znrd1	8.51	7.81	8.27	8.56	8	7.96	8.15	8.64	8.08	8.03	7.81	7.89	7.93	7.97	7.77	7.65	7.49	7.51	7.54	7.69	7.82	6.86	6.99	8	7.65	6.86	7.29	7.15	7.23
Cdc42ep4	4.64	3.83	4.8	4.49	5.17	5.11	5.12	4.85	4.31	4.42	4.81	4.71	4.62	4.57	5.16	3.72	4.52	4.09	3.74	4.24	4.27	4.28	4.87	2.93	2.79	3.76	3.68	4.42	5.05
Taco1	3.06	2.76	3.77	2.85	3.31	3.05	3.13	2.4	1.66	2.24	3.22	3.76	3.08	3.94	3.1	1.78	0	2.3	2.04	3.08	1.33	2.34	3.6	2.94	1.02	3.28	2.06	3.14	3.86
Rad54l	3.93	3.72	4.13	4.42	5.25	4.41	4.35	4	4	4.6	4.91	4.41	4.24	3.93	4.53	3.95	3.43	4.61	3.6	4.48	3.98	3.9	3.97	1.29	3.27	3.87	3.63	4.29	2.73
Pdzrn3	4.03	3.02	3.5	2.12	4.37	3.38	4.08	2.13	4.25	3.1	4.07	3.33	3.66	4.21	4.46	3.85	3.36	1.78	3.04	3.82	1.41	4.05	4.07	2.32	2.47	2.83	2.02	2.69	2.92
A230072C01Rik	3.15	1.66	3.77	1.91	4.23	3.09	1.64	3.66	3.73	3.75	1.56	2.02	2.43	2.93	3.54	1.84	0.85	2.22	1.46	2.93	1.99	2.82	2.21	2.12	1.58	2.74	2.27	2.39	3.3
1700021C14Rik	6.24	5.63	6.77	5.87	6.79	5.64	5.76	7.25	7.31	6.36	5.96	5.76	5.93	5.8	5.53	6.17	5.89	5.67	4.95	5.39	5.99	4.79	6.56	5.8	5.92	4.33	4.64	5.15	5.74
Gpx8	5.83	6.26	5.77	5.71	6.64	6.14	5.65	6.11	6.33	4.64	6.06	6.1	5.83	6.01	5.79	4.48	4.3	5.55	5.8	5.59	5.73	5.85	5.49	4.62	5.24	5.87	4.95	4.83	5.21
Vrtn	4.68	4.77	4.68	5.36	5.63	5.13	5.71	3.94	4.41	4.59	4.79	5.39	4.53	5.1	5.81	4.29	3.76	3.42	4.08	3.86	4.3	4.27	4.89	4.57	3.69	4.57	4.55	5.02	4.85
Ap1s2	3.9	3.78	5.15	4.19	4.69	4.89	4.52	3.26	1.92	4.31	3.91	3.73	3.18	3.47	4.28	4.01	2.05	3.15	4.12	3.93	3.93	3.58	2.72	2.75	3.59	3.33	3.41	3.27	2
E030030I06Rik	3.52	3.41	3.83	3.97	4.15	3.04	2.18	3.51	3.16	0	3.02	3.51	4.71	3.24	3.08	3.08	0.8	2.63	2.91	2.35	2.71	1.99	3	4.06	2.66	2.45	2.43	2.14	2.51
Nap1l5	0	0	0.42	1.79	1.07	0.81	0.62	0.12	1.35	0	2.51	0.21	1.76	1.23	0.98	0	0	1.05	0.09	0	0	0	0	0	0	1.41	0.09	0	0
Atp6v1c2	0	1.84	3.09	0	0.13	0.4	0.59	0	2.93	0	2.37	0.26	0	0	0.89	0	0	1.48	0	0	0	0	0	0	0	0	0.83	0	0
Dab1	5.62	4.08	3.72	3.55	4.22	3.58	3.67	2.82	3.28	5.26	3.49	3.74	2.07	2.61	2.18	3.77	1.31	2.35	3.39	2.17	3.32	2.07	1.79	4.39	2.89	4.11	4.55	3.1	1.74
Sirt4	0	0	2.8	2.48	1.75	1.27	1.88	0	3.9	0.39	0	0.14	0	1.2	1.88	0.35	0.23	1.12	1.46	0.19	0.22	0.86	1.64	0	0	0	0.11	0	1
Abi2	5.05	4.67	4.63	5.01	4.88	4.88	4.55	4.86	5.27	4.51	5.15	5.24	4.43	3.57	4.28	4.24	4.32	4.85	4.16	4.17	3.42	4.15	3.9	3.92	3.89	3.85	4	3.8	4.29
Slc16a7	0	0	1.93	1.76	0.08	0.09	0	0.09	2.49	0	2.43	0.3	0	2.1	0.47	0	0.27	0	0	0.46	0.19	0	0	0	0	0	0.25	0.5	0
Slc25a20	0.94	0.31	3.95	4.05	3.33	3.28	3.6	4.26	3.85	1.88	3.43	3.16	2.47	3.37	3.99	0.55	0.1	2.1	2.98	2.46	3.46	2.41	3.06	1.66	2.21	3.41	2.98	2.65	3.5
Tnfrsf1b	1.2	1.49	1.64	0.75	1.06	1.35	0.63	2.42	1.43	0.32	0.03	0.07	0.04	1.27	1.55	0	0	0.82	0.17	0.03	0.5	0.86	1.25	0	0	0.64	0	0.71	0
Ripk3	1.02	0.46	2.37	3.06	0	2.31	2.78	0	0	0	0	3.2	0	1.65	2.18	0	0	0.1	0.33	0.08	0.18	0.77	2.02	0	0	0	2.54	0.31	2.18
Phf6	4.62	4.5	4.23	4.61	4.36	4.81	4.67	4.48	4.96	4.9	4.22	4.84	4.72	4.29	4.45	3.93	4.52	4.68	2.96	3.5	3.81	4.07	3.48	4.24	4.44	3.75	3.67	4.02	3.77
Aph1b	1.96	1.77	1.6	2.11	2.55	1.17	1.68	2.1	0.43	0.75	1.13	1.66	1	2.05	1.43	0.38	0.9	0.95	0.75	1.18	0.31	1.5	1.44	0	0	0.77	1.43	1.02	1.96
Pbld1	5.44	5.25	5.52	4.53	5.51	4.13	3.96	5.07	5.8	5.61	3.84	4.4	4.68	3.76	3.91	4.07	4.92	5.46	3.73	3.57	4.09	3.44	3.63	4.91	4.9	3.42	3.72	3.36	4.2
Dach1	1.49	0.55	0.77	1.18	2.26	1.68	2.47	0	0	1.29	1.94	1.77	1.66	1.65	1.45	0	0.03	1.62	0	1.04	1.12	1.44	0.86	0.06	0	0.24	0.89	1.37	0.93
Mesp1	7.71	7.12	7.69	6.9	6.52	7.12	7.85	7.55	7.63	6.51	7.62	6.79	7.89	7.62	7.98	7.34	7.12	7.1	6.63	7.42	7.19	6.82	6.76	6.64	6.37	5.15	6.11	6.85	6.44
Zswim4	1.94	2.63	3.29	3.4	3.84	2.46	3.01	2.86	3.06	1.97	3.44	3.6	2.9	2.74	2.66	2.89	2.99	3.06	2.42	2.09	2.4	2.02	1.41	0.8	2.34	2.89	2.78	1.82	1.81
Ypel3	7.05	6.41	6.59	6.44	6.08	5.7	5.62	7.04	6.19	6.29	5.54	5.8	5.69	5.36	5.65	5.16	6.62	5.9	5.21	5.95	5.96	5.21	4.66	4.7	5.8	5.8	4.99	5.02	5.23
Anxa5	4.79	4.9	4.79	5.6	5.06	4.86	4.53	5.23	4.71	3.66	5.11	3.87	4.82	4.51	4.43	5.52	5.42	4.54	4.94	4.39	4.1	3.77	2.91	2.34	3.85	3.84	3.95	3.6	3.84
Mdfic	1.58	2.01	1.91	2.51	2.22	1.67	1.5	0.83	2.68	1.67	2.62	1.91	1.09	1.13	1.8	2.76	0	0.52	0	1.49	1.49	1.48	1.6	1.91	1.05	1.32	1.28	0.93	0.37
Anks6	1.53	1.32	1.3	0.6	0	1.29	1.19	1.32	0	0.26	0.44	1.3	1.92	0.22	1.41	0	0.41	1.13	0	0	0.04	0.89	0.73	0	0	0	0.51	0.2	0.14
BC046331	2.49	3.22	4.16	3.21	3.44	3.06	3.43	1.97	2.47	3.92	3.88	2.95	3.44	3.26	3.3	2.53	1.12	2.41	2.62	3.44	3.07	2.42	3.02	0.1	2.9	3	3.08	3.13	3.04
Cxcr2	5.47	5.49	5.6	4.53	5.69	4	3.77	5.3	5.91	5.69	3.73	4.49	4.51	3.88	3.7	4.14	4.85	5.64	4.04	3.47	4.1	3.49	3.65	5.03	4.87	3.82	3.53	3.38	3.86
Zfp2	2.48	2.23	2.39	0.56	4.41	3.26	2.25	0.63	0.06	2.61	2.35	3.3	2.62	2.08	3.01	0.61	3.11	0.41	1.36	2.18	1.01	2.52	1.17	0.87	1.04	3.44	2.08	1.62	1.47
BC068281	2.55	3.04	2.13	2.71	3.5	1.26	2.79	1.41	4.59	2.26	2.21	1.66	1.48	1.01	1.83	0.44	1.52	1.62	1.6	1.66	2.76	2.08	2.17	1.94	0.29	1.54	1.71	2.02	1.72
2310061J03Rik	1.41	1.84	1.28	2.87	3.31	1.62	1.44	1.7	0	0	0	1.6	0	2.18	0.66	2.08	0	0	1.45	0	0.14	1.57	0.87	0.15	0	1.28	0	0.69	1.29
1700001G11Rik	2.29	0	0	1.22	0	1.95	0.4	0	0	0	2.02	2.31	0	0.99	2.36	0	0	0	0	0.85	0	1.42	0	0	0	0	0	1.31	0
Tcfl5	4.42	4.22	4.28	3.81	4.34	3.62	4.21	4.58	4.08	3.46	4.28	3.88	3.8	3.12	2.54	3.26	3.23	2.45	4.03	3.11	3.23	3.25	2.89	3.85	2.34	4.07	3.38	3.25	3.36
Ooep	3.15	3.39	3.27	2.69	2.79	2.7	1.92	3.5	4.27	0	1.78	2.07	1.33	1.88	1.31	2.83	2.6	1.52	2.16	2.1	2.63	1.56	2.04	2.37	1.5	1.33	1.22	0.51	0.25
Pycr2	6.9	7.22	6.67	6.97	6.6	7.27	6.97	6.81	6.39	6.76	7.01	6.7	6.81	6.61	6.55	7.14	6.53	6.27	6.41	6.63	6.09	6.3	5.66	6.9	5.34	6.18	5.54	6.15	5.26
Adam19	4.29	4.19	4.68	3.78	4.23	3.95	3.74	4.51	4.95	3.71	4.07	4.54	4.03	3.91	3.26	4.45	4.6	3.65	3.77	3.8	3.53	3.28	3	3.27	2.63	3.51	3.95	2.79	2.48
Shroom2	1.95	2.75	1.61	1.81	2.46	2.15	2.02	2.65	0.8	2.01	2.19	2.73	0.95	1.19	1.34	2.46	1.15	2.02	1.22	1.44	0.85	1.02	0.29	2.26	0.57	1.65	1.59	1.02	0.19
Znrf3	2.25	2.92	2.88	2.67	2.47	2.8	2.97	2.27	2.81	2.65	2.16	3	2.54	2.82	3.5	0.17	0.07	2.15	2.36	2.44	2.1	3.1	2.11	1.94	2.99	2.21	2.9	2.12	2.37
Zfp788	2.26	1.99	2.43	3.05	0.76	2.88	2.04	1.34	2.7	1.97	3.02	1.35	2.33	2.65	1.88	0.82	0.08	1.85	1.67	2.65	1.6	2.36	2.93	0.39	0.45	1.09	2.33	2.28	1.01
Rnf113a2	4.49	4.71	4.9	4.82	4.58	4.51	4.81	5.02	4.7	3.77	4.13	4.94	4.5	3.54	3.59	4.6	1.59	3.99	4.63	4.68	3.36	4	4.37	2.59	4.06	3.94	4.67	3.75	3.35
Snrpn,Snurf	8.55	8.18	8.71	8.74	8.66	8.35	8.42	8.63	8.08	8.23	8.81	8.62	8.07	8.08	7.86	8.15	8.66	7.79	8.2	7.99	7.54	7.33	7.27	9.13	7.33	7.73	7.49	7.13	6.89
Cml1	2.58	0.22	0.66	3.19	0	0	2.43	0	4.34	4.67	3.06	4.6	2.35	2.66	1.54	0	0.21	0.4	0.19	2.9	0	0.81	0.32	4.39	0	4.22	1.65	2.35	3.76
Depdc1b	1.89	2.43	2.34	2.97	1.33	2.58	2.21	0.17	2.85	1.44	3.23	2.73	1.21	2.29	1.68	1.91	0	0.38	2.45	2.06	2.53	2.14	1.75	0	1.58	0	2.46	0.96	2.1
Lamb1	4.01	3.82	4.15	4.95	3.93	4.4	4.57	3.86	2.92	3.04	4.15	3.72	2.78	3.66	3.53	3.23	2.07	2.92	2.93	2.87	2.84	3.09	3.54	2.85	3.34	4.09	4.05	2.98	3.94
Gem	3.14	0	0	2.95	0.08	1.75	0.59	0	0.25	1.07	1.36	0	0	1.79	1.49	0.34	0	0.08	0.59	0	0.07	0	1.25	0.15	0.31	0	0	0	1.81
Klf9	4.11	2.59	2.89	2.39	2.94	1.96	2.54	2.98	3.18	3.12	2.6	3.38	3.62	2.45	2.37	2.71	2.95	2.75	1.92	2.35	2.28	1.88	2.49	1.92	1.91	1.23	2.26	2.01	2.68
Oxct1	4.23	4.93	4.54	4.95	4.78	5.12	4.47	4.55	3.95	2.67	4.94	4.2	4.41	4.26	4.89	4.45	3.83	3.65	4.09	4.07	3.95	4.11	4.07	3.19	3.46	3.83	3.42	3.67	3.74
Ticam2	0	2.2	0.9	0	0.48	1.82	1.9	0.79	2.68	1.83	2.84	0.5	0.32	1.22	0.74	0.04	2.02	1	0.95	0.9	0.14	0.82	0.43	1.44	0	0.37	0	0	0
2810408I11Rik	6.64	6.72	6.73	6.53	6.59	6.29	6.01	7.19	7.05	5.93	6.98	6.96	6.14	6.21	6.1	6.84	6.86	6.36	5.89	6.18	6.02	5.65	5.05	4.91	5.63	5.51	6.14	5.56	6.04
Ptgs1	0	0	0.21	2.24	1.16	1.4	1.53	2.08	0	0.63	2.04	0	0	0	0	0.14	0	0	0	0	0	0.98	0	0	0	0	0.16	0	0.37
Mt3	0	3.47	0	2.05	1.69	0	1.57	0	2.72	3.14	4.1	2.01	3.91	1.64	0.68	3	3.41	1.23	1.54	0.5	0	0	0	1.96	1.64	0	1.51	0	1.52
Rasa3	1.43	0.13	1.02	1.98	3.03	1.36	1.93	0	0.05	1.21	1.41	0.5	1.87	0.92	1.74	1.21	0.08	0.56	0	1.08	0.68	0.44	0.03	1.32	0.2	0.05	0.9	1.33	0.61
Acsl5	2.33	1.75	1.69	2.97	2.65	2.76	2.81	1.8	1.16	2.16	3.35	1.34	2.3	2.41	2.01	3.21	2.87	1.11	0.78	1.72	1.77	1.88	0.79	0.34	0.06	3.05	2.61	0.43	1.79
Kcne1l	2.16	0.5	2.27	2.82	0	1.75	0	0	0	0	3.19	0	1.85	1.8	2.22	0	0	0	1.26	2.47	0	2.11	0	0	0	1.5	0.12	0.29	0.73
Stradb	2.1	1.51	3.44	0.92	3.52	2.08	1.88	2.54	0	2.53	3.35	2.25	0.08	2.88	2.9	0.71	0.15	2.09	2.06	0.39	0	1.88	1.9	0	0	4.18	2.09	2.39	3.17
Gm5860	2.94	3.69	3.22	2.33	3.02	2.31	1.89	2.97	3.28	3.43	2.11	2.35	2.8	2.15	2.31	2.41	2.35	3.06	2.45	1.74	1.67	2.49	1.24	2.56	2.67	2.06	1.49	1.6	1.46
Wipf3	1.66	2.33	1.79	2.62	1.57	2.02	1.63	2.89	1.69	2.31	1.85	1.04	1.39	1.42	1.01	2.67	2.83	0.71	0.63	0.24	0.61	0.73	0.03	1.34	2.1	2.01	2.08	0.37	0.25
Echdc2	4.81	5.03	5.36	5.51	6.02	5.67	5.84	5.68	5.09	4.81	5.87	4.98	6.17	5.1	5.59	4.46	5.21	4.99	4.15	5.39	4.54	5.28	5.22	2.39	5.24	4.8	4.71	5.53	5.4
Itpr1	1.77	2.73	2.15	2.24	2.68	2.63	2.36	2.32	2.5	2.14	2.3	2.67	2.19	2.33	2.66	2.53	1.79	1.71	2.11	2.3	2.08	1.33	2.55	0.91	0.99	1.36	1.65	1.69	1.51
Sox11	5	5	5.49	5.16	5.45	5.11	5.14	5.05	5.33	5.06	4.92	5.08	5.11	4.78	5.34	4.6	4.02	4.47	4.58	4.51	4.91	4.9	4.53	4.69	4.58	3.96	4.45	4.39	4.54
Lrrc18	3.12	1	3.27	1.87	0	0.37	0.46	0.31	0	2.13	0	0.15	0	0	1.13	0	0	1.1	0	0	0	0.82	0	0	0	0	0.12	1.15	0.98
Slfn5	5.11	4.98	5.18	4.12	5.28	3.76	3.36	5	5.46	5.35	3.53	4.15	4.23	3.6	3.39	3.86	4.48	5.22	3.53	3.31	4.08	3.33	3.53	4.57	4.54	3.18	3.09	3.11	3.54
1190002H23Rik	0	1.36	2.2	0	0	1.63	1.05	0	0	2.57	0	2.7	0	0	2.02	0	0.24	0	0	0.81	1.55	0.23	0.2	0	0	0	0	0.91	0
1810044D09Rik	5.83	5.73	5.09	3.27	5.39	4.3	3.81	5.35	5.88	4.74	4.44	4.33	4.97	4.39	4.42	2.4	5.51	4.23	4.34	4.94	5.16	3.52	4.16	4.76	1.6	5.12	4.28	3.83	4.61
Mmp14	4.9	5.16	5.15	4.9	5.24	5.27	4.9	4.67	4.6	4.09	3.81	3.85	3.9	4.73	4.36	4.08	5.01	3.53	3.9	4.01	5.06	4.33	4.29	3.32	4.02	3.96	3.95	3.91	2.85
Mup6	0	0.61	0	0	0	3.76	2.29	0	3.84	0	0	1.49	0	0	0.67	0	0	0	0	0	0	0	0	0	0	0	0	3.15	0
Egfl8	0	0	0	0.67	2.69	0	1.18	1.72	2.31	0	1.43	1.81	1.02	1.84	0	0	0	0.61	0	0.28	0.17	0.32	0	0	0	0.62	0.96	1.42	0.67
Ptk7	5.44	5.88	5.83	6.28	6.45	6.21	6.16	5.81	5.86	5.24	5.77	6.43	5.49	6.21	5.87	5.4	6.12	5.08	5.36	5.25	5.67	5.48	5.84	5.64	4.78	5.11	4.65	4.76	5.22
Apbb3	4	3.13	3.7	4.21	3.48	3.34	2.59	4.03	2.96	4.86	2.86	2.27	3.24	3.28	3.26	2.83	0.09	3.1	3.26	2.99	3.06	3.65	3.5	3.09	2.61	3.36	1.88	3.63	2.13
Omd	3.77	4.08	4.13	3.04	3.88	2.61	2.52	4.22	4.3	3.97	2.66	3.18	3.36	2.67	2.99	2.69	3.32	3.94	2.55	2.32	2.61	2.27	3.13	3.58	3.33	2.42	2.27	2.13	2.78
D430020J02Rik	1.43	0.66	2.36	2.43	3.23	1.18	1.16	0	0.69	1.82	1.22	1.09	2.02	1.36	1.8	0.34	0	0.34	1.31	0.86	1.81	1.02	0.41	0	0	1.19	2.25	1.31	1.5
Zfp595	2.18	1.92	0.78	1.11	1.76	0.41	0.5	0.05	0	0	1.37	1.29	1.91	0.08	1.65	0	0	0	0.04	0.03	0	1.21	0.07	0.04	1.17	1.49	0.79	0.53	0.06
Aph1c	1.43	0.69	1.66	1.74	0.07	1.2	1.69	0.78	0.35	0	1	0.48	1.13	0.52	1.05	0	1.27	0.38	0	0	0.03	0.64	0.25	0	0	0.69	0.36	0.32	0.37
Tiam1	1.19	1.19	2.34	1.34	0.41	1.74	1.82	2.68	0.7	1.85	2.25	1.34	1.88	1.36	1.25	0.5	0.26	0.64	0.93	1.42	0.74	1.54	2.07	1.01	0.62	1.02	0.51	1.16	0.82
Zmynd8	7.53	7.49	7.58	6.61	7.67	6.27	6.09	7.35	7.85	7.95	6.07	6.75	6.79	6.01	6.04	6.32	6.89	7.63	6.03	6.04	6.36	5.78	5.84	7.05	6.87	5.95	5.87	5.75	6.21
Prmt8	0.61	3.32	1.78	0.56	3.39	2.4	0.98	1.42	3.66	0.68	2.03	1.07	3.07	2.28	1.15	0.22	2.97	2.52	2.44	2.61	1.73	2.03	0.06	1.2	0	0.69	0.36	1	0.16
Wnt3	1.33	2.45	1.98	1.67	2.63	2.68	3.02	1.81	0	1.66	0.15	1.38	1.94	1.8	3.68	1.7	0	0	0	0.81	2.32	2.13	3.2	0	0.73	0.44	1.67	2.34	2.45
Spag9	2.61	2.3	2.4	2.7	2.08	2.72	2.51	3.45	2.22	1.05	2.17	1.98	2.91	1.68	2.61	2.41	0.31	1.51	0.8	2.23	1.02	2.55	1.97	1.66	1.49	2.22	2.8	1.62	1.93
Gm561	7.06	6.74	7.63	7.37	7.18	5.84	5.93	7.66	7.08	6.71	7.19	6.55	6.29	6.21	5.87	6.06	6.66	6.16	5.7	5.76	6.63	6.1	5.81	6.49	6.76	6.62	5.79	5.58	5.94
Elmod2	1.38	1.42	0.28	1.22	2.62	2.1	1.17	1.52	1.96	2.02	1.53	1.25	1.01	1.24	2.01	0.45	1.32	0	0.36	0.91	1.35	1.36	2.39	0	0.31	1.27	0.64	0.69	1.7
Adcy3	0.62	0.73	0.26	1.39	1.67	1.18	1.83	0.05	0.99	0.64	1.06	1.68	3.13	2.09	2.2	0.06	1.7	1.23	0	1.41	0.32	1.18	1.68	0	0.08	0.1	0.61	0.86	0.54
Tstd1	2.42	1.33	2.62	3.31	0	1.87	1.51	0	1.64	4.26	0	2.97	1.07	0.58	1.09	2.17	0.97	0	1.89	1.75	3.27	0.58	0	0	0.59	0	0.52	2.85	0
Jam3	5.7	5.95	4.93	5.18	5.2	5.38	5.38	5.28	5.45	3.77	5.61	4.97	4.32	5.55	5.28	4.21	5.25	4.86	4.65	5.36	4.48	5.12	5.17	4.91	2.58	3.94	4.11	4.77	4.94
Apoa2	3.75	3.7	3.59	5.2	4.68	3.96	0.77	2.71	0	4.4	3.1	3.44	2.06	1.72	3.33	4.62	0	3.7	3.43	2.34	1.91	1.1	1.44	2.74	4.04	0	2.7	1.66	5.25
Spred2	2.63	3.08	2.57	2.73	2.94	1.93	3.47	0.21	0.61	0.71	2.71	2.33	1.36	2.2	2.23	2.54	2.8	2.21	1.05	1.02	1.95	1.33	2.15	0.63	0.71	0.53	2.34	1.26	0.69
Gnmt	2.5	1.97	0	0	3.31	1.34	2.1	0	0	2.93	0	2.05	2.36	0	0.74	0	0	0	0.19	2.43	0	1.11	0.45	0	1.3	1.65	2.06	0.44	0
Fgf10	1.58	1.83	0.53	0.6	0	2.11	2.51	2.9	1.23	0.23	1.82	1.26	0.42	0.76	1.6	0.78	0	0.34	0.06	0.14	1.67	1.46	1.79	0	0	1.61	0.35	0.8	0.71
Zfp738	2.35	2.94	2.56	0.13	0.44	1.55	2.31	0.13	0.99	3.07	1.27	1.78	2.82	1.31	2.06	1.97	0.04	0.96	0.89	0.79	1.86	1.29	1.77	0.89	0.15	0.99	0.7	1.96	1.36
Zfp566	4.37	3.55	4.14	4.59	4.1	4.22	4.09	4.39	4.1	4.81	5.11	2.32	4.23	2.29	3.6	3.58	1.73	3.3	3.22	3.35	4.09	4.57	4.65	0.57	3.97	3.47	3.25	4.14	3.66
Ttll9	0.19	0.48	0.44	0.1	0.06	1.61	0.25	3.36	0	1.17	0.23	2.37	1.88	0	1.55	3.06	0	0	0	0.78	0	0	0.05	0	0.06	0.22	0	0	0.25
Nuak1	0.7	0.55	1.1	2.19	1	1.58	1.94	1.61	1.67	0	1.44	0.8	1.51	1.17	1.25	0.28	0	0.25	0.27	0.53	0.89	0.6	0.24	0	1.66	1.41	0.71	0.85	1.23
Cnksr3	2.69	3.02	2.91	3.34	2.86	3.74	3.68	3.06	2.61	1.72	3.57	3.83	3.34	2.45	3.48	1.06	3.95	3.71	2.22	2.4	2.61	2.33	2.26	2.81	2.24	2.65	1.86	2.58	2.18
Camk2n2	1.34	0.16	1.08	1.02	2.1	0.64	0.67	0.36	3.21	2.82	0	2.23	2.3	2.12	0.9	1.22	0.15	0	1.09	0.94	1.19	0.14	1.17	0	1.43	1.34	0.14	0.48	1.91
Dact1	2.96	4.43	2.6	3.51	4.49	4.03	4.51	4.54	3.86	1.94	4.42	4.85	3.76	3.28	4.02	4.18	3.6	3.14	2.94	3.12	3.6	3.73	3.14	3.16	4.3	2.25	1.95	2.56	3.37
Ccdc40	2.17	2.48	2.09	1.59	0.84	2.27	1.98	3.18	0.14	2.82	1.71	2.4	2.61	2.41	1.96	0.61	1.34	1.65	1.75	0.85	2.09	1.78	3.1	0	0.07	1.75	1.54	2.16	1.57
Spred1	3.48	3.69	3.6	4.15	1.25	3.36	2.79	4.73	3.39	3.02	3.3	3.89	1.94	3.33	3.12	2.74	4	1.67	2.69	2.52	2.51	2.91	3.51	2.83	1.17	2.38	2.63	3.35	2.52
Zfp467	4.41	2.94	0.56	2.91	0.17	3.03	2.39	0.25	4.25	5.91	3.42	2.1	3.17	3.01	1.71	0.41	1.67	2.76	2	1.25	0.28	2.72	2.41	4.05	1.8	3.36	2.9	3.06	0.55
Gpr89	4.85	5.01	4.63	3.52	5.95	5.1	5.15	5.66	4.4	4.12	4.67	4.78	4.71	4.75	4.58	5.06	4.42	5.03	3.2	3.48	3.63	4.16	4.08	4.18	3.77	4.59	4.65	4.26	4.27
Fbp1	3.04	2.53	0	0	0	0	0.82	0	1.21	0	0	2.46	0	1.59	0.89	0	0	0	0	0	0	0	0	3.3	0	0	0	0	0.1
Hist1h4h	4.12	5.2	4.45	4.25	3.93	4.29	4.35	3.98	4.65	5.82	3.18	4.99	4.21	4.02	3.91	3.9	3.59	3.27	4.31	3.68	3.84	4.16	4.34	4.66	2.58	2.97	3.46	3.35	4.58
Abcc1	2.53	2.77	2.21	3.29	3.22	3.39	2.91	2.48	3.32	1.79	2.23	1.55	3.32	2.68	2.13	1.69	1.69	1.13	3.14	2.52	2.05	2.31	2.49	2.23	1.99	2.12	2.04	2.03	1.45
2210039B01Rik	1.61	2.28	3.08	1.96	2.75	1.33	1.83	2.37	2.24	3.02	1.58	1.91	2.3	1.24	1.5	0.44	2.53	2.12	1.62	0.99	1.1	1.37	1.71	2.1	2.59	0.88	1.61	1.05	0.54
Gm15645	5.59	5.34	5.38	4.65	5.27	4	3.53	5.23	5.73	5.75	3.93	4.38	4.63	3.71	3.79	4.05	4.81	5.65	3.85	3.41	4.37	3.85	3.7	4.91	4.98	3.49	3.68	3.27	3.88
A830007P12Rik	5.33	5.15	5.37	4.49	5.71	3.82	3.71	5.3	5.51	5.65	3.75	4.3	4.31	3.93	3.6	3.99	4.34	5.49	3.86	3.61	4.16	3.53	3.97	4.86	4.95	3.52	3.41	3.46	3.85
Podxl2	0	1.12	0	0.16	0.76	0.77	0.06	3.69	3.26	2.84	0.09	1.99	0.28	1.18	1.63	1.21	0	0.18	0.08	0	0.44	0	1.67	0.09	0	2.33	0.23	0.1	2.05
Prom1	3.04	3.71	3.87	1.76	2.03	3.76	3.15	3.53	4.36	2.59	2	2.24	2.51	2.46	2.93	1.56	1.93	2.68	3.04	2.71	2.46	2.68	2.29	1.91	2.92	2.08	3.05	1.79	1.65
Gm11627	4.82	3.78	4.12	3.42	6.26	3.26	3.79	4.86	3.81	4.88	4.61	4.22	3.53	3.95	4.3	4.08	4.08	4.61	3.31	2.98	2.88	3.56	3.29	4.16	4	4.35	3.96	2.67	3.18
Mrc2	1.52	2.27	2.68	2.22	1.8	1.72	1.47	2.06	0.39	2.48	1.69	2.12	1.81	1.97	2.03	2.38	0.91	0.11	1.63	1.68	0.77	1.28	1.8	2.03	1.22	1.06	1.14	1.29	0.8
Synrg	5.72	5.63	5.88	4.72	5.83	4.27	4.02	5.57	6.01	5.98	4.01	4.65	4.84	4.07	4.21	4.49	5.21	5.87	4.16	3.85	4.56	3.7	4.07	5.15	5.1	3.89	4.05	3.78	4.26
Fhl3	3.95	3.77	2.83	3.08	3.26	2.53	2.37	3.5	3.14	4.29	2.5	3.73	3.43	1.31	2.5	3.1	2.77	4.14	2.22	2.77	3.01	1.8	1.79	3.54	2.48	2.07	1.4	1.45	2.34
Apobec3	2.79	2.55	3.62	2.33	3.79	2.59	3.61	0.18	3.8	2.91	4.29	4.21	2.7	2.35	3.42	1.95	3.1	2.77	2.29	3.61	3.03	2.85	2.63	1.49	1.66	3.07	3.01	2.17	0.27
Adamts9	1.1	1.97	1.98	1.36	1.77	1.06	1.09	0.22	0.25	1.7	1.51	2.64	0.96	1.6	1.43	0.72	0.2	0.14	0.46	0.77	0.57	1.26	0.82	0.94	1.68	0.53	0.83	1.53	0.6
Nsg1	2.51	1.54	2.96	0.41	1.72	2.44	2.13	3.79	0.18	3.44	1.77	2.07	2.5	3.08	1.52	1.05	0.16	1.89	2.1	1.98	3.34	1.69	1.45	2.91	0.09	2.33	1.77	0.09	0.86
Cer1	2.66	2.94	0.46	4.13	0.11	2.4	0	5.35	0.33	2.94	3	4.32	5.08	3.82	0.41	7.76	5.81	6.25	8.43	6.78	5.58	4.59	1.39	8.71	8.69	9.34	9.01	7.26	5.32
Cfc1	0	1.38	0	2.43	2.3	4.26	4.39	1.95	0	0	0.21	0	4.97	5.44	6.08	6.44	4.65	3.74	1.92	2.51	6.17	7.66	8.32	5.04	4.86	6.02	6.72	7.69	8.12
Hesx1	0	0	0	0.31	0.19	0	0	0	0	0	0	2.01	0	0	0	0	2.55	2.84	5.2	4.14	3.24	2.13	0	4.6	5.37	7.17	7.44	4.93	1.33
Hsd11b2	2.32	1.04	2.52	0.93	0.62	0.52	0.13	0	0.48	1.31	2.18	0.21	3.93	3.48	2.32	3.78	2.16	2.61	4.12	3.15	4.82	4.85	5.38	4.27	5.12	5.39	5.3	4.68	3.78
Alx1	0	0	0	0	0.07	1.85	0.05	0	3.79	2.73	0.07	1.64	2.06	1.38	0.97	0	3.52	5.42	6.18	6.2	5.57	2.39	0	4.85	5.8	5.14	4.48	1.94	0
Rn45s	13.35	13.8	14.34	13.69	0	13.73	0	13.99	0	14.22	13.7	13.64	14.31	13.59	13.73	13.73	13.49	13.72	13.55	13.61	13.82	13.52	13.83	13.73	14.23	13.88	13.95	13.8	13.78
Sfrp1	3.67	3.49	3.72	2.89	0.98	1.98	1.15	3.7	5.14	4.67	3.79	4.36	4.85	3.19	1	4.85	5.8	5.94	6.72	6.2	6.73	5.71	3.68	5.77	6.57	6.5	6.81	6.1	5.04
Cldn6	5.81	3.77	1.24	5.87	5.08	4.82	4.48	5.52	1.66	4.54	5.61	5.33	5.42	6.13	3.52	8.87	7.04	6.39	8.36	4.84	3.38	3.92	4.89	8.63	8.87	9.83	9.15	8.09	7.85
Krt8	6.77	6.25	4.74	6.37	3.9	5.89	6.24	6.76	5.62	4.11	6.91	6.07	6.26	6.81	5.88	9.31	7.54	7.14	8.39	6.85	7.76	7.45	8.22	8.23	9.61	9.83	9.79	9.16	9.11
Hhex	0.81	1.72	0	1.79	1.59	1.24	0.26	1.15	0	0.23	0	0.88	2.09	1.83	1.81	4.76	2.45	3.29	4.37	3.16	2.27	1.99	1.67	4.05	5.75	5.58	5.36	4.14	1.1
Krt18	6.08	6.27	4.54	6.25	5.46	5.95	5.96	5.84	4.04	5.31	6.7	6.23	5.92	7.15	5.47	9.06	7.38	7.05	7.94	7	7.33	7.52	8.08	8.27	9.21	9.89	9.55	9.03	9.19
Pla2g12b	0	0	0.24	3.52	0	2.16	2.23	0	0	0	0	0	0	0.79	0.22	3.6	0	0.37	2.47	0.16	1.55	0.87	3.95	4.33	5.06	5.44	4.99	4.94	5.44
Myl7	6.34	7.28	6.89	5.84	5.67	6.77	5.55	5.48	8.9	9.08	7.81	8.07	9.54	8.82	8.19	6.94	10.11	9.81	10.42	10.34	10.78	9.9	9.93	9.78	9.69	9.48	9.44	10.05	10.75
Ttr	0.63	1.61	0.67	2.86	2.44	4.15	3.75	3.73	0	0	2.31	0.35	2.74	3.64	3.53	2.9	0	2.88	2.84	0.84	1.66	3	7.54	4.6	5.67	7.4	6.36	7.94	10.67
Spink3	9.77	9.63	6.25	10.03	6.86	9.68	9.48	9.84	9.04	6.82	8.97	8.54	8.3	9.06	7.86	11.14	9.75	9.94	10.54	7.95	7.59	9.03	11.47	11.79	13.42	12.87	12.44	12.57	14.34
Penk	0.53	1.91	0	2.44	0	0	1.89	0	2	0	2.21	2.68	3.7	3.41	1.06	2.94	1.24	3.6	4.24	4.93	5.87	4.29	1.53	2.65	4.79	4.67	5.09	4.68	3.17
1700019D03Rik	2.48	0	0	0	0	0.35	1.07	0	0	0	2.84	1.89	4.39	2.07	2.12	3.91	4.32	3.59	3.96	3.03	2.51	2.84	3.73	3.35	3.97	1.9	4.2	3.62	3.89
Reep6	0.2	0.51	2.52	1.03	0.19	2.07	2.47	0.22	2	0.3	0.33	0	0.46	2.19	2.25	3.37	3.4	3.8	3.31	2.06	0.25	1.82	3.12	3.92	4.49	4.62	4.32	4.06	5.51
Shisa2	0	1.1	2.24	2.18	0.22	2.38	0.7	3.18	1.08	3.24	2.93	1.32	0.6	1.03	1.05	3.91	2.59	3.37	4.4	3.78	3.6	2.73	3.44	3.02	5.47	5.52	5.46	4.05	2.72
Adrb3	0.07	0.64	0	1.5	1.74	1.73	1.82	0	0.75	3.64	1.35	2.22	3.74	3.75	2	1.14	2.45	3.36	4.97	5.24	5.8	4.56	3.82	2.98	3.94	4.19	4.5	4.8	3.61
Trh	7.45	4.89	3.06	6.76	3.28	5.06	4.45	6.71	5.52	5.49	6.5	7.18	4.91	6.55	2.59	8.49	8.18	7.2	9.24	5.64	4.41	4.16	3.06	8.61	10.9	10.76	10.11	9.25	6.76
Lypd2	0	1.22	1.32	0	0	2.2	0.49	4.61	0	0	0	4.1	3.06	3.55	2.01	5.63	0	4.75	4.84	4.1	2.77	3.18	3.31	2.94	6.79	5.42	5.49	2.96	0
Capn6	1.93	0.05	0	2.55	0.05	0.36	1.64	2.31	0.34	0	1.83	0	0	0.96	0.32	1.66	0.22	2.17	3.62	1.75	3.94	3.01	4.21	3.74	3.38	3.31	3.05	3.59	4.79
5730469M10Rik	3.02	5.18	1.91	4.86	3.79	4.55	4.33	4.42	3.22	1.67	4.84	5.23	2.72	5.1	4.8	6.64	6.12	5.33	6.42	4.49	4.64	5.56	6	7.18	6.42	7.16	6.91	6.49	7.01
C330013F16Rik	2.36	0	0.42	2.66	0	0.45	1.91	0	0	0	0	0	0.71	1.28	0	3.9	4.37	3.65	3.47	2.49	2.87	1.26	1.97	2.69	0	3.47	3.27	2.63	3.1
Podxl	2.76	2.96	0.96	3.33	0.87	2.44	1.76	2.82	1.32	1.17	1.6	1.81	1.46	1.62	2.39	3.95	3.52	3.67	3.32	2.39	1.57	3.17	4.76	4.98	5.04	5.69	5.23	4.22	5.67
Gpc4	2.5	2.73	2.49	2.48	2.48	1.78	2.27	3.22	1.4	4.18	2.74	0.63	1.33	1.21	1.33	3.44	3.15	2.3	5.31	4.68	4.28	3.68	3.67	3.45	5	5.73	5.82	5.07	4.63
Prss8	3.24	1.14	1.26	3	0.81	3.27	3.14	0.43	1.97	0.86	3.01	2.89	2.54	3.45	2.57	4.44	3.04	2.99	4.98	3.3	3.73	2.76	2.61	4.37	5.81	6.67	5.73	4.91	4.97
Dhrs11	2.32	1.9	0.69	2.36	4.31	0.45	2.84	0.17	0.15	0	0	2.61	1.29	2.2	1.92	4.45	3.39	2.95	3.95	2.76	2.85	3.01	3.75	4.33	2.09	4.22	3.63	3.98	5.23
Elf3	3.59	3.94	0.87	2.27	4.07	2.12	3.22	0.66	0.61	2.72	3.74	3.52	3.59	4.24	3.4	5.04	5.46	4.1	4.87	4.06	3.54	3.93	3.43	4.89	6.09	6.39	6.27	5.92	4.64
H19	4.93	3.74	3.57	4.44	3.37	5.12	5.57	3.88	5.22	3.74	4.22	4.34	5.85	6.01	6.4	6.02	4.82	5.72	6.17	5.65	6.72	7.17	8.2	5.57	6.8	7.41	6.99	7.75	9.59
Id1	4.62	5.53	2.92	4.65	3.92	6.37	6.9	3.92	2.04	1.2	4.44	5.55	6.1	6.94	7.14	4.36	4.99	4.08	6.33	6.24	7.7	8.16	8.07	4.49	7.12	8.04	8.3	8.79	9.01
Rhox5	5.3	6.46	1.42	6.43	4.15	5.46	5.67	4.44	4.87	0.34	4.95	1.21	3.77	4.38	4.65	7.07	5.08	5.56	6.04	4.45	3.33	5.34	7.09	6.27	7.91	7.4	6.38	6.74	8.61
Gata1	0	0.76	0	0	0	0	0.13	0	0.49	0	0	0	1.04	1	0.11	4.16	1.48	0.93	3.54	1.35	3.15	0.09	0	4.34	3.45	3.23	3.4	1.42	0.35
Cldn7	5.32	2.72	2.91	4.02	0.44	3.56	3.29	3.03	5.33	3.77	3.98	3.73	3.09	3.43	2.63	6	5.45	5.53	6.05	3.34	2.55	3.27	2.13	6.91	6.86	7.83	6.89	5.96	6.36
Foxa2	4.02	2.34	1.79	1.1	0.25	1.57	1.19	3.28	2.12	2.43	3.58	2.84	1.1	1.93	1.2	6.18	3.46	4.3	4.98	2.36	1.74	1.65	0.81	5.37	6.44	5.93	5.74	4.16	2.7
Fgfr3	0.09	0.04	0.24	0	0	1.53	1.81	0	2.14	0.73	1.14	0	1.06	2.02	2.23	1.64	0.69	2.51	2.51	2.8	3.04	4.5	4.47	1.68	1.9	2.35	2.85	3.54	4.8
Col2a1	0	0.04	0.04	0	0.04	0	0.59	0	0	0.04	0.53	0.48	0.07	0.54	0.23	2.86	0.77	1.61	2.32	1.54	0.81	1.09	0.95	1.79	4.04	3.95	2.58	2.75	2.46
Hes1	2.82	2.7	1.2	3.39	3.49	3.71	2.82	3.36	1.55	1.79	2.59	3.06	2.77	2.61	3.11	4.75	2.91	4.66	4.7	2.62	4.15	4.76	4.7	5.51	5.43	5.39	5.82	5.13	4.74
Sox17	2.89	2.62	0.42	1.75	1.08	1.42	2.67	3.6	1.3	1.59	3.79	2.55	1.35	2.26	0.8	3.72	3.18	3.52	5.16	2.22	1.91	1.15	1.93	4.59	4.82	6.57	6.56	5.67	4.01
Ovol2	2.6	2.6	0.2	0	0	0.38	0.4	0	0	0.36	0.31	2.46	1.9	0	0.74	4.23	3.15	3.18	3.35	3.13	1.95	0.65	0.66	0.7	3.81	4.62	3.96	2.88	1.46
Otx2	3.36	3.99	3.66	1.73	4.32	3.34	1.75	1.23	5.18	3.2	2.93	4.41	4.11	3.64	1.12	4.72	5.2	6.1	5.82	6	5.23	4.02	2.33	5.81	6.07	6.13	6.24	4.08	3.17
Hsd3b7	0.22	0	0.64	1.01	0	1.67	0.66	0	0	0.32	0	2.65	0	0.53	1.78	2.91	3.02	1.55	2.43	1.53	2.45	1.16	2	4.11	3.15	2.96	2.13	2.67	2.93
Srgn	4.72	0.81	0.28	0.4	1.44	3.61	0.43	1.69	0.99	0.5	2.63	0.85	0.26	1.47	2.18	5.82	0.9	1.55	4.25	2.56	0.22	1.12	0.88	5.7	4.85	6.21	4.53	3.47	4.46
Ang,Rnase4	0.83	1.75	0	1.38	3.97	2.25	1.47	0.15	1.01	0	0	0.86	0.55	0.12	0.13	0	0	1.08	3.37	2.71	0.75	1.51	3.51	2.5	3.76	5.66	4.88	4.83	4.62
Trap1a	3.5	4.67	1.75	3.13	0.19	3.13	2.73	3.06	3	0.8	2.23	1.53	1.9	2.37	1.92	5.78	4.32	4.45	4.13	3.2	0.57	2.5	2.94	4.81	6.26	5.96	4.42	4.46	5.37
Nptx2	1.14	1.52	0.24	1.22	2.36	0.96	1.24	1.29	0	0.79	0.88	0.86	0.81	1.65	0.96	3.38	0.25	2.01	3.54	2.41	2.46	1.6	0.72	4.13	5.37	5.2	4.54	3.29	1.57
Crb3	3.87	2.06	0.4	4.74	0.19	3.19	2.84	4.66	2.46	1.33	2.75	4.86	3.53	2.9	2.78	5.2	3.32	3.94	5.66	4.54	2.44	2.02	3.55	6.36	6.05	6.64	6.09	4.97	4.54
Tspan7	4.92	5.1	4.04	5.09	4.64	5.67	5	4.96	4.52	3.65	5.83	4.36	4.44	5.28	5.03	5.87	4.77	5.4	6.77	6.38	6.65	6.41	6.72	6.4	7.36	8.21	8.14	7.54	6.58
Atg10	0.36	0	3.69	2.15	0	0.27	2.53	0	0	0	2.13	3	3.01	0	1.75	4.6	3.21	1.81	3.33	3.18	3.48	1.52	3.02	3.7	1.78	3.08	3.26	3.26	3.9
Dkk1	2.53	1.02	4.19	4.66	4.54	4.35	4.43	4.48	0.25	2.19	3.7	3.15	1.37	3.5	4.41	5.67	3.07	3.51	6.41	1.43	3.74	5.22	3.43	5.52	6.86	7.6	7.76	5.8	4.9
Slc2a3	6.25	5.41	4.03	6.07	3.69	5.47	5.12	4.87	4	5.02	5.47	6.07	4.39	5.53	4.5	6.76	6.56	6.09	7.52	4.89	4.44	4.14	6.04	7.68	8.12	9.18	8.86	7.94	8.01
Tmem119	0	0.18	0	0	0	0.2	0.21	0	1.21	0	0	0	0.81	1.02	1.84	0.37	1.77	1.63	3.3	2.46	2.87	2.62	2.39	2.91	2.71	0	2.71	1.64	3.04
Slc39a8	2.81	2.25	0.97	3.76	1.42	2.94	2.44	2.98	3.42	1.96	0.43	1.58	1.52	2.47	2.81	4.3	2.57	3.81	3.94	2.82	3.77	3.24	4.12	5.26	5.03	4.33	4.51	4.14	4.87
Apoe	8.3	8.23	6.68	8.32	7.68	8.08	7.45	7.83	7.97	7.11	7.91	7.58	8.15	8.66	7.94	9.41	7.88	8.28	9.43	8.93	9.54	9.33	10.14	9.23	10.18	10.86	10.08	10.25	11.62
Akr1c13	0	0.46	0	2.12	0	0.37	0.11	0	3.29	0	2.4	0	0	1.98	0.72	3.74	2.48	1.22	3.26	0	2.4	0.42	0	0	4.59	4.93	4.18	4.28	4.23
Smtnl2	1.25	1.61	0.37	1.35	1.07	1.83	1.76	0	2.18	1.77	0.54	2.38	2.78	3.59	3.55	1.63	4.58	2.58	3.69	3.43	3.5	4.22	3.8	3.82	3.06	1.88	4.21	4.4	4.52
Dab2	2.71	2.16	2.57	2.25	1.05	2.89	3.97	0.55	2.93	0.05	2.86	2.31	3.97	3.39	3.87	3.28	3.73	2.73	3.67	3.03	3.74	3.91	5.9	3.63	4.19	4.82	3.88	5.32	8.04
Ctsh	3.29	3.12	0.27	4.22	0.85	2.53	2.69	3.41	0.64	1.78	3.83	2.64	2.09	2.96	2.55	5.04	3.81	1.87	4.56	0.56	1.26	2.03	4.78	5.46	6.36	6.29	5.08	4.65	7.33
Sepp1	4.52	2.98	2.95	3.95	3.21	3.59	2.45	4.83	3.48	1.18	3.04	1.78	2.17	2.34	2.93	5.83	3.69	4.45	5	2.08	1.97	3.56	4.46	5.03	6.15	6.36	5.36	6.17	6.83
Pga5	2.16	0.28	0	0	0	2.59	0.17	0	2.5	0.16	0	0.29	0	0.98	0.52	0.48	2.79	0.14	1.99	0	0	0	3.16	1.49	4.02	4.98	4.27	4.62	5.6
Apoa1	2.94	3.52	2.01	4.53	3.27	4.26	4.67	4.02	4.34	0	2.11	0	2.94	3.96	3.74	3.82	2.24	0.99	3.37	1.05	2.79	3.72	7.78	3.33	6.53	7.13	6.13	8.34	10.52
Xlr4a	2.7	2.59	0	0.29	0.18	0.95	1.15	3.24	3.66	0	0.46	2.43	0	0.8	1.67	4.41	3.15	3.97	3.56	0.69	0.31	2.35	3.66	1.93	3.84	4.74	2.71	3.71	4.25
Parm1	0	2.39	0	2.1	0	0.98	0.97	0	0	0.1	0.08	0.1	0.1	1.02	0.18	2.92	1.22	1.06	0.87	1.94	2.37	0	2.2	2.75	3.07	4.82	4.63	2.43	1.47
Ankrd37	0.28	2.71	0	1.68	1.27	3.95	0	4.64	3.91	2.6	0.82	1.05	3	3.32	3.31	4.2	3.43	3.72	4.72	4.04	2.93	3.97	3.58	4.82	1.92	5.16	3.7	3.87	4.57
Fzd8	0.06	1.78	2.44	0	0	0.18	0.07	0.34	0.11	0.5	0.63	1.13	1.24	0.54	0.62	2.84	1.11	2.51	1.94	1.92	2.13	1.81	0	4.61	4.27	4.68	4.02	1.27	0.11
Slc39a4	1.58	1.1	0.44	2.32	0.45	1.16	1.1	2.81	2.13	0.89	2.55	1.83	3.16	0.47	1.68	2.06	0.83	3.51	4.03	1.88	2.06	1.36	2.1	4.7	4.88	5.73	4.92	3.59	4.59
Tnfrsf12a	0	2.94	0.27	3.21	0.29	0.71	2.86	1.82	4.09	3.93	3.77	2.01	2.81	2.91	2.4	6.21	4.47	3.55	4.35	0.98	4.06	2.18	2.23	5.89	4.02	4.76	4.53	3.7	4.89
Gstt3	0	2.93	0.12	0	0.1	0.51	1.42	0	0.11	0	1.43	0	0	0.63	2.21	2.93	0.97	1.84	1.47	2.68	2.76	1.89	2.56	3.42	0.1	2.59	2.56	3.24	3.6
Fzd5	0.4	0.12	0.06	0.77	0.03	0.56	0.76	0.95	0.44	0	0	0	0.18	0.07	0.05	1.68	0.44	1.58	2.8	0.92	1.3	0.06	1	1.5	5	4.65	4.76	1.6	0.59
Igf2	2.32	2.42	2.34	2.09	0.5	2.72	2.63	3.07	3.47	3.65	2.15	2.44	4.13	3.41	4.1	2.42	2.77	3.06	3.91	3.56	4.95	5.26	6.59	3.07	4.73	4.78	4.53	5.52	7.29
Sc4mol	0.22	4.01	3.83	1.4	3.26	3.65	2.77	0.34	0.92	4.04	3.94	2.98	1.55	3.31	4.02	4.64	4.03	3.83	4.7	4.04	3.33	3.74	4.71	5.46	5.41	4.63	4.57	4.55	3.65
Itpr3	0.04	0.13	0.04	0.17	0.15	1.07	0.94	0	0.02	1.53	0.86	1.4	0.37	0.31	0.28	2.53	1.76	0.82	2.08	1.36	1.59	0.96	1.66	1.73	3.46	3.42	3.65	2.9	2.58
Rnf125	0	0	0	0	1.62	1.7	0	0	0	0	0.15	0	0	1.78	1.58	3.35	0	2.96	3.73	3.48	2.69	1.89	0.89	1.07	1.44	0.79	2.52	2.61	2.62
Tfpi	4.24	4.51	2.79	4.31	1.21	4.24	3.54	5.85	3.19	3.87	4.52	2.41	4.29	4.52	3.34	5.41	4.64	5.47	5.62	5.71	5.94	4.63	4.82	4.95	6.48	6.2	5.47	5.42	5.94
Gng11	0	0.74	2.85	2.58	0	2.09	0.35	3.61	0	4.35	4.17	0.57	3.16	2.27	2.58	4.22	3.59	3.61	4.56	3.22	2.34	2.02	3.57	3.78	3.61	4.6	3.83	4.11	3.96
Krt7	1.55	0	0	1.71	0.13	2.26	1.45	0.15	0.13	0.26	1.85	0	0.66	2.52	2.12	5.08	1.42	2.09	3.8	1.13	1.03	1.08	0.42	2.32	5.16	4.22	2.95	3.55	2.98
Bmp2	2.29	2.63	0	0.62	0.45	1.05	1.21	2.42	0.78	0	1.1	1.52	1.52	0.47	2.39	2.03	0	1.12	0.7	1.19	2.29	3.45	4.76	1.86	4.41	4.94	4.29	4.34	5.26
Ripply1	0	0	0	0	0	0	0	0	4.03	0	0	0	3.23	0	0	2.79	1.33	4.47	3.85	3.69	2.38	2.48	0	3.85	0	0	2.83	2.48	0
Foxd4	1.02	0	0	1.33	0.16	0	0	2.57	0	2.83	0	0	0	0.07	0	4.35	1.3	2.76	2.44	0.97	0	0.07	0	4.55	3.64	4.54	4.42	1.78	0
Tgfbi	0	0	0	0.06	0	0.15	0.04	0	2.62	0	0	0.74	2.29	2.38	1.13	0	0.29	2.61	2.72	3.08	3.6	3.56	3.46	0.35	0.07	0.98	3.2	4.09	4.04
Prkch	0.06	0	1.94	1.77	0	1.5	0.16	0	0	0.42	0	0	2.28	1.12	0	2.31	1.38	0.96	2.4	1.95	1.96	1.25	1.67	2.27	1.8	3.88	3.87	3.36	2.79
Rin3	0	0.52	0	1.94	1.12	0	1.31	0	1.69	0	2.11	0.91	0.78	1.38	1.71	2.32	2.67	2.71	2.18	1.75	0.97	2.35	2.31	2.1	2.8	3.58	2.93	3.13	3.83
Rnf13	2.55	1.82	2.8	1.25	0.99	2.87	1.57	0.08	1.92	0.34	3.7	2.58	2.35	2.82	3.63	3.8	2.45	4.5	2.96	3.5	3.69	4.02	4.26	2.99	3.54	4.27	3.58	4.38	4.26
Rab3il1	1.3	3.69	0.49	0.07	0.76	1.33	2.24	0	1.11	0.09	2.94	2.55	4.6	0.34	2.34	2.94	2.88	3.33	3.58	3.36	3.01	2.37	4.31	1.3	3.1	3.4	4.09	2.67	4.91
Tmprss2	2.73	0.49	0.07	2.95	1.83	2.97	1.08	0.25	0	0.06	3.56	1.04	0.95	2.98	1.72	3.11	3.51	2.09	3.77	1.46	0.28	1.21	2.82	2.91	4.93	4.83	4.06	4.63	4.52
Pitx2	0	0	0	0	0.11	0.55	0.99	0	0	0.12	0.1	0	2.5	2.87	1.11	0.08	2.14	3.39	3.34	3.39	2.89	2.02	0.5	2.93	3.2	2.98	2.52	1.3	0
Amph	2.6	0	0.92	0.05	1.85	1.58	0.85	0.07	0.85	0	2.03	0	1.09	0.2	2.17	3.42	0.63	1.71	2.18	0.74	1.68	1.42	2.63	3.57	4.04	3.19	3.71	3.77	3.46
Pkdcc	4.92	5.21	5.58	4.92	5.38	4.57	3.94	5.47	5.66	6.23	5.69	5.76	6.52	5.22	4.03	6.36	7.35	7.42	7.3	7.02	7.22	6.31	5.38	7.31	7.72	7.72	7.29	6.46	5.78
Fbxo36	0	3.07	0	3.47	0	1.66	2.15	2.39	0	0	3.95	2.77	0	0.65	0.88	2.29	4.05	0	2.99	3.34	2.64	3.4	3.6	3.36	3.77	3.25	3.09	3.35	3.12
Gm19705	0	0	0	0	0	1.37	1.6	0	3.53	0	1.88	0	0	2.13	0	2.17	5.25	0	2.61	3.01	3.96	0	0	6.53	0	0	4.06	3.09	1.72
Fam107a	1.81	0.83	0	0	0	1.79	0.74	0.78	0.96	1.88	0.53	0	1.41	1.91	0.11	3.27	3.22	2.18	1.67	1.62	1.16	0.98	2.21	4.4	3.45	3.27	2.96	2.61	1.49
Gata3	0	0	1.26	0	0	0.74	0.2	0	0	0	0	0	1.11	1.32	1.87	1.46	2.83	0.21	1.8	0	1.73	2.57	1.69	0	3.68	3.69	3.37	3.21	2.39
Rbp4	3.81	3.49	0.29	2.87	2.88	2.58	3.85	0	3.97	1.3	3.49	0	2.55	2.86	3.44	3.98	4.77	3.11	3.28	1.86	2.3	2.09	5.68	0.25	5.67	5.29	4.4	5.92	8.84
Nxf7	0	1.88	0	1.02	0.1	2.54	0.79	2.5	0	0	1.02	0.11	0	0	0.68	2.44	0	2.88	1.51	0.54	0.09	1.31	3.49	1.36	3.89	2.96	3.53	3.51	4.86
Apom	3.63	4.41	0	5	2.62	4.65	4.8	1.04	1.8	1.4	4.2	2.47	1.95	4.28	2.6	5.39	3.03	0.62	2.12	1.25	2.96	2.76	7.02	5.51	6.77	6.88	4.61	6.13	9.11
Rab32	0	0	2.7	1.34	1.49	0.62	0.65	0.11	0	0.59	1.18	2.42	0.98	2.78	2.6	3.63	0	2.25	1.96	2.49	3.46	3.59	4.21	0	0.85	4.68	3.62	3.5	4.35
Slc39a5	0	0	0	0	0.1	0.32	0.24	0.12	0.11	0	0	0	0.21	0	0.29	0	0	0	1.87	0.96	0.25	0.09	2.84	0.1	2	4.95	2.68	3.31	4.52
Tcn2	3.4	0	0.21	2.33	1.39	3.4	2.06	0	2.94	0	1.27	2.43	3.02	1.67	2.03	3.92	3.38	0.73	3.05	3.51	1.94	2.39	2.98	3.38	3.73	4.94	4.6	3.2	4.84
Nexn	0.28	0	0.5	0	0	0.16	0.21	1.82	0.22	0	0.07	0.08	0.52	0.41	1.55	0	0.96	1.38	0.61	2.77	3.49	2.99	2.11	2.03	1.61	2.09	1.83	2.93	2.81
Slc13a4	1.78	2.52	0.06	1.51	0.49	1.51	2.21	2.62	0.06	0	0.38	0.8	0.3	0.69	0.98	2.52	0.42	0.52	3.03	0.65	1.67	0.71	3.28	3.57	3.97	4	3.57	3.7	5.42
Pgam2	0	0	1.1	0	0	0	0.98	0	0	0	1.87	0	0	0	0	3.41	2.11	0	0	3.43	0	2.07	1.12	0	5.07	2.71	0.74	0.29	4.81
Sh3bp5	2.86	2.23	0	0.5	3.25	0.24	1.58	2.49	1.3	0	0	0	0.79	1.25	1.56	0.26	2.75	2.6	3.43	2.6	4.4	3.51	2.26	2.89	2.25	2.5	2.32	3.03	4.07
Coch	0	0.07	0	0	0.15	1.97	0.69	0	0	0	0.13	2.01	0.53	1.59	1.2	0	1.88	0	1.58	2.37	3.31	3.58	3.38	1.75	0.81	3.08	2.04	3.54	2.38
Srd5a2	0	0	0	0	0	0	0	0	0	0	0	0	0	0	0	0	0.27	0	3.16	0	0	0	0	3.13	4.51	4.64	3.77	2.37	0
Tnnt3	0	0	0.24	0	0	1.28	0.5	0	0	2.96	0	0	0	1.22	2.96	1.98	0	0	0	1.04	3.12	3.53	3.45	0.22	2.91	3.26	2.47	4.34	4.05
Arhgef16	0.07	0.9	0	1.08	0	1.46	1.32	0	0	0.07	1.94	0.59	1.44	1.81	0.52	2.89	1.62	2.88	2.48	1.19	1.28	1.79	1.51	3.45	2.64	3.16	2.94	2.04	2.39
Rgs5	0.5	3.05	0	0	0.11	1.47	1.81	0	0	0.23	0	0.22	0	2.3	2.28	0	0	0	2.08	2.55	4.45	4.28	5.03	0.79	0.47	1.35	2.01	4.77	5.18
Tcf21	0	0	0	0	0	1.23	0	1.56	0	0	0	2.04	4.01	4.79	2.79	0	0.16	0.98	0.82	3.23	4.91	5.9	4.74	0	0.17	3.68	3.45	5.38	3.66
1500016L03Rik	5.16	3.4	3.63	4.42	3.64	4.18	3.28	4.71	3.92	5.69	4.81	3.44	3.84	3.42	4.66	7.1	5.83	6.12	5.68	5.57	4.89	4.64	4.07	6.36	6.85	6.08	5.94	5.22	5.35
Aadat	1	0.21	0	0	1.18	0	1.91	1.46	1.17	0	2.72	0	0	1.3	0.11	0.08	3.43	1.1	2.82	1.69	1.38	1.4	3.23	4.75	0.11	2.76	3.48	1.96	3.77
Slc9a3r2	2.32	1.07	0	0.52	2.88	2.64	2.41	4.17	0.53	3.1	2.46	0.53	1.52	1.56	0.96	3.81	4.38	3.61	2.94	3.09	3.22	2.26	3.27	2.37	2.79	4.51	3.58	3.42	3.24
Eda	0	0.43	0.08	0.58	0.04	0.72	0.13	0.04	0.18	0	0	0.04	1.5	1.02	0.68	1.31	2.17	1.01	2.12	2.11	2.29	1.39	0.77	2.76	2.49	3.14	2.24	1.3	1.48
Hand1	1.26	0.1	0	0.46	0.8	2.33	4.34	0	0.11	0	0	2.3	1.58	2.08	4.96	3.41	0	0	0	1.74	3.84	5.03	6.39	0	2.99	2.01	2.79	5.36	6.87
Sertad3	0.73	4.29	3.82	2.5	0.7	2.45	2.11	3.93	0.83	0	3	3.23	1.36	2.65	2.66	2.04	4.18	4.09	3.86	3.54	3.69	4.38	3.74	3.92	4	4.51	3.68	4.27	3.54
Asb4	1.82	2.85	2.95	3.19	1.85	3.23	1.67	4.35	3.52	3.52	1.73	3.33	4.41	4.25	3.63	4.69	4.59	4.46	4.9	3.87	4.9	4.74	5.01	5.34	4.33	4.1	4.36	4.79	4.56
Etl4	2.42	2.1	0.63	0.37	0.06	1.4	0.81	1.74	1.6	0.1	1.06	1.03	1.37	1.3	1.27	2.26	2.26	2.24	2.93	1.82	2.21	1.84	2.3	2.44	3.68	4.05	4.13	2.51	2.77
Tmem88	5.12	4.57	4.15	4.38	4.23	4.97	4.79	5.09	5.83	5.28	4.75	4.68	6.38	6.22	6.51	5.63	5.87	6.13	6.38	6.77	7.26	7.18	7.77	5.99	6.08	6.29	6.54	7.03	8.15
Ambp	0.18	0	0	0	0	0	0.21	0	0	0	0	0	0	0.77	0.18	0	0	0	2.12	0	0	0.15	0	0	4.24	4.62	3.83	2.48	5.05
Xlr3a	1.07	1.31	0.14	2.26	2.17	2.59	2.1	0.86	0.35	0.13	1.14	1.6	1.13	2.48	2.98	3.33	1.9	2.42	3.4	1	2.25	2.62	4.06	2.34	4.04	4.38	2.74	3.41	4.09
Lhx1	3.47	2.41	2.73	2.55	2.78	1.73	2.86	2.61	3.11	3.37	2.02	1.96	2.52	2.49	2.56	4.81	4.04	4.48	4.55	4.43	3.43	2.67	3.15	5.21	5.59	4.54	4.23	2.62	3.82
Aqp11	0	0	0.18	0.14	0	0.85	0.44	0	0.57	0	3.05	0.17	3.19	1.12	0	0	3.31	1.58	2.7	1.51	0.14	0.93	0.12	0	4.39	3.81	4.49	2.22	4.67
Hspb8	3.52	1.3	2.36	2.11	0.47	2.53	3.06	2.6	4.42	0.12	0.36	3.69	4.23	3.48	2.3	4.66	4.08	4.35	3.87	4.09	4.97	3.71	3.63	3.56	4.68	4.11	2.3	3.86	3.01
Copz2	0	0	0	2.34	0	0.54	0	0	3.32	1.04	0	2.35	0.86	0	1.13	2.68	2.66	0	2.72	2.78	2.8	1.02	0.36	4.34	4.38	3.22	2.24	1.74	0.62
Snord17	0	6.01	0	0	0	0	5.28	0	6.45	0	5.1	4.87	5.68	6.14	0	0	4.56	5	6.7	4.15	6.58	6.34	0	0	5.94	0	6.88	6.67	4.82
Sdc4	0	2.02	1.86	1.11	2.91	2.39	2.01	0.09	3.82	0	1.72	2.65	3.1	2.62	2.92	2.11	2.46	3.33	3.33	3.24	3.13	4.26	4.01	4.95	3.49	3.24	3.12	3.56	3.67
Cmtm8	2.76	1.06	2.83	3.23	0.21	3.06	2.7	0.63	4.48	4.57	4.43	4.17	2.89	3.46	2.83	4.88	3.8	2.81	5.05	2.8	2.62	2.8	3.29	5.81	4.35	6.42	5.98	4.73	5.7
Gm5771	0	2.8	1.04	0.48	0	0	0	0	0	0	0	0	0	0	0	0.76	1.05	0	4.05	0.78	0	0	0	2.85	2.08	4.83	3.56	0.84	3.85
Hnf1b	0.07	0	0	1.54	0.19	0.08	1.5	0.15	0	0.07	0.99	1.2	0.2	1.23	0.52	2.74	0.06	0.07	2.77	0	1.03	1.85	2.31	0	2.39	2.85	3.72	3.41	4.63
Sema3f	2.15	0.46	2.41	2.36	0	1.6	0.87	0	1.57	1.21	2.48	2.6	2.32	2.18	2.41	3.23	2.14	3.53	4.16	2.78	4.1	1.98	1.46	4.62	4.33	3.75	2.96	2.92	1.5
Anxa4	2.04	0	1.62	2.39	0.97	1.96	2.25	2.15	2.01	0.92	2.6	1.25	2.94	1.05	1.52	3.79	0.46	3.94	3.72	2.49	2.93	1.87	0.78	3.65	3.87	5.1	4.26	3.66	3.87
Gipc2	0.18	2.7	0	0	0.17	0	2.33	0	0	0	2.75	0	0.6	0	1.71	2.63	0.93	0.16	0.14	0	0	2.19	4.26	0	3.63	3.22	3.34	3.57	5.98
Cdkn1c	3.3	2.94	4.1	3.46	3.19	3.88	3.44	1.76	2.47	3.82	3.36	2.9	4.55	5.21	5.17	4.26	3.46	3.35	3.98	4.22	5.66	5.91	6.5	3.85	4.3	4.86	6.07	6.52	7.26
Clic6	0.05	2.23	0.06	1.43	0.49	1.36	2.11	2.18	0.24	3.35	2.49	1.85	2	2.25	1.46	3.24	0.28	1.39	2.06	0.9	1.14	2.74	4.07	3.01	3.95	4.68	4	4.93	5.79
Tubb2a	3.04	4.22	0.5	3.49	3.85	2.89	3.6	0.71	2.26	1.91	4.67	3.24	3.99	4.35	2.72	3.81	3.74	4.28	3.9	3.76	5.56	4.62	4.48	4.25	3.52	5.14	4.48	5.47	5.58
Xlr4c	1.32	0.71	0	0	0	1.48	0.3	0	0.96	0	0	0.35	0	0.67	1.51	3.07	0.16	1.07	2.34	0.84	0	0.93	3.62	1.99	1.83	2.21	2.09	2.81	4
Arrdc1	2.61	4.15	0.14	0.92	0.12	2.29	1.58	0	1.3	0	0	3.54	0.98	1.69	1.46	2.96	0	1.62	3.21	3.39	1.66	2.21	3.16	4.34	4.26	4.32	4.54	2.12	1.74
Clcn2	2.4	1.47	0.45	0.78	0.93	1.53	1.36	2.94	0.29	0.25	2.5	1.38	2.04	1.6	0.76	4.11	3.28	2.49	2.99	3.09	2.41	1.29	1.59	3.69	4.07	3.14	2.96	2.23	2
Leap2	0	0	0	0	0	0	0.48	0	0	0	0	0	0	0	1.98	0	0	0	3	0	0	2.3	1.96	0	2.62	3.19	1.43	2.57	5.25
Tbx20	0	0	0	0	0	0.9	0.48	0	0	0	0.36	0	0.71	0.87	0.83	0.04	0	0	0.69	1.28	2.19	2.99	4.23	0	1.26	0.72	1.96	3.95	4.48
Hdac6	4.53	4.35	3.48	4.03	3.66	3.85	4.17	4.89	2.8	3.22	4.37	3.43	3.79	4.08	4.05	5.86	5.42	4.88	5.52	4.96	4.91	4.02	4.13	6.19	6.19	6.08	6.1	5.75	4.67
Nuak2	2.35	1.9	1.5	2	0.54	1.74	1.52	2.97	0.06	1.44	1.52	2.52	0.96	0.87	1.46	3.08	2.89	3.69	3.8	3.35	2.64	2.21	2.14	4.19	3.61	3.92	2.49	2.51	1.11
Gamt	2.25	0	2.76	0.84	2.31	0.73	3.32	0	0.26	4.07	0.24	0	3.95	2.68	1.56	0	0.23	3.66	2.23	3.13	3.77	3.66	4.01	3.44	3.31	3.93	4.09	2.97	4.67
Cgn	0.11	1.27	0.51	1.26	0.23	1.07	2.19	1.17	0	0.07	1.9	0.78	0.94	1.54	1.12	1.84	0.7	2	2.93	1.69	1.36	1.54	1.54	2.23	2.89	4.72	3.74	3.44	2.34
Cpm	2.47	0.16	1.13	0.76	0.39	0.76	0.86	0.73	0.96	1.24	0.37	1.85	0.43	1.39	0.98	2.72	1.61	2.44	3.05	0.9	0.09	0.26	0.69	3.4	4.01	4.79	4.18	3.42	1.59
Gm98	1.93	2.06	0.44	1.06	0.39	1.77	1.32	2.65	2.8	3.55	2.21	2.28	2.72	1.95	1.44	2.8	3.87	4.42	3.43	3.52	3.97	2.97	1.74	3.52	3.38	3.78	3.32	2.96	2.59
Pax3	0	0	0	0	0.05	0.89	0	0	0	0	0.72	0.05	0.09	0.5	0.05	1.96	2.05	2.66	2.11	2.13	2.28	0.83	1.7	0.65	0	1.95	1.83	1.2	0.43
Palm3	1.72	1.61	0	0.68	1.24	0.8	1.9	0	0.36	0.08	1.16	1.85	1.37	2.53	1.6	2.82	0.96	2.54	2.48	1.73	2.14	1.11	2.71	1.42	3.36	4.17	2.97	3.15	3.77
St6galnac2	0	0	0	1.25	1.72	0	1.47	0	0	1.65	0	0.1	1.47	0.17	1.61	3.34	0.8	0.94	0.08	2.44	1.2	0.3	0.72	3.26	2.72	3.9	2.22	3.02	3.42
Samd10	2.43	2.72	1.8	2.47	0.18	1.22	1.61	0	0	0	0	0.18	0	2.06	2.23	4.35	0	4.01	2.97	1.1	2.38	0.92	1.66	4.39	1.43	4.9	2.91	3.42	0.76
Isl1	0.35	0.07	0	0.96	0.14	2.45	3.1	0.09	0.35	0	1.44	1.84	1.07	3.52	4.3	0	0	1.85	0.77	0.91	3.16	4.18	5.48	0.07	4.08	3.38	4.06	4.79	4.86
Perp	2.41	3.58	2.14	3.73	4.46	1.97	1.59	4.47	0	0	1.65	0	3.26	2.23	0.1	4.89	1.31	2.56	4.52	0.83	1.58	1.89	3.36	4.75	5.4	4.9	4.8	4.03	3.76
Foxa3	2.56	1.31	0.11	0.98	0.27	1.43	0.54	0	0	0.53	2.65	0.28	0.1	1.27	1.15	2.09	1.31	3.04	2.47	1.28	0.08	1.11	1.17	1.87	3.87	3.81	3.46	3.23	2.56
Slc16a1	6.03	5.6	5.2	5.67	5.43	5.67	5.26	6.21	5.84	5.77	5.67	6.09	5.32	5.75	5.44	6.8	6.32	6.3	7.78	5.85	5.95	6.21	6.09	7.73	7.8	8.51	8.3	7.45	7.04
Foxa1	1.92	2.56	1.21	2.96	0	0.75	0.17	1.97	0	0	1.2	2.06	0.59	2.14	0	4.15	2.12	2.73	1.95	1.69	0.79	2.13	0.08	2.87	4.13	4.9	3.62	3.43	0.6
Mucl1,Spt1	0	0	0	0	0	0	0	0	0	0	0	0	0	0	0.85	0	0	0	4.31	0.78	2.33	2.56	0	0	3.3	1.63	2.81	1.64	0.22
Gnb5	0.11	0	0	0	0.39	3.01	1.59	0	0.73	0	2.97	0.22	0	1.9	0.9	3.01	3.06	0.29	1.3	1.25	2.27	2.68	2.61	1.75	2.34	1.98	2.75	3.22	1.26
Akr1c19	1.92	1.65	1.38	1.7	1.66	1.12	3.26	4.88	2.06	0	2.87	0.95	0	0.66	2.79	4.37	2.43	1.28	2.87	0.13	1.53	1.63	0.95	4.16	4.52	5.69	4.92	4.74	4.6
Tcf15	2.44	2.2	2.49	0.22	0	1.24	0.16	4.37	1.76	4.46	0	2.61	4.81	2.59	1.76	3.31	4.64	4.66	4.11	3.25	3.98	2.49	1.5	4.12	3.56	3.74	2.38	3.22	2.71
Ctsc	3.41	3.22	3.05	4.06	3.83	3.29	3.79	3.77	2.24	2.92	3.88	3.52	1.75	3.34	2.82	4.42	3.93	3.35	4.93	2.65	1.47	3.51	4.7	5.39	5.61	7.07	5.73	5.39	6.1
Greb1l	1.82	2.02	1.7	2.09	1.19	2.93	2.33	1.99	3.34	2.9	2.32	2.63	2.54	3.39	3.57	3.88	2.9	3.42	3.95	3.53	3.84	4.29	4.46	3.43	3.72	3.51	4.16	3.72	4.1
D230025D16Rik	1.98	2.22	2.18	3.39	0	2.67	3.36	0	0.13	0	2.05	3.05	1.65	1.03	2.84	3.27	2.16	3.13	2.19	2.9	3.24	3.27	2.91	3.64	2.74	4.01	3.74	3.53	2.6
St3gal6	0	0	0	0	0	1.72	2.2	0.15	0.25	0	3.65	2.89	0.25	1.63	2.34	2.91	0	0.43	3.2	0.82	2.91	2.39	2.93	2.85	3.11	4.06	2.79	1.36	2.85
Tcta	0	0	0	2.25	0	2.34	2.27	0	0.35	0.13	1.88	0.64	0.35	1.68	1.89	1.5	0	1.99	2.74	2.13	2.73	1.62	1.72	0.88	3.56	3.36	2.6	2.45	4.09
Lgals9	1.17	0	0	0.22	0	0	0.08	0	0.87	0	0	0	0.14	0	0.14	4.99	0.54	0.56	0	0.1	0	0	0	2.88	1.83	2.63	2.81	2.68	1.93
Sirpa	1.13	2.71	1.43	0.73	0.31	1.59	1.9	3.16	0.12	3.55	1.74	2.92	1.6	2.56	2.61	2.98	3.67	2.54	2.28	3.75	3.25	2.63	3.77	1.27	2.95	3.94	4.38	3.71	3.56
Ptgds	1.48	1.76	4.24	3.89	0	2.77	2.58	3.33	4.37	3.86	0	2.51	4.99	3.92	3.19	5.81	6.1	4.27	4.85	4.41	5.01	4.3	4.68	2.2	3.3	0	4.19	4.6	4.74
Lrpap1	5.02	3.93	4.26	4.42	3.93	4.83	4.32	3.64	4.18	4.34	4.66	5.19	3.51	5.21	5.22	5.03	5.79	5.03	6.01	4.67	5.33	5.39	5.89	5.98	5.57	6.93	6.36	5.94	6.72
Car2	5.89	5.08	5.43	6.22	4.86	5.48	5.27	5.42	5.69	4.37	5.99	5.46	4.43	6.08	5.56	6.67	6.07	6.11	6.36	5.48	5.84	6.35	6.75	6.44	6.4	7.95	7.85	7.91	8.05
Ifi30	3.49	3.06	1.39	5.2	1.65	5.04	5.32	2.57	0.24	6.32	5.39	3.88	3.92	4.9	4.65	5.19	5.18	5.21	5.82	4.64	3.4	4.24	5.11	5.07	4.28	6.61	6.09	5	5.78
Plac1	1.72	0.69	0	0.73	0.21	2.47	1.75	0.79	2.14	0	0.52	0.41	0.22	0.19	1.76	1.32	0	0	2.43	1.7	2.4	1.4	4.38	0	3.64	3.04	2.38	2.3	6.1
Tmem37	0	3.16	0.47	2.96	0.42	3.05	2.81	0	0	0	0.21	0	3.1	0.7	1.35	0	0.39	3.03	1.28	1.72	0.38	2.32	5.36	4.05	3.11	3.4	1.5	2.11	6.73
Cd9	4.82	4.1	4.64	4.4	3.92	4.4	3.64	1.52	3.09	3.39	4.24	5.18	3.75	4.03	4.17	4.93	4.99	4.45	6.13	4.98	3.94	3.1	4.03	6.38	6.47	7.11	6.56	5.94	4.67
Apoc1	6.53	5.56	5.44	5.72	4.62	6	5.13	5.49	1.02	4.9	5.15	4.71	3.81	4.45	4.93	6.05	6.2	5.31	6.02	4.49	4.47	5.26	5.86	6.72	7.68	7.36	6.99	6.45	7.99
Myd88	2.69	0	0	1.42	2.94	1.66	1.99	0	2.6	0	0.95	0.11	0	3.27	2.57	4.06	0.09	1.39	2.49	3.22	3.12	3.17	2.48	3.98	2.49	2.3	3.13	2.78	2.37
Gfra2	2.26	0.7	0	0.89	0	1.5	2.05	0	2.91	0.36	2.13	1.43	3.48	3.43	2.93	2.02	2.05	2.17	3.33	3.18	4	3.95	3.74	1.29	2.19	3.51	2.14	3.79	3.3
Lcp1	0	1.8	0	0.08	0	0.38	0	0.06	0.15	3.29	1.41	0.05	0.19	0.77	1.96	1.91	1.51	2.27	2	0.3	0.74	1.3	2.45	2.21	0.71	3.46	2.53	2.76	3.5
H2afy2	4.12	4.72	4.59	4.85	2.69	5.5	5.53	4.29	4.63	4.79	4.6	5.33	5.41	5.37	5.63	5.53	5.79	5.75	6.03	6.54	5.93	6.4	6.49	6.08	6.39	5.99	6.11	6.38	6.02
Ccdc33	0.15	0.34	0.25	0	0	0	0	0.09	3.17	0.71	0.25	0.43	0	0.2	0.93	1.95	1.49	2.9	2.86	1.53	1.48	0.3	0.53	1.28	3.01	2.48	2.02	1.94	0.47
Arhgap29	1.05	1.26	1.54	1.4	0.03	1.88	1.3	0.93	2.19	1.78	2.24	0.64	0.46	0.26	1.24	2.92	3.01	2.46	3.1	1.68	2.39	2.61	2.35	1.23	2.5	2.8	2.88	2.66	2.49
Esrp1	2.33	2.4	1.15	1.95	0.96	1.99	2.22	0.85	0.5	1.39	2.44	2.48	0.49	1.77	1.89	3.01	3.54	2.68	3.61	2.62	1.68	1.53	1.84	4.29	3.17	3.7	4.1	3.07	2.39
Csrnp1	1.36	0	0.27	1.72	0	0.07	0.35	2.07	0.07	0	0	0	0.07	0.06	0.18	2.98	0	0.52	1.17	1.64	1.19	1.32	1.58	3.29	1.29	1.61	1.57	1.91	3.78
Pawr	0	2.75	0.34	2.16	0	2.69	2.33	0	1.29	1.37	0	0.72	3.01	1.35	3	2.46	1.76	2.93	2.46	3.91	3.42	2.37	1.44	2.75	2.96	2.36	2.8	3.4	2.59
Six3	0	0	0	0	0	0	0	0.06	0	0	0	0.24	0.15	0	0.6	3.24	0	1.79	1.18	0.18	0.27	0.52	0.17	1.52	2.91	3.21	2.96	0.41	0.43
Etv2	3.19	2.71	3.21	2.04	2.66	1.32	2.69	3.02	0.59	2.72	1.04	0.89	1.43	2.56	3.36	3.48	4.18	2.54	2.5	2.18	2.14	3.29	7.85	2.54	2.27	2.48	2.77	3.32	7.45
Gpx2	4.76	4.8	3.6	4.58	3.68	2.43	3.85	4.41	3.22	3.95	4.78	3.36	2.79	3.17	2.69	6.03	5.78	5.74	5.54	3.78	3.9	2.85	2.46	7.1	6.33	6.76	6.02	5.47	2.35
Insl6	0	2.62	0	2.89	0	1.45	2.44	0	0	0	2.93	0.82	3.55	0	1.69	4.25	3.28	3.66	3.38	1.98	2.68	1.39	1.02	3.63	0.42	3.29	1.61	1.39	2.96
Pdgfa	3.64	1.8	3.21	4.38	4.43	2.51	3.16	1.66	2.05	2.16	3.22	3.11	4.51	4.68	3.07	5.13	5.63	4.17	4.48	3.66	2.7	4.09	3.93	5.41	4.04	5.19	5.49	5.17	3.08
Prelid2	5.2	4.02	5.35	5.47	1.87	5	4.58	5.35	0	6.56	5.02	5.41	5.79	4.87	5.34	5.57	6.35	5.3	6.17	5.82	5.72	5.53	6.31	5.86	5.48	6.63	5.82	6.06	6.3
Gm6812	3.25	3.14	0	0.56	0	0	1.25	0	2.18	0	1.5	0	2.56	2.12	0.7	3.76	1.05	1.74	1.81	3.22	0	1.69	1.17	0.69	5.15	2.81	3.05	4.63	3.08
Tbx1	0	0	0	0	0	0.71	0.13	0	0	0.23	2.02	0.32	0.66	1.8	1.93	0	0.37	0.69	1.35	2.58	3.25	2.73	1.44	2.11	2.29	1.2	2.17	3.01	1.83
Ppm1h	0.11	0.2	0	0.62	0.03	0.92	0.31	0	0	0	1.25	0	0.4	1.66	1.42	0.85	0	0	1.16	0.76	1.63	2.45	2.39	0.1	2.23	3.4	3.64	2.9	2.68
Ddc	3.08	0	2.42	1.02	0.1	1.09	3.01	1.69	0.1	2.93	1.73	2.26	3.03	2.93	2.12	1.74	2.47	3.31	2.79	1.99	3.22	3	2.77	3.22	2.72	3.8	3.75	3.89	4.7
Soat2	1.94	1.48	0	0.63	0.4	1.16	0.59	0.1	0.09	0.27	0.08	0.18	0.18	1.34	0.66	1.57	2.48	0.8	1.06	0	0.22	0.53	2.57	0.93	2.12	2.07	3.39	3.89	4.56
Akr1c12	0	0	0	0	0	0	0	0	0	0	0.16	0	0	0.44	1.21	0.89	0.3	0	0.15	0	0.29	0	2.01	2.33	3.25	0.98	3.65	1.62	3.91
Ptpn13	2.08	0.76	2.15	2.14	2.09	2.54	2.38	0.74	0.69	2.27	1.72	3.06	2.89	3.23	2.91	2.48	2.35	2.96	3.64	3.28	3.79	3.17	3.62	2.93	3.92	3.76	3.96	3.67	3.68
Xlr5c	2.15	0	0	0	3.37	0.76	0.72	1.18	0	0	0	0	0	0	0	2.91	2.7	0.53	3.18	0	0	0	1.36	2.87	1.63	3.3	0	3.15	3.64
Cadps2	1.82	0.81	0	1.08	0.06	0.08	0	0.56	0	0	0.34	0.22	0.08	0.63	0.29	2.31	0.05	2.68	2.3	1.05	0.26	0.13	0.24	2.16	3.1	3.24	2.71	2.14	0.83
Hist2h2ab	3.46	0	0	0	0	0	0.84	0	1.24	0	0	0	0	0	0	3.19	3.1	0	0	0	0	0	3.4	4.86	4.32	0	1.71	2.18	0
Hpn	3.17	1.08	2.67	0.69	1.42	1	2.21	0	0	0	1.5	3.11	1.59	0.2	1.74	1.43	2.58	3.23	3.33	1.53	1.13	1.78	0	3.62	4.31	3.84	3.93	2.49	3.32
Mlycd	1.85	0	0	0.96	0	0	2	1.61	2.27	0	1.7	1.73	0.27	2.84	0.55	1.97	3.7	3.7	1.63	1.67	2.8	0.79	0.74	3.85	2.39	2.16	2.38	1.99	2.32
1110007C09Rik	1.48	2.12	2.77	2.35	0	3.96	3.83	3.6	0.81	3.76	0	3.48	3.39	2.41	2.77	3.73	4.1	3.59	3.54	3.79	2.96	0.91	4.15	3.56	4.1	4.78	3.52	4.27	4.6
Ubtd1	0.68	0.56	0	0	0.13	0.73	3.13	2.01	0.38	2.62	3.01	1.39	2.33	1.68	2.76	2.16	3.3	3.08	1.52	3.15	3.84	3.17	2.42	0	3.79	2.36	3.02	2.95	2.53
Id3	6.61	7.33	7.19	7.51	7.35	8.57	8.53	8.08	7.17	6.65	7.26	8.07	9.35	9.48	9.23	7	8.04	7.44	8.88	9.13	9.97	10.23	9.93	8.46	9.31	9.74	9.79	10.15	9.72
Thbd	0.15	0	0	0.08	0	0.05	0	0.81	0.15	0.05	0	0.05	0.05	0.75	0	0.74	1.81	2.92	0.73	2.76	1.98	1.43	0	0.05	1.83	2.48	1.47	0.98	0.1
Efnb1	1.69	3.07	2.59	2.81	2	2.56	2.18	0.79	0.96	3.13	2.57	2.45	3.23	1.97	2.33	3.51	3.34	3.31	3.83	3.06	4.23	4.23	3.46	3.15	3.01	3.68	2.97	3.55	3.99
Adssl1	0	0	0	0	0	1.12	1.23	0	0	0	0	0.22	0	0.79	2.41	0	2.74	0	0	2.79	2.75	2.28	1.23	1.99	2.37	2.62	2.91	0.67	0.29
Lpar1	2.03	2.77	2.12	2.54	3.76	2.13	2.95	2.85	0.4	1.96	3.45	1.76	3.17	3.28	3.32	2.19	2.99	3.44	4.88	2.98	3.66	2.99	3.26	3.82	4.96	5.17	4.5	3.65	4.63
Acpl2	1.5	1.11	0.66	1.31	0.54	3.13	1	0.74	0.28	1.64	1.91	2.24	3.06	2.86	2.49	2.57	3.45	2.7	3.92	4.05	3.76	2.87	2.53	3.32	2.44	2.84	2.9	2.36	0.31
Xlr3b	2.51	0.98	1.67	4.27	3.61	4.11	3.64	2.64	0	0.57	2.92	3.33	1.74	3.73	3.22	3.48	0.99	4.03	5.24	2.93	4.01	3.55	4.15	4.28	4.28	4.32	3.59	4.1	4.57
Mt2	5.18	2.56	3.79	4.7	3.35	3.73	5.11	4.69	3.13	1.69	3.93	0	4.69	4.13	4.26	5.9	3.43	3.81	5.38	3.36	2.92	3.87	4.48	5.64	5.65	7.04	5.2	5.27	6.44
Igtp	0	0.35	0.56	0.37	0	1.59	1.5	0.11	0	2.78	0	2.1	2.09	0.7	1.2	0.48	1.49	2.9	3.95	2.8	3.52	2.09	0.73	1.7	1.7	1.13	2.52	2.9	1.65
Insig1	2.93	3.72	2.32	2.84	3.31	3.63	2.93	2.48	3.23	3.69	2.33	3.03	2.58	3.18	3.66	4.83	4.1	4.02	4.1	3.88	3.99	4.04	4.34	4.69	4.81	4.55	3.64	4.18	4.73
Id2	5.03	5.22	4.93	4.01	5.14	4.76	4.66	4.33	5.41	5.51	4.65	4.96	5.56	6.28	6.3	6.01	6.16	4.19	4.91	5.75	7.18	7.95	7.57	4.94	5.41	5.98	6.77	7.91	7.98
Plat	2.82	0.07	0	0.29	0	1.75	0.47	3.16	2.86	0	1.46	0	0.15	0	0.71	0.58	1.61	2.91	3.28	0.94	1.75	3.2	2.53	2.33	1.85	4.01	1.58	1.56	1.74
Rarb	0	0	0	0	0	0	0.4	0	1.62	0	0.12	0	0.07	1.3	1.79	0	0.12	1.07	1.16	1.05	2.07	3.96	2.65	0	0	1.36	2.81	2.68	3.02
Rhpn1	1.69	0.62	0	0.99	0.93	1.42	2.09	2.43	0	0	1.25	1.31	1.18	1.91	0.45	2.3	2.98	1.1	3.25	0	2.1	0.97	0.58	2.63	3.57	4.27	3.46	2.41	2.56
Vil1	1.63	1.53	0	1.14	0.11	0.73	2.23	0.86	0.8	0	0	0	0.23	0.81	0.17	2.69	0.2	1.55	0.5	0.04	0	1.27	1.81	2.3	3.57	3.31	2.45	2.22	4.64
Slc38a3	0.36	0.15	0	0.19	0	0.39	1.32	0	0	4.16	1.19	0.98	0	0	0	4.55	0	1.04	1.51	1.08	2.99	0.6	0.53	4.07	1.24	3.27	2.38	0	1.85
Phyh	4.17	1.26	2.31	3.96	4.36	3.65	4.01	0	4.03	2.17	3.53	3.34	3.86	2.69	3.68	5.25	4.46	3.21	3.25	3.58	2.89	3.91	3.91	4.49	5.78	4.87	4.35	4.81	6.05
Asah1	1.79	3.18	2.18	2.29	3.26	2.27	2.87	0.51	1.33	3.56	3.72	3.97	2.11	3.4	3.7	4.33	4.66	3.61	3.27	2.73	2.76	3.56	3.52	4.72	4.2	4.37	4.51	4.37	3.77
Aig1	0	1.45	2.99	3.45	2.23	2.24	2.42	0	1.22	0	4.11	2.48	2.94	3.46	2.95	2.29	1.3	2.15	4.09	3.62	4.49	1.93	4.33	4.47	2.4	4.16	3.47	3.85	4.12
Efna3	0.62	0	0.2	1.34	0	1.63	1.93	0	0.18	0	0	2.78	3.75	4.14	3.93	2.74	0	0.79	3.17	3.39	2.81	3.18	3.31	3.07	1.41	2.26	3.12	3.12	3.62
2010107G23Rik	0.6	2.09	0.56	1.38	0.41	1.27	1.87	0.66	3.35	0	2.69	0.23	2.28	1.98	1.46	2.57	2.68	1.18	2.7	0.17	3.13	1.86	1.73	2.65	3.98	3.82	3.77	3.21	2.84
Irf6	0.63	0.54	0	0.68	0	0.1	0.67	0.05	0	0.87	0.38	0.25	0	0.89	0.09	2.37	0.04	0.7	1.4	0.22	0.92	1.04	0.44	0.91	3.2	3.47	2.09	1.68	3.16
Airn	0	0	0	0.16	1.36	0.56	1.21	0	0	2.49	0	4.02	2.51	1.71	2.72	0	2.93	0	0.43	0.79	0	3.24	4.55	3.83	2.52	3.65	2.6	3.24	4.66
Acaa2	4.15	4.05	2.21	3.12	3.17	4.75	4.04	3.1	0	2.18	4.25	3.82	4.87	4.86	4.19	3.54	4.74	4.31	4.86	4.88	4.68	5.3	5.52	4.16	4.57	4.29	4.25	5.25	5.68
Hs6st1	2.39	2.12	1.43	1.36	0.09	1.91	1.76	0.35	2.83	0.2	1.47	1.98	1.43	3.4	1.34	3.54	3.06	3.03	2.69	2.37	2.38	2.16	2.09	3.4	3.06	3.57	2.98	2.75	2.16
Mgst1	0.48	0	2.41	3.84	1.33	2.19	1.24	0	0	0.86	4.15	3.3	4.84	1.55	0.98	3.51	0	4.44	4.42	2.33	1.32	1.32	0.19	5.12	3.54	5.12	5.14	3.88	1.81
Glrx	4.45	4.35	3.01	5.5	3.13	3.7	4.57	4.74	1.55	3.88	4.67	3.67	4.17	4.51	3.85	6.17	6.27	4.65	4.93	3.49	3.33	4.53	6.01	5.7	5.58	5.5	5.54	4.35	6.46
Cldn4	0.22	0.21	0	2.29	0	1.38	0	0	0.11	2.16	0.19	2.32	0.22	0.65	0.21	3.09	2	1.92	2.29	0.08	0	0	0	2.35	3.31	4.24	4.49	2.25	0
Parvb	2.09	1.04	1.96	2.45	0.27	2.47	2.24	0	1.8	2.49	2.52	2.71	3.45	2.92	2.93	2.24	2.06	3.38	3.51	2.52	3.62	3.36	3.9	3.18	3.98	2.82	3.62	3.73	4.05
S100a6	3.76	0.66	0	4.24	0.38	2.09	2.08	2.37	0	1.56	2.77	2.54	0.39	3.64	2.66	4.54	0	2.82	4.16	3	4.18	0.63	1.2	3.62	4.9	4.62	3.29	4.71	2.17
Gng13	0	2.09	3.71	2.21	5.2	4.85	2.94	0	0	5.01	0	5.22	1.15	4.68	2.89	3.12	3.54	4.42	3.32	3.7	3.7	2.16	5.03	1.2	6.25	3.98	3.4	4.09	5.98
Fgfr2	2.21	2.7	2.76	1.59	0.96	1.54	0.91	0.64	1.73	0.85	2.41	2.02	1.95	2.24	1.84	3.36	0.74	3.04	3.05	3.2	2.98	3.53	3.49	3.12	3.07	2.41	3.23	3.19	2.78
Tspan12	2.43	3.17	4.18	3.76	2.5	3.49	3.86	0.8	2.09	1.54	3.15	0.53	2.89	3.97	4.27	2.76	3.54	4.23	5.08	3.47	3.8	4.44	4.44	2.79	2.83	5.06	4.19	4.76	4.95
Klhl13	1.59	1.81	2.07	2.58	3.69	2.99	2.21	0.13	1.48	1.9	3.3	0.87	1.37	2.96	3.13	1.6	2.95	3.61	2.89	3.34	3.32	3.26	3.31	4.2	2.56	3.71	3.2	4.16	4.38
Il17rc	0	0	0	0.77	0.08	1.67	0.19	0	0	0	0	0.09	0	1.18	0	2.01	3.43	0	1.85	0	2.33	1.2	0.52	2.52	0	0.66	2.02	2.31	1.4
Snx24	1.93	1.84	1.8	0.53	2.54	3.37	2.88	0	0.21	0	3.87	3.41	3.98	4.09	3.8	3.63	3.91	2.62	3.11	3.84	3.72	4.03	4.65	1.5	1.72	3.37	4.1	4.3	3.99
E130006D01Rik	0.45	0	0	0	0	1.8	0	0	0	3.94	0	0	0	1.35	0.9	0.27	3.68	0	2.44	1.21	2.74	2.55	2.43	0	1.01	3.96	1.86	2.24	0
Ak1	0.95	0.8	2.9	0	3.23	2.53	1.78	2.14	0	2.76	0.45	0.65	3.03	1.24	1.55	3.35	1.32	2.92	2.05	2.32	3.72	1.68	1.95	2.15	2.4	3.99	3.78	3.65	3.64
Epha7	0.36	1.13	0.74	0.71	2.09	1.21	0.76	0.86	1.42	0	1.25	0.69	0.81	0.93	0.67	1.57	0.78	2.55	2.92	2.24	2.65	1.93	1.37	1.93	2.72	2.1	2.73	2.26	1.48
Efna4	4.39	3.01	3.36	4.72	2.24	4.17	4.31	5.09	1.98	3.78	4.48	2.51	4.73	4.44	4.7	5.2	3.95	4.68	4.33	5.07	5.02	4.93	5.3	5.48	4.91	5.1	5.57	5.33	5.66
Six1	1.07	0	0	0.21	0.5	1.84	0.19	0.4	0.82	0.32	1.38	0.36	1.34	2.53	0.72	0.22	1.55	1.43	2.7	1.99	1.21	2.28	0	2.4	2.74	3.58	3.9	2.64	0.73
3830403N18Rik	0	0	0.47	0	0	0.83	0.77	0	0	0	0	0.62	0	1.73	1.14	2.11	0	0.39	0	0.17	2.66	0.2	0.17	1.2	3.71	3.21	3.32	1.91	2.6
Gata6	2.37	2.93	2.44	2.33	1.82	2.64	2.07	2.8	3.96	0.43	1.41	2.23	2.05	2.02	2.49	1.14	0.94	2.51	3.27	3.37	4.52	4.47	4.75	2.53	3.28	3.35	4.18	5.24	4.63
Sh3tc1	0	0.22	0	0.1	0	1.18	0.45	0	0.16	0.08	0.45	0	1.04	0.46	0.55	1.08	0	2.59	0.45	0.34	1.63	0.03	1.78	1.43	2.44	2.65	2.84	1.59	1.97
Cyb5rl	0	2.57	0	1.05	0.35	1.52	2.52	0.14	0	0	0	0.36	0.65	1.8	1.5	3.55	0	0	2.7	3.32	2.37	2.49	1.9	3.26	1.78	0.84	0.75	1.56	3.49
Txnip	2.3	2.31	0.86	2.17	3.43	1.94	2.9	1.96	1.7	2.6	1.04	0.75	0.47	1.16	2.62	3.77	2.76	3.39	2.42	3.29	3.04	1.21	3.3	2.74	4.28	2.64	3.64	3.03	3.19
Cryl1	3.46	3.4	0	1.75	3.01	2.34	0.6	0	0	2.16	2.01	1.36	0	1.52	1.97	3.44	3.22	3.36	2.23	2.89	3.07	2.11	3.52	3.38	0	2.71	2.87	2.12	3.45
Vegfa	2.3	2.49	0.23	0.78	1.89	1.4	1.2	2.05	1.5	0	1.49	1.81	2.03	1.67	1.07	2.33	0.87	3.12	2.29	1.55	2.78	2.15	2.98	2.92	3.44	3.39	3.43	2.7	2.86
Klhl5	1.41	0.2	0.61	2	0	0.42	1.16	0.06	0	0	2.55	0	0.11	1.96	1.16	0.11	0.19	3.56	2.94	1.71	2.75	2.28	1.94	0.7	3.18	2.09	1.36	1.99	2.39
Zfand2b	3.34	3.05	4.07	3.2	4.15	3.89	3.51	0	4.99	0.66	4.43	3.62	4.38	4.26	4.55	4.8	5.66	4.5	4.77	4.48	4.09	4.67	4.97	4.99	3.91	4.26	4.33	4.26	5.21
Stx7	4.2	3.94	3.61	2.11	0.66	3.81	3.99	0.25	2.63	1.82	3.25	3	2.15	3.63	3.73	4.41	4.42	3.13	4.04	2.92	3.62	2.28	4.48	3.81	4.8	3.99	4.3	4.1	5.9
Slc2a1	6.43	6.57	6.08	6.8	6.3	6.53	6.19	6.99	6.15	7.15	6.23	6.98	6.14	6.45	6.5	7.07	7.32	7.28	8.09	7.18	6.51	6.75	7.45	8.28	8.13	9.12	8.83	7.81	7.43
1700106N22Rik	2.43	1.88	1.86	3.24	2.56	2.31	2.77	0	1.13	0	0.13	3.44	3.34	0.82	1.31	3.03	3.01	2.37	2.31	3.86	3.7	1.78	2.67	3.79	2.7	3.27	4.11	2.45	2.57
Cyp26a1	6.03	6.61	4.6	4.75	3.66	3.33	2.52	6.7	5.72	6.08	5.85	4.85	4.05	3.23	0.21	6.54	6.56	6.84	7.72	6.55	6.41	2.68	1.53	7.31	7.25	7.21	6.52	3.65	3.03
Tmem184a	0	0	0	0	0	0	0	1.68	0	0	0	0.11	0	0.1	0	1.97	3.16	0	2.04	0	0.09	0	0	0.1	2.44	3.35	1.26	0.98	2.49
Llgl2	2.29	1.08	1.32	0.55	1.41	2.14	1.36	0.7	1.37	0	0.54	0.46	1.96	2.11	0.69	2.67	1.17	2.79	2.69	2.38	1.9	1.28	1.84	2.16	2.77	2.36	2.94	2.76	3.17
Bmper	0.1	0.05	0	1.77	0	2.77	2.61	0	0.05	0.1	0.56	0.35	0.05	3.14	3.55	0.03	0.09	0.41	1.7	2.04	2.84	4.42	4.88	0.28	1.24	1.18	2.93	3.9	4.24
Atp1b1	0.08	0.29	0	1.84	0.29	1.67	1.36	0	0.43	2.53	0.72	0.08	0.55	0.77	2.15	2.8	2.8	2.16	2.37	0.66	2.33	0.25	1.87	0.87	1.44	3.32	1.79	1.04	4.22
Marveld2	0.54	0.63	0	1.24	0	1.84	0.53	1.05	0	1	0	0.29	0	0.36	0.09	0.13	1.7	1.73	1.83	0.13	0	0.45	0.86	2.44	3.43	2.78	3.85	1.93	1.79
Cntnap2	0.16	1.27	0.76	1.1	0.6	0.17	1.11	0	1.69	2.46	1.85	1.95	2.51	1.58	1.73	2.8	0	1.49	2.88	1.53	1.96	2	2.45	3.95	3.44	3.75	3.21	1.51	2.69
Arl10	0	0	0	2.04	0	3.15	2.5	0	0	0	0	0.89	0	2.04	1.11	1.53	3.11	1.14	3.07	2.4	0.89	2.47	1.75	2.33	0	1.52	1.89	3.21	1.55
Vps37c	0	0	0.82	2.31	0.47	1	2.65	0.6	2.75	0.44	3.45	2.3	2.56	3.03	2.7	3.31	2.25	2.23	3.85	1.88	1.47	3.3	3.03	1.41	4.4	3.88	3.16	2.69	2.4
Trf	1.06	0	0	0.8	0.3	1.63	0.51	0	0.08	1.36	0	0	0.08	0.28	1.57	1.73	0	2.03	1.43	0	0.72	0.37	2.37	0	1.75	3.26	3.01	3.23	3.07
Chst15	0	0.04	0	0.54	0	1.37	0	0	0	0.05	0.14	0.57	0	1.22	0	0.06	0.81	0	2.79	0.39	0.2	1.18	1.12	0	2.93	2.78	3.21	2.48	1.52
Sirt3	2.25	2.55	1.68	3.88	2.59	3.67	3.88	0	0	2.61	4.18	3.48	4.33	3.75	4.07	3.62	4.74	3.69	4.15	3.85	4.52	3.43	3.36	4.01	5.08	4.06	4.32	3.79	3.22
Dyrk1b	0.1	0.14	0.32	1.12	0.75	0.83	0.42	0.24	0.08	0	0.78	0.95	0.43	2.07	0.72	2.09	1.64	0.94	1.59	1.63	1.65	0.97	1.09	2.92	2.73	2.34	1.62	1.39	1.52
Prdm6	1.05	0	1.94	0	0.07	1.28	2.14	0.08	2.07	0	0	0	2.79	2.26	2.04	0	0.41	1.45	0.99	2.86	3.31	3.85	4.39	0.25	0.07	2.31	1.67	4.07	4.71
Pdlim3	0	0	0	0	0	0	0	0	0	0	0	1.11	0	1.99	0.13	0	0	0	0	0	0.11	0.48	3.77	0	2.78	2.99	1.83	2.22	4.49
F8a	2.18	0.89	1.35	1.69	0	0	1.64	0	2.31	0.66	1.77	0.83	1.74	1.05	1.68	3.34	2.35	2.78	2.88	2.14	2.21	1.63	2.19	0.43	1.7	3.4	3.04	1.98	2.18
Npl	4.04	1.87	1.8	0.79	1.5	0.99	2.77	0	0	0	0	0	1.6	3.19	2.51	2.95	2.91	0.14	1.67	1.35	3.21	2.78	4.93	1.74	0	2.59	2.29	2.93	5.8
Prkce	1.19	0.13	0.13	0.2	0.41	0.18	0.51	0.06	0.36	0.06	0	0.77	0.34	0.65	0.89	0	1.41	1.6	2.24	1.68	2.18	1.97	1.89	1.31	1.52	1.06	1.3	1.74	1.22
Xlr5b	2.47	0.51	0	0.89	3.16	0.74	1.41	2.67	0	0	1.22	0	0.81	0.18	0.37	2.6	2.01	0.86	3.27	0.41	0	0	1.54	2.95	2.74	3.5	2.17	3.17	3.87
Suox	2.66	1.73	1.79	0.62	0.98	0.83	2.71	0	0.31	0	3.11	0	0.24	1.89	2.11	3.96	0	1.83	3.21	2.1	1.97	2.35	0.63	0.15	4.75	3.45	3.08	3.28	2.57
Tob1	0.58	0.37	3.94	0.07	0.16	1.3	1.22	0	0.09	2.57	0	1.35	3	0.67	2.19	2.73	3.08	3.44	3.17	1.85	2.15	1.92	1.39	2.09	0	2.87	2.25	1.89	3.11
Ccdc109b	2.95	0	0.18	0	0	0.62	0.51	4.05	0	0	0	0	0	2.08	2.55	0	0	0	3.46	2.81	2.46	2.94	2.45	0	4.11	2.14	1.31	2.4	3.59
Slc44a2	1.95	2.34	2.4	1.72	3.7	2.74	2.18	1.71	1.75	0.94	1.98	2.97	1.64	2.09	2.73	2.04	4.02	3.1	3.34	2.1	2.68	2.85	3.33	3.57	3.28	4.25	4.11	3.93	3.64
Ppp1r1a	5.13	4.87	4.63	3.85	4.75	4.55	3.53	5.61	5.84	5.85	4.85	5.28	5.1	4.43	4.29	7.41	7.05	6.76	6.34	6.73	6.74	4.77	4.06	6.94	6.64	6.06	5.4	4.61	3.78
Tex264	2.91	0.95	3.79	3.76	2.93	3.78	3.85	5.19	1.57	1.61	2.25	3.82	3.32	4.05	3.55	5.8	3.41	3.03	4.96	2.96	4.25	4.24	3.49	4.37	3.53	5.39	5.45	4.34	4.52
Raet1a,Raet1b,Raet1c,Raet1d,Raet1e	2.74	2.97	3.59	5.21	3.75	4.51	3.95	0.52	4.59	3.55	3.57	4.01	4.18	2.81	5.05	4.34	4.21	4.17	5.48	4.65	5.1	4.42	5.31	5.87	4.82	4.75	3.81	4.91	5.06
Msx2	1.09	0	0	1.79	0.17	2.7	3.34	0	2.31	0	0	1.6	3.19	2.54	4.24	0	0	1.81	1.67	2.21	3.04	4.05	5.24	0	2.62	2.1	3.23	5.07	5.89
Sparc	6.01	5.03	4.61	5.6	4.52	6.02	5.59	5.68	6	4.8	5.17	4.93	5.88	6.53	6.46	5.6	5.75	6.17	6.39	6.01	6.7	6.91	7.31	6.38	6.36	7.53	7	6.93	7.75
Gpr56	1.62	1.96	1.32	1.3	0	0.49	0.12	2.72	0	0.05	0.85	0	0.89	0.57	0.24	1.7	1.48	1.6	2.79	1.55	0.92	1.54	0.45	4.18	2.06	3.62	3.37	1.39	0.14
Dhcr7	3.08	2.44	3.54	2.21	3.16	3.62	2.7	0.08	4.17	1.44	0.42	2.88	1.95	3.26	3.01	3.72	3.8	2.04	4.09	3.18	3.73	3.69	3.59	4.72	3.94	3.87	3.6	3.59	3.34
Myc	3.3	1.41	0.6	3.41	3.21	2.88	2.03	1.5	3.07	1.97	2.52	3.03	3.92	2.53	3.4	2.41	2.39	4.17	3.65	4.24	3.84	3.91	4.14	3.13	3.79	3.61	3.85	4.33	4.2
Rhou	3.43	3.38	1.97	3.5	2.9	2.92	2.03	1.72	4.59	3.34	2.01	3.02	2.73	2.93	2.44	3.85	3.28	2.52	4.35	4.08	3.96	3.74	3.89	3.74	4.73	3.93	4.38	4.48	4.58
Bmp5	0	0	0	0	0	0.08	0.36	0	0	0.08	0	0	2.22	1.1	0.92	0.3	0	0	0.12	1	2.1	2.68	3.74	0	0	1.28	0.95	3.56	4.12
Gsn	0.63	3.37	2.98	1.24	0.39	2.12	1.75	1.52	1.1	0	0.95	0.46	0.4	1.79	0.55	3.37	0.85	1.71	1.91	0	0	1.4	0.62	3.75	4.48	4.98	3.13	3.09	4.06
Lgr5	0.11	0	1.3	1.23	0.07	0.7	0.73	1.23	0.04	0	0	0.93	0.08	0.31	1.11	1.77	2.13	2.41	2.45	0.8	1.4	1.14	0.37	0.17	3.67	2.88	2.72	0.04	0.75
Pls3	4.15	4.11	4.51	4.65	2.5	5.24	4.52	5.43	4.33	3.65	4.36	4.56	4.05	5.02	4.7	5.55	4.97	4.63	5.79	5.35	4.61	5.27	4.59	5.68	6.17	6.28	6.63	6.09	5.15
4933402E13Rik	0	0.1	0	0.38	0.1	1.95	1.12	1.74	0.1	0	0.26	0	0.87	1.75	1.16	0.51	0	2.02	1.78	0.73	1.43	1.63	2.25	0	0	3	3.4	3.72	3.78
Xlr5a	0.87	2.19	0	0.29	1.26	1.14	0.34	3.53	0	0	0.11	0	0.24	0	0.69	3.72	0.4	1.51	1.98	0.09	0.11	0.1	1.52	1.93	3.97	3.13	1.07	2.68	3.08
Rabgap1l	1.34	1.27	0	1.61	0.11	1.39	0.31	1.89	4.22	1.14	0	0.42	0.6	0.1	1.75	0.89	2.17	1.55	2.95	2.06	2.06	1.32	0.57	2.7	3.33	3.46	3.61	2.31	1.43
Hs3st3b1	0.15	0.34	0.49	0.47	0.03	1.91	2.54	0	0.15	0	0.54	0.3	1.75	2.62	3.3	0.14	0.85	1.19	0.84	1.79	2.96	3.35	3.52	2.32	1.65	1.75	3.29	2.85	2.45
AW551984	1.59	0.95	0	0	0	1.61	0	0	0.31	0.32	0.87	0.24	0.04	0.11	0.3	0.03	0	0.85	1.54	1.56	2.77	0.9	0.81	3.42	2.57	2.14	2	1.27	1.36
Arl4a	2.33	3	1.73	2.29	1.91	2.23	2.15	3.3	0.37	2.68	1.38	1.94	1.52	2.02	2.09	4.37	3.05	2.71	3.73	2.58	2.44	2.65	1.55	3.77	3.91	4.14	2.86	3.57	2.83
Dynlt3	2.07	1.96	1.07	3.31	1.82	2.37	3.06	1.17	0.67	1.74	2.09	1.97	3.45	3.81	3.63	4.85	2.61	2.63	2.97	2.19	1.95	2.1	3.64	2.65	4.29	4.25	4.16	4.19	4.71
Prdm1	1.6	0	0	0	0	0.25	0.06	0	0	0	0.6	0.04	0.04	0	0.1	0	2.32	0	1.8	1.16	0.32	0.36	0.49	2.17	1.94	2.35	3.07	0.95	0.85
Gchfr	0	3.53	0	0	5.49	3.53	0	4.22	4.91	0	4.02	2.13	0	2.11	0	4	0	2.11	4.53	3.86	4.16	2.91	3.62	0	4.01	2.92	2.29	3.33	5.47
Bst2	4.81	3.3	4.9	4.34	4.34	3.82	3.78	0.39	5.98	1.29	3.65	3.42	3.14	4.37	3.92	5.65	5.04	4.47	5.67	4.71	0	2.35	2.93	6.04	6.53	6.93	6.27	4.52	5.87
G0s2	4.46	0	5.25	2.14	4.56	3.79	4.57	0	0	4.42	4.4	3.16	1.41	2.64	3.86	3.27	4.81	2.88	5.35	4.64	4.91	3.96	2.36	4.75	4.6	4.31	4.16	4.1	2.81
Sacm1l	1.81	2.05	3.6	3.35	1.4	4.13	3.41	0.93	3.78	2.99	3.59	2.57	3.57	2.99	2.94	4.04	3.63	4.21	3.86	3.88	4.59	3.67	3.88	3.42	4.39	4.55	3.6	4.01	3.73
0610040B10Rik	0.99	0	4.87	0	0	0	0.64	0	0	1.62	1.04	2.07	0	0	2.87	0	3.29	1.63	1.41	1.28	3.85	0.96	0	5.11	4.43	0	2.71	2.19	1.52
Ephb3	2.09	2.32	1.09	2.02	0.04	1.08	1.6	2.95	2.88	2.19	2.95	0.86	0.46	3.12	2.27	2.94	2.98	3.33	4.07	3.4	3.49	2.34	1.54	4.25	2.89	3.7	3.41	2.69	0.23
Clmp	0.19	0.77	0.69	0.42	0.06	0.85	0.81	0.07	2.39	0	1.76	1.05	2.39	1.25	0.81	2.26	2.6	0.64	2.33	2.97	2.57	2.29	2.06	0.5	1.05	2.13	2.38	2.15	1.86
Mir1903,Nrp1	0.12	1.96	1.44	1.46	0.11	1.77	1.34	0.25	1.1	1.56	1.66	0.23	1.79	3	3.46	0.31	0.15	0.51	0.79	0.46	1.65	3.79	4.64	2.6	3.7	3.56	3.63	3.94	5.28
Eras	5.39	4.41	4.1	4.54	4.81	3.96	3.4	5.77	4.2	1.95	5.09	5.24	5.77	4.3	3.92	6.7	6.88	5.25	5.89	5.58	3.64	4.28	2.95	6.99	6.55	6.91	6.53	5.58	3.84
Lima1	1.13	1.43	1.27	2.44	0.13	1.75	0.72	0	2.72	1.41	1.85	0.25	0.68	2.42	0.28	2.86	1.82	1.93	2.63	0.49	1.56	0.76	2.23	3.89	2.29	3.35	3.04	2.6	2.95
4833442J19Rik	3.72	0	4.61	2.37	2.79	3.87	3.45	5.26	2.79	1.65	4.1	0.67	1.44	1.81	3.8	3.92	3.45	4.57	3.59	3.41	2.5	3.84	4.4	4.92	4.87	3.36	3.27	4.69	3.86
Ermn	0	0	0	0	0.15	0	0	0	0	0	0.8	0	0	0	0	0	0	0.65	0.31	0	1.13	0.45	0	0.38	3.24	3.36	4.52	1.99	0
Ripk4	3.31	1.49	1.62	0.89	0.55	2.77	2.15	1.46	0.05	0.26	2.13	1.7	1.81	2.23	1.05	2.67	0.05	3.08	4.32	2.48	1.75	2.16	2.24	1.14	3.07	4.59	3.19	2.9	3.4
Pdia5	1.98	1.89	1.89	2.53	0.39	3.81	2.88	4.2	1.04	2.36	4.19	3.53	3.83	2.68	2.56	3.68	3.42	2.05	4.14	3.64	3.95	3.33	3.14	4.93	4.02	3.65	3.74	4.38	4.15
Creb3l1	0.32	0	0.43	0	1.24	0.27	0.93	0.27	0	1.49	0.46	1.04	1.12	1.1	1.51	2.68	0.15	0.6	1.46	2.34	3.2	1.15	1.59	0.08	0.87	2.29	2.74	1.99	3.46
Tmem106b	2.5	1.2	2.26	2.26	0.29	1.51	1.55	0.07	0.53	1.33	1.64	0.35	0.79	1.4	1.58	1.23	1.85	2.28	2.51	1.8	1.56	1.26	2.35	2.55	3.61	3.91	3.24	2.59	2.32
Ndufa4l2	2.33	0	0	2.84	2.48	3.26	3.49	0.51	0	0	3.98	0.98	2.02	2.39	3.27	3.34	4.13	3.5	2.14	1.8	1.97	3.18	3.02	2.98	3.16	4.23	2.08	3.27	1.98
Nagk	1.3	1.03	3.89	2.09	3.04	1.59	2.98	0.49	0	1.1	1.7	0	4.04	1.12	1.64	2.51	3.5	1.91	1.19	3.4	3.61	1.73	2.23	0	4.1	4.18	3.73	3.4	3.84
Sdr39u1	3.95	4.23	2.19	2.87	1.55	3.53	3.63	1.56	2.25	2.69	3.15	2.8	2.13	2.58	4.17	3.21	4.18	3.87	4.21	4.64	3.98	3.75	3.45	3.64	3.8	3.95	4.54	3.37	4.83
Sox2	0.16	1.02	2.22	0.45	0.41	1.91	1.13	2.22	2.32	2.34	0.79	0.8	2.91	1.5	1.24	1.98	2.42	3.92	2.68	3.13	2.31	2.07	1	4.13	2.18	3.13	2.72	1.8	1.51
Cd55	0.73	0.33	2.43	0.06	0.07	1.73	0.62	0.24	1.89	0.36	1.56	0	0.78	0	0.45	0.82	0.07	0.39	3.11	0.91	0.13	1.68	0.66	2.58	3.38	3.36	2.81	2.39	3.18
3110007F17Rik	3.17	1.81	3.68	0.22	1.12	2.43	2.55	0.3	0	0	1.42	0	0.69	0.24	2.33	3.04	4.44	1.66	1.32	3.1	1.85	2.96	2.06	0.97	0.98	2.2	2.4	3.54	3.07
6330409N04Rik	4.13	2.8	1.94	3.58	0.95	3.76	3.25	0	3.93	1.07	4.41	2.58	2.46	3.82	3.17	4.64	5.15	3.48	4.02	3.71	3.56	4.12	3.77	3.71	2.36	4.96	3.32	4.05	3.17
Rnf128	0.07	2.51	2.07	1.59	2.3	2.51	1.87	0.95	1.28	0.63	0.06	2.29	1.92	1.84	1.78	1.66	2.51	1.96	2.24	1.45	3.1	2.53	3.05	0.78	3.38	3.8	3.43	3.06	4.09
Apoa4	2.15	1.69	0.14	1.35	0.52	2.89	1.65	0.14	0.44	0	0.4	0	2.55	0.9	1.5	3.15	0.11	0	1.86	0	0.38	0.92	3.81	1.6	4.03	3.3	2.17	3.71	5.13
Rab4a	4.46	3.75	3.48	2.62	0.28	3.7	4.23	4.53	5.55	3.65	4.04	4.21	4.09	4.51	4.61	4.38	4.03	4.65	4.68	2.77	4.6	3.56	4.97	5.76	5.25	6.18	5.63	5.73	6.61
Porcn	3.74	0.8	1.92	3.26	0.68	2.89	2.51	2.83	1.32	0.32	2.88	1.75	1.36	2.3	2.62	2.62	4.81	1.25	1.77	1.99	2.32	2.08	2.35	4.91	4.19	4.85	4.37	3.56	2.96
Sorl1	0.1	0.29	0	0.02	0.02	0.33	0.62	1.45	0.13	0.25	0.11	1.04	0.35	0.21	0.07	1.99	2	0.74	1.6	0.23	0.38	0.31	0.77	1.19	1.79	2.19	2.73	1.53	2.13
Sec22a	1.71	2.53	1.07	2.62	2.71	1.69	2.43	3.19	0.92	1.69	0.59	2.64	0.94	2.81	2.21	3.3	2.86	2.69	2.96	2.49	2.26	2.7	2.73	3.16	4.28	3.99	3.88	3.43	1.93
Cbx7	1.09	0.78	1.24	2.24	2.72	1.18	2.43	2.55	3.57	2.13	1.91	3.75	2.1	2.15	2.07	3.82	3.88	3.27	3.26	2.15	2.68	2.2	1.73	3.69	4.09	3.94	3.63	3.15	3.17
Wls	4.42	4.86	4.22	4.53	3.35	5.91	5.42	3.24	5.39	4.67	5.3	5.39	5.58	6.18	6.43	5.35	5.81	5.53	6.07	6	6.63	7.06	6.95	5.36	5.02	5.89	5.59	6.76	6.74
Apoc2	2.33	2.25	0.51	2.81	4.11	3.8	4.41	0.53	0.84	0	0.83	0	3.68	3.66	3.69	3.17	2.39	1.22	0	1.74	3.12	3.87	7.93	0	4	1.39	3.5	5.31	8.44
Tal2	3.25	0.64	0	3.06	0	0.87	0	0	3.68	2.19	0	2	3.22	0	2.64	2.68	3.24	2.72	3.16	0.52	2.39	2.61	1.58	1.06	5.66	2.69	4.43	2.23	0
Cyr61	1.78	3.07	1.22	0.49	0.8	1.06	2.41	3.19	1.05	0	0.75	2.17	0.28	2.37	0.63	3.64	4.4	0.73	3.55	1.43	0.56	2.31	3.78	0.09	3.31	3.87	1.76	1.82	3.45
Ell3	0.62	0.12	1.58	2.15	0	2.18	1.99	0	1.12	1.08	3.5	1.12	0.99	1.78	1.98	3.29	0.63	2.83	0.85	2.31	1.63	1.65	0.17	2.14	4.38	4.37	3.83	3.11	2.51
Gata4	1.84	3.19	1.69	2.07	3.73	3.14	3.74	1.18	1.96	2.25	2.94	2.47	2.95	3.26	3.72	3.55	3.32	2.55	3.21	3.21	4.06	4.3	5.26	3.12	2.53	2.48	3.66	5.02	6.02
Adamts10	2.14	2.08	3.09	1.81	2.89	1.8	1.68	2.88	3.76	2.16	0.71	3.21	3.26	3	2.81	2.5	2.65	3.46	3.77	3.61	3.97	4.13	3.47	3.5	3.25	4.38	4.05	4.05	2.83
Msx1as	0	0	0	2.59	0.58	2.37	3.22	0	0	0.56	2.38	0.66	2.34	3.37	4.28	0	1.55	1.46	0.14	1.68	3.29	4.26	5.46	2.38	0	2.23	2.76	4.8	5.63
Emc9	2.42	0	2.88	0	0	0.37	1.3	0	0	3.25	0	0	2.67	0	1.6	0	4.22	0.91	3.71	2.29	3.11	2.43	0	0	2.47	3.55	2.1	3.47	0
Prrg2	3.82	2.99	0.86	2.95	4.27	3.44	3.01	3.69	0.7	0.83	2.02	1.7	3.42	4.06	2.21	5.29	2.56	2.52	4.05	2.84	3.17	3.52	4.06	4.7	3.64	4.14	4.04	3.48	4.03
Cdc42ep1	2.8	1.2	1.43	2.83	0.07	1.72	0.79	3.52	1.31	0	3.58	0.68	1.62	2.24	0.75	4.16	2.02	2.84	3.3	2.92	2.29	1.11	2.83	3.5	4.05	3.62	2.67	1.32	0.98
Mapk13	0.16	0	1.86	1.26	0	2.09	1.99	3.29	0	0.16	1	3.16	3.29	3.14	0.41	2.35	4.32	1.29	1.84	2.5	2.55	2.08	1.38	0	3.26	2.64	4.29	2.6	3.95
Gmpr	2.84	1.85	0	2.28	0	0.9	3.04	2.67	0.48	0	3.78	2.02	0.26	0.52	1.1	2.69	0	2.26	3.7	1.72	3.07	1.91	0.93	4.83	2.6	1.99	3.91	3.34	2
Gm12942	2.36	0	2.38	0	2.22	1.43	2.24	1.52	0	0	0	1.26	0.21	2.9	2.49	3.09	0	2.57	0	3.1	3.04	2.2	0.52	3.71	4.21	2.95	2.56	2.91	1.51
Plbd1	2.06	0	1.85	0.78	0.71	0.56	0.17	0.41	0.2	3.46	2.04	0.1	0	0	0	2.95	3.6	2.28	3.42	1.67	1.76	2.09	1.47	0	0	1.15	3.23	0.87	1.65
Sox9	2.04	2.22	2.12	1.62	1.58	2.31	1.36	1.93	3.12	2.16	1.43	1.88	2.57	1.6	1.54	4.35	4.23	3.3	2.81	3.12	1.93	2.62	2.17	4.76	3.33	1.99	2.57	2.68	2.28
Pcbd1	5.91	5.36	5.89	5.53	4.13	5.03	4.71	0	5.87	4.93	5.01	2.99	5.3	4.94	4.23	6.04	4.53	6.21	6.03	4.23	3.93	4.48	5.5	5.56	6.25	6.92	6.77	5.98	7.34
Bphl	3.23	3.26	3.24	3.31	2.87	3.42	3.99	4.35	1.95	3.19	4.02	0.64	2.32	3.7	3.86	3.8	4.31	3.95	5.06	3.89	3.79	4.29	4.06	5.42	2.75	4.54	4.42	4.07	4.36
Mtus1	0.56	0	2.06	0.11	0	0.23	0.06	2.03	0	0.05	0.31	0.76	0.04	0.2	0.63	2.2	0.38	1.39	0.96	0.8	0.81	0.49	2.03	0.04	1.83	3.69	2.05	1.85	2.55
Fgb	0	0	0	0	0.13	0.28	1.46	0	0	0	0	0	0.37	0	0.13	0	3.13	0	0	0	0.11	0.31	1.88	0	0	2.93	1.22	2.84	4.28
Myo6	0.4	0.24	0	1.19	0.24	0.37	0.75	0.62	0	0	0.65	0.02	1.14	1.41	0.13	1.08	0.48	1.34	0.99	0.76	0.06	0.5	2.25	1.56	1.65	2.45	1.94	2.09	4.01
Plin2	3.18	3.41	2.91	3.68	3.11	4.63	4.25	1.09	4.78	3.31	4.7	4.16	4.39	5.16	3.88	5.41	3.97	4.38	4.87	5.29	4.96	4.89	5.19	5.37	3.82	4.26	4.63	4.99	5.31
Pvr	0.56	2.34	1.77	1.6	3.3	1.83	2.07	0	0.81	2.49	1.2	0.85	2.47	2.7	2.12	4.26	3.32	3.05	3.66	3.19	3.13	3.13	1.32	3.42	2.16	2.41	1.07	2.6	2.12
Unc5b	0.46	0.39	2.1	0.55	0.58	0.64	1.06	0	0	0.67	0.49	1.72	2.46	1.67	1.94	1.23	1.23	1.43	0.69	1.81	2.63	2.1	2.67	1.43	0.7	3.32	2.73	2.74	3.5
Adora2b	1.62	0	0	0	0.11	0.43	0.59	0	0.11	0	0	0.11	0.11	0.19	0.11	0.08	0	0	0	0.08	1.79	2.5	1.2	0	2.01	1.58	1.34	3.13	3.89
Smarcd3	2.24	2.23	2.15	2.5	0.87	2.17	2.55	0.37	0.76	0	1.14	2.46	5.12	3.59	4.54	0.93	1.41	1.69	2.52	3.46	5.42	5.14	5.42	0.3	2.51	2.72	3.2	4.81	5.42
Gata5	0	0	0	0.34	0	0	0.03	0	0	0	0.05	0	0	0.05	1.4	0	0	0	0	0.04	0.74	2.72	4.4	0	0	0	0.05	3.42	4.8
Cyba	5.79	4.76	5.41	5.05	5.95	4.96	5.54	6.63	3.14	5.55	6.42	6.07	6.15	5.91	5.37	6.44	7.43	4.31	6.04	5.94	6.48	5.83	6.68	7.36	6.84	7.84	6.97	5.87	7.58
Uap1l1	0	0.81	0	1.41	0	2.13	2.05	3.26	0	0	0.21	1.69	0	2.62	1.69	3	0.21	1.15	1.87	2.65	2.74	1.12	3.11	1.51	1.68	2.14	2.21	2.27	3.57
Rara	1.56	0.22	1.78	2.39	1.11	1.11	1.71	1.11	0.23	0.74	2.29	2.15	1.46	1.96	1.51	2.34	2.72	2.8	2.8	2.29	1.5	2.08	2.3	2.82	2.05	2.64	2.54	2.51	2.91
Lrrn4	1.49	0	0	1.36	0	0.8	0.09	1.08	0	0	1.17	0.47	0.3	1.55	1.94	2.14	0	0.4	0.13	0.56	1.72	3.09	3.6	2.65	0	1.34	2.17	2.91	3.22
Sfn	0.13	1.43	1.67	2.4	2.7	2.26	1.64	0	1.32	0	2.61	2.14	0.13	3.46	1.79	3.32	3.52	2.43	2.74	2.46	2.47	2.09	0.41	3.01	3.28	4.61	2.69	2.19	1.23
Neu1	0.97	1.22	1.15	0.76	0.14	1.15	2.25	0	1.96	0.24	1.2	2.91	0.18	1.3	2.09	2.41	2.65	1.96	0.95	1.44	2.17	1.34	2.87	0.57	3.29	2.92	2.46	2.72	2.93
Polg	3.73	2.2	3.19	3.35	3.6	3.82	3.39	3.15	3.77	3.36	2.96	2.99	3.69	4.14	4.08	3.42	3.62	3.24	3.59	4.24	5.14	5.33	5.78	2.98	3.35	5.06	4.99	5.64	5.92
Mmp15	2.37	2.19	1.15	2.3	0.23	1.92	1.78	2.07	1.52	0.09	0.88	1.63	0.48	1.48	1.15	3.24	2.4	1.69	3.28	1.98	2.48	1.1	1.84	2.16	3.87	4.14	2.81	2.04	1.09
Camk1	3.6	1.67	4.38	1.6	0.79	3.42	2.22	0	4.44	1.85	0	4.46	2.51	3.89	1.64	1.2	0.9	4.1	4.33	3.31	2.1	4.16	4.91	2.65	3.25	4.73	4.26	3.97	4.46
Tnfrsf13c	0	0	0	0	0	0	0	0	0	0	0	0	0	0	0	2.77	0	3.2	0.58	0.08	1.23	1.62	2.44	1.07	0	0	0.39	0	0.91
Mageb16	0	0	0	0	0	0.6	0.32	0	0.43	0	1.19	0.12	0	0.11	0.42	0.57	0	0.84	3.16	0	0.37	0.19	2.4	0.3	0	4.19	1.17	0	4.04
Mt1	6.01	4.89	5.95	5.8	5.46	5.52	6.54	3.62	6.08	5.32	5.63	5.72	6.13	5.79	6.27	6.76	5.72	5.95	6.21	5.95	5.15	4.93	6.98	7.69	8.09	8.18	6.08	7.65	7.99
Rnf208	0.16	0.16	0	0.91	0.16	0.18	0.82	0.49	0	0	0	1.61	2.05	2.33	0.77	2.43	1.59	0	1.74	1.31	0.38	1.89	1.18	0	3.45	1.53	2.5	1.99	3.24
2610528J11Rik	3.31	0.26	0.29	4.96	0.26	2.31	3.43	0	0	0	0.46	0	3.9	2.66	1.7	3.13	0	0	0.88	0.93	0.61	1.99	5.07	0	3.75	4.26	4.29	4.63	6.62
Ocln	0	0	0	0.95	0.06	0.06	0.42	0	0	0	0.05	0	0.06	0	0	0	0	1.34	1.94	0	0.05	0.1	1.03	0.54	2.83	2.49	1.99	1.65	1.72
Gulp1	0.59	1.5	0	1.86	1.34	2.02	2.41	0.38	1.52	1.58	1.71	1.69	2.94	1.87	2.1	3.49	2.04	2.67	1.83	2.28	3.01	2.44	2.28	3.4	1.76	2.63	3.5	2.41	2.39
Espn	1.6	0.21	0	0	0	1	0.13	0	0	0	0	0	0.2	0	1.39	0.96	0	0.72	0.71	1.07	1.27	0	0	0	2.33	2.81	1.84	2.01	4.67
Pik3ip1	0	0	0	0	0	0	1.38	0	0	0.26	0	0	1.21	0.41	0.38	0	0	0.43	1.96	0.19	1.36	2.94	1.4	2.26	0	0	2.59	2.4	2.02
Rax	0	0	0	0	0	0	0	0	0	0	0	0	0	0	0.12	1.62	0.31	0.87	0.73	0.09	1.41	0	0	0	2.79	2.47	2.95	1.01	0
Dhrs7	2.32	1.69	3.18	4.74	3.86	3.18	3.81	3.57	0	0	2.33	2.88	2.28	4.12	4.02	4.24	3.74	3.43	3.57	3.88	4.49	3.36	4.97	4.85	3.31	3.89	1.32	4.25	4.01
C1galt1c1	2.62	3	0	2.73	0	3.83	2.94	3.44	0.86	1.19	1.44	2.24	0.78	1.66	2.6	0.52	2.86	2.06	3.19	2.83	2.2	4.01	2.27	3.51	4.42	4.49	3.46	2.55	3.12
Rab20	0	2.94	0	2.23	0.38	1.48	1.94	0	0	4.01	2.25	2.75	0	1.56	0	0.52	2.55	1.86	3.06	2.57	0	2.48	1.66	3.84	0.66	3.3	2.99	2.67	4.16
Fhl2	2.92	2.63	3.41	2.7	3.98	2.67	2.7	3.33	2.14	0.14	1.69	3.46	1.24	2.4	1.49	4.06	4.32	3.01	3.65	1.32	3.22	1.87	3.99	1.47	4.44	4.54	4.12	4.45	4.06
Ostf1	2.97	2.73	4.16	3.45	1	3.66	2.93	4.21	3.19	0.45	3.28	1.75	2.98	3.37	3.38	4.52	5.14	4.2	3.12	3.52	3.34	2.66	3.54	4.31	4.33	4.42	3.59	4.01	3.96
Rhox6	0	0.51	0.32	3.08	0.52	3.24	2.57	0	1.08	0	2.03	0	0	0.49	1.23	0.85	0	0	1.98	0	0.47	2.03	3.5	0	4.64	4.09	2.47	2.6	5.48
Wdsub1	0.1	3.21	2.12	1.15	1.5	2.03	1.62	0	1.76	0.36	1.05	2.41	1.64	1.64	2.77	1.52	3.65	2.85	2.1	0.96	2.31	3.01	3.51	3.93	2.81	2.51	2.68	2.19	1.81
Rnd2	1.61	2.61	0	3.32	2.79	2.63	2.36	0	2.33	0	1.97	0	0	1.92	2.46	2.36	3.41	2.24	3.55	3.17	0	2.87	1.28	4.15	3.27	2.58	2.1	2.56	2.88
Cap2	0.41	0	2.51	2.88	2.22	2.42	2.83	1.87	1.76	0.2	2.61	1.11	2.81	3.05	2.98	2.38	2.54	2.21	3.02	3.21	4.13	4.2	3.97	1.77	1.97	2.8	1.66	3.61	4.22
Irgm2	0	0.93	0	0	0	0.83	0.41	0	0	0	0	0	0.5	0.79	0.05	0.8	0.87	1.86	1.13	2.73	2.86	1.73	0.91	0.68	0.05	1.25	1.97	0.16	0.24
Mdfi	1.06	1.49	0.48	1.97	0.76	1.57	1.03	0	0.68	0.9	0.88	1.55	3.01	1.86	0.66	1.88	0.96	3.19	3.03	2.64	2.59	1.88	1.68	3.01	0.16	3.99	2.1	2.08	1.48
Ube2h	2.69	3.01	3.28	2.86	1.86	2.67	2.85	3.53	2.82	3.42	2.9	3.33	1.92	3.52	3.58	3.5	2.96	3.28	4.03	4.08	4.46	4.41	3.8	3.63	4.15	4.1	4.11	4.68	4.06
Tle1	1.56	2.69	1.48	1.13	0.16	1.19	0.7	1.04	0.68	0.85	0.94	2.15	1.65	1.67	1.73	0.84	1.94	3.12	1.99	1.68	2.82	2.06	1.32	3.09	3.98	2.59	2.32	1.84	2.64
4632415K11Rik	0	0.73	0	1.01	0	0.08	1.09	0	0.34	0.22	0.13	0.76	0.57	0.36	2.24	3.09	0.13	2.42	0.38	1.44	0	1.99	2.93	0.7	0.21	0.09	2.66	2.36	2.48
Tmsb15a	0	0	2.33	0	0	0	0	0	0	0	0	0	0	0	2.54	0	3.14	0	3.95	0	3.73	0	0	2.61	0	4.96	0	0	0
Rgs3	0.19	1.27	0.37	0.49	0.56	0.91	1.02	2.13	0.05	0.87	0	0.77	0.96	1.79	0.31	2.21	0.17	1.43	2.41	1.33	0.93	1.96	3.06	1.11	0.59	2.49	2.42	2.19	2.45
Sox21	0	0.41	0	0.23	0	0.53	0.08	0	0	0	0.04	0.85	0.6	0.2	0.22	1.8	2.16	1.05	1.06	1.25	0.04	0.26	0.23	1.82	2.01	1.77	2.08	1.04	0.19
Mmp11	0	0	0	1.81	0	1.28	1.3	0	0	0	0	0	0	0.08	1.7	2.25	0	0.99	1.39	1.27	0	0.82	1.17	0.29	2.35	3.43	1.08	1.61	2.91
Gas6	2.63	3.55	0	1.58	0	1.22	0.46	0	2.35	0	2.51	1.08	0.21	1.02	1.19	2.03	0	1.45	2.11	1.68	0.23	1.65	2.53	3.09	3.5	3.5	2.93	2.14	3.57
Blvra	1.2	2.96	4.36	1.83	2.7	3.09	3.35	2.32	1.19	1.03	3.86	3.77	3.54	2.44	2.56	3.41	3.62	3.04	3.14	3.8	2.09	4.24	3.28	4.49	4.79	4.04	3.42	3.27	4.68
Ccdc130	1.2	0.78	3.22	2.02	2.35	2.28	1.25	3.92	0.27	0	2.85	0.86	1.84	1.25	0.84	2.61	2.3	1.87	1.68	2.08	2.89	2.97	2.54	3.79	3.44	2.24	2.94	2.53	3.17
Acbd7	2.65	0	0.69	0.54	0.64	0.78	0.73	0	0	0	0	2.84	1.13	0	0.68	3.75	0	3.33	1.77	0	0	2.67	0	3.8	0	2.1	3.37	1.23	1.71
Bcar3	1.7	2.9	1.94	1.41	0.8	1.8	1.66	0.12	1.35	0.59	1.61	1.73	3.18	2.46	1.54	4.44	3.02	2.14	2.86	2.56	2.74	2.92	2.66	3.43	2.53	1.1	2.78	2.48	1.24
Prss1	0	0	2.7	0	0	2.07	0	0	0	0	0	0	0	0	0	3.12	0.29	0	0	1.84	0	0	0	3.82	2.47	1.2	0	2	3.39
Xlr4b	2.34	2.34	0	0.27	0	2.07	0.79	0.19	1.59	0	0.29	1.34	0	1.58	1.23	1.9	0.73	1.5	1.91	1.83	0.4	2.19	3.08	0	1.66	3.37	1.39	2.67	4.12
Fam129b	2.12	1.54	1.91	2.54	2.59	3.65	2.99	2.26	4.31	1.79	2.15	1.78	3.16	2.73	3.44	4.32	2.62	2.42	3.91	3.62	3.3	2.99	3.44	4.08	3.85	3.95	3.89	3.98	3.6
Fam178b	0	2.95	0	0.42	0	1.94	2.42	0	0	1.77	3.47	1.65	2.5	2.95	2.31	0	3.57	2.29	1.14	2.83	0.62	2.25	3.04	4.74	3.65	2.15	3.64	1.96	2.6
Bend5	0.11	0	0.44	2.87	0.6	2.36	2.42	1.34	2.05	2.04	1.18	2.03	1.51	2.25	2.93	2.99	3.82	0.83	3.02	0.3	1.23	2.74	3.65	2.7	0.47	3.31	3.6	3.29	4.15
Samd3	3.04	2.3	2.21	2.43	0	1.48	1.15	3.47	1.01	1.56	2.79	2.97	0.11	0	0	5.86	2.01	2.76	3.38	2.47	0.18	0	0	4.29	5.25	4.66	4.29	1.24	0.07
Mov10	1.73	0.8	0.23	0.86	1.71	2.42	1	0.86	0	0.48	3.46	1.34	0.97	0.96	1.65	3.43	0.22	0.4	2.86	1.68	1.14	1.49	1.51	2.08	3.01	3.98	3.29	2.28	3.44
Trp53i13	1.69	2.28	1.73	1.03	0.15	3.18	1.91	3.07	3.46	1.36	0.27	2.42	1.03	3.32	3.19	3.91	1.55	0.8	4.07	2.99	3.68	3.31	2.89	3.93	3	3.2	2.88	2.38	3.06
Tjp3	0	0.06	0	0.37	0	0	0.11	0	0	0	0	0.85	0	1.42	0.23	1.21	0	1.34	0.28	1.59	0	0.48	1.31	1.8	1.11	1.24	2.02	2.52	1.5
Prss12	2.58	2.75	2.7	0.12	2.01	0.85	1.83	0	4.05	0	0	2.55	2.26	2.07	2.11	3.25	2.55	2.45	0	0.25	1.44	2.04	3.17	3.52	3.13	5.14	2.93	3.38	4.46
Amn	2.45	2.34	0.26	2.63	0.51	2.96	3.11	1.58	0.92	1.14	3.25	1.69	0	1.64	1.25	3.01	0.11	0.41	1.59	1.65	0.1	0.6	4.13	2.64	4.5	5.02	3.28	4.31	6.21
Lamp2	3.59	2.12	2.82	2.4	1.54	3.77	3.7	0.11	4.33	0.93	2.86	1.37	3.54	3.23	3.66	2.6	3.34	2.7	3.43	3.84	2.76	4.39	4.31	3.72	3.81	4.16	3.41	4.12	4.25
Lgals3	0.66	0.15	0.17	0	0	2.44	0.26	3.69	0	0.16	0.14	0	0.3	0.14	0.15	4.71	0.77	0	2.35	0.12	0	0.13	0	2.9	4.77	3.34	0	2.03	0.11
Eya2	0	2.11	0	0.07	0	0.66	0.27	0	0	0	0.55	0	2.39	0.55	0.75	2.57	3.13	1.6	0.74	2.43	0.48	0.94	0.22	0	0.15	2.77	2.87	1.87	0.61
A4galt	2.22	3.2	3.51	0.35	0.09	0.2	3.17	2.52	0	1.77	0	1.29	1.07	0.31	1.7	4.11	2.98	0.46	2.93	1.45	1.55	2.15	1.11	1.16	2.11	4.8	4.04	2.62	2.01
Ntm	0.58	2.17	0	0.34	1.84	0	0	0	0	0	1.99	0.32	0	1	0.11	1.02	0	0.81	1.96	2.46	2.11	0.74	1.39	0.29	0.11	2.38	3.63	2.14	2.25
0610007C21Rik	2.44	5.55	5.99	6.26	4.05	5.07	5.33	1.74	5.17	3.8	5.47	4.78	4.91	4.98	5.5	5.39	6.61	5.39	5.91	5.23	5.79	5.67	6.07	5.2	5.71	5.96	5.48	5.64	5.75
Hand2	0	0	0	0	0	0	0.1	0	0	0	0	0	0	0.91	0.69	0	0	0	0	0.63	1.92	2.43	3.07	0	0	0	1.25	2.71	3.07
Stard4	0.5	2.11	2.57	2.98	2.54	2.51	2.16	1.78	2.52	0.92	1.76	2.67	1.21	3.05	2.09	3.47	0.26	2.03	3.5	2.1	2.38	2.49	3.58	4.01	3.41	4.09	3.66	3.84	3.95
Hnf4a	0	0	0	0	0.08	0.09	0.56	0	0.04	0	0	0	0.2	0.39	0.23	0.06	0	0	0	0	1.03	0.37	2.49	0	0	2.46	1.77	1.93	4.86
Tmem198b	0.16	0	1.45	2.16	0.08	2.44	2.06	0.34	0	3.51	1.57	2.02	0.08	1.77	1.51	4.09	2.05	1.64	2.79	1.34	2.87	3.08	2.52	0	1.02	3.43	2.91	2.37	1.23
Plekha6	0.57	1.52	1.48	0.37	2.01	0.36	1.37	0.38	0.69	0	0.75	0.34	1.52	1.61	0.61	1.9	0	1.71	1.28	1.1	2.66	1.39	1.86	1.88	2.59	2.33	2.68	2.36	2.4
S1pr2	2.06	2.95	3.01	2.6	2.09	3.76	3.55	2.88	2.93	3.22	3.71	3.46	4.2	4.07	2.71	3.69	4.1	3.81	4.65	4.11	4.64	3.72	4.36	4.25	3.9	4.47	4.01	4.65	3.16
Vwa5a	0	0.21	3.22	0.27	0.82	1.96	0.64	1	0.29	2.84	0	0.4	0.21	1.14	0.52	3.66	2.67	0.6	2.61	0.25	1.43	1.27	1.2	0.49	3.13	2.56	2.84	2.46	0.91
Spin2	3.92	4.61	3.68	1.89	2.22	4.08	4.08	4.59	5.27	1.67	4.83	5.02	3.87	3.75	4.83	4.76	3.9	4.15	4.25	4.34	4.56	4.59	6.12	4.65	4.8	5.33	4.53	5.49	6.41
Phlda1	3.35	2.35	2.87	3.49	1.99	2.95	2.13	2.65	3.79	3.39	2.88	2.45	3.96	3.05	2.35	3.54	4.44	4.13	4.08	4.21	4.2	3.09	3.56	4.32	3.39	3.46	3.28	4.15	4.34
Cd8a	0	0	0	0	0	0.56	0.89	0	0	0.06	0	0	0.06	0.34	0.06	0.42	1.24	0.83	0.51	0.13	1.01	0	0.64	1.79	2.79	3.72	1.08	0	1.13
Aga	2.67	1.6	0.19	3.93	0	2.99	2.91	0.78	0	4.05	3.54	0.94	0.46	2.25	1.5	4.13	2.31	3.11	3.16	0.71	1.25	2.25	2.83	2.77	3.33	4.01	3.12	2.99	3.41
Rab17	0	0.55	0	0.85	0	0	0	0	0	0	0	0	0.13	0.12	0.65	0	0.33	2.37	0	0	0	1.67	1.03	0.24	1.15	0.87	1.41	2.84	3.66
Cdc42ep5	5.8	4.98	4.44	4.57	4.18	4.41	4.4	3.6	3.66	5.39	4.2	4.62	4.04	4.7	4.69	6.64	5.72	5.07	5.64	4.73	4.45	4.06	3.99	7.2	6.45	6.58	6.16	5.06	4.82
Lgmn	3.42	4.8	4.97	4.99	3.41	5.14	3.92	4.22	3.24	2.7	3.39	5.11	4.71	5.19	4.74	5.3	4.4	4.51	5.27	4.42	5.13	5.01	5.79	5.18	5.05	5.43	5.32	5.37	6.87
Pigl	0.87	0	0.38	0.37	0	1.37	0.71	0.77	0.35	1.16	0.31	2.94	1.79	2.7	2	0.77	0.21	1.22	3.15	2.78	3.09	2.36	2.41	3.15	0	2.64	2.31	2.72	1.2
Cotl1	3.41	2.47	2.72	3.56	2.99	3.85	3.1	3.28	2.17	2.21	2.75	2.88	2.75	3.87	3.27	1.76	2.99	4.08	3.43	3.76	3.38	3.31	4.71	3.37	3.87	5.18	5.43	4.91	5.41
1500011H22Rik	4.68	4.92	3.08	3.69	1.87	3.86	4.33	5.3	2.11	4.95	4.71	5.44	4.41	4.48	4.69	5.08	5.18	5.15	5.87	4.89	4.58	5.1	5.05	5.91	5.57	4.87	4.47	4.34	5.59
Itm2b	5.81	5.61	4.53	5.65	5.53	5.16	5.13	5.96	3.97	3.77	5.62	4.69	4.49	5.99	5.1	6.21	5.57	5.04	6.35	5.53	5.49	5.71	5.85	6.92	5.81	7.15	6.82	6.24	6.48
Gm129	0.42	3.02	0	0	4.65	2.32	2.89	2.94	2.71	1.12	0.92	2.56	1.6	2.29	2.88	1.58	3.19	3.75	4.12	3.56	3.28	3.4	1.38	4.06	1.71	2.27	2.88	3	3.36
Tmem150a	3.75	3.18	0.15	0.66	0.57	3.13	3.05	3.4	2.23	2.84	1.11	1.56	0.49	2.61	2.37	3.79	1.23	1.37	2.88	0.1	1.93	2.48	3.89	3.04	4.54	4.45	3.66	3.5	5.38
2810405K02Rik	4.36	2.64	3.13	3.57	4.76	3.58	3.06	0	4.05	5.3	3.33	3.95	5.19	4.06	4.31	4.34	4.86	4.48	4.95	4.23	5.23	5.36	4.8	2.96	3.39	5.31	5.29	4.61	5
Efcab4a	0	0	0	0.84	0	0	0.91	0	0	0	0	0	0.12	0.21	0	2	1.67	0	0.44	1.55	0	0	0.7	1.87	0	0.8	2.15	1.75	2.21
Nhedc2	0.09	0	0	0.33	0	0.5	0	0	0	0	0.73	0.09	0.09	0.47	0.17	0	2.51	0.77	0	1.89	2.09	1.71	2.74	1.24	0	0	1.5	0.25	0.79
Slc7a8	0.13	0	0.05	0	0.58	0.1	0.46	0.28	0	0	0.35	0.09	0.05	0.12	0	0.61	0.16	0	0.73	0	0.08	0.11	2.3	1.15	1.06	0.94	2.16	2.01	3.93
Nradd	5.04	5.13	2.71	4.35	3.2	4.76	4.77	0	3.42	3.58	5.08	4.78	4.81	5.16	4.52	4.37	4.93	4.31	5.06	4.68	5.66	4.41	4.92	4.91	4.57	5.89	5.8	5.23	5.61
Mfng	2.7	2.75	1.76	0.09	0	1.36	0.6	0	0.11	0	1.34	0.31	0	1.18	0.95	2.41	1.85	0.6	2.58	1.26	0	0	0.59	3.63	3.06	3.92	3.14	2.35	0
Lnx1	0.71	0.16	0.31	0.07	0	0	1.42	0	0	0.4	0	0.09	0.09	1.38	1.4	2.99	0.08	1.43	1.41	0.66	0.06	0.33	1.52	0	2.33	2.3	1.78	0.8	3.04
Fgf5	4.37	3.22	0.9	2.34	4.04	1.66	1.83	4.09	2.63	4.32	1.34	0	0.08	0.2	1.49	4.91	4.05	4.02	2.96	3.04	3.6	0.24	0.59	5.37	3.83	3.47	3.69	1.82	1.85
Fam69a	1.62	1.9	0.74	1.05	0.37	1.62	1.95	0	1.57	0.84	0.76	2.41	4.07	2.24	2.37	0.86	0	2.75	3.4	2.66	3.41	3.5	3.17	2.89	0.74	2.93	2.77	2.97	2.99
Dsp	2.07	0.74	1.33	2.01	0.55	2.26	2.77	2	1.62	1.02	1.86	0.88	1.28	2.26	2.98	3.54	2.2	1.36	2.5	1.86	2.55	2.36	2.74	2.53	2.67	3.41	2.99	2.88	3.4
Stambpl1	0	0	0	0	0.27	0	1.56	1.92	0	0	0	2.15	0	0.17	1.09	0	0.09	0.8	1.59	1.19	0.51	1.18	1.73	2.06	3.62	0.84	1.69	1.66	2.78
Tmem9b	3.98	3.43	0	3.02	1.86	3.68	3.75	4.26	1.69	3.04	3.66	2.25	2.27	4.05	4.07	3.9	4.96	3.94	3.41	3.92	4.03	3.49	3.14	3.59	4.36	4.79	3.75	3.71	4.07
Stard10	2.66	3.75	1.5	3.19	3.83	3.27	2.44	3.93	4.63	3.98	3.97	3.28	4.56	2.78	2.59	3.16	4.04	3.43	4.76	1.73	3.3	3.82	4.22	3.41	5.93	6.6	5.42	4.34	5.88
Fam169b	1.48	0	0.34	0	0	0	0	0	0	0.97	0	1.35	1.29	2.3	1.23	1.96	0	0.4	2.15	0.4	0.68	2.15	0.99	1.85	2.66	1.88	2.45	1.39	2.44
Gba	4.01	2.92	2.46	2.84	1.46	3.28	2.69	0.25	2.1	1.54	2.85	0.88	2.29	3.2	3.43	3.42	4.38	3.14	3.02	2.97	3.9	3.54	3.84	3.54	0.97	3.61	3.12	3.98	3.39
Nid1	1.64	0.96	1.79	1.29	0.11	2.35	0.12	1.43	0.2	0.41	0.3	0.32	0.12	0.63	1.06	2.01	1.12	1.9	1.38	1.37	0.54	1.94	1.79	2.86	1.91	2.57	1.4	1.84	2.26
Dpp4	1.67	1.89	0	1.05	0.05	0.37	1.42	0.4	0.03	0	0.56	0	0.15	0.03	0.07	0.92	0.42	0.06	0.99	0	0.03	0.16	1.69	1.17	3.03	3.5	2.37	2.16	3.67
Gm7120	2.71	2.45	0.86	0	2.9	3.15	2.65	0.13	0.22	0.75	3.55	3.05	3.08	3	3.86	3.89	4.44	2.93	1.96	3.08	3.57	2.84	1.77	3.98	1.89	3.36	2.93	3.52	3.02
Nostrin	0	0	0	0	0	0.34	0	0	0	0.33	0	0	0	0	0.11	0	0	1.92	2.59	0	0.69	0.09	1.67	0	0.95	1.86	0.26	1.32	2.35
Peg10	0.85	1.15	1.26	1.65	1.16	1.96	1.72	2.65	1.09	0.48	2.1	0.54	1.58	1.61	2.21	3.27	0.4	1.26	1.85	1.49	2.11	2.36	3.85	1.79	3.33	2.73	2.45	2.77	3.85
Fxyd3	0	0	0	0	0	0	0	0	5.36	0.72	0.7	0.72	0	1.43	1.83	0	0	3.92	0	0	0.63	0.65	0	2.85	5.47	4.06	3.22	2.19	0
F2	0	0	0	0.62	0	0.11	0.06	0	0	0	0.81	0	0	0	0.19	0.78	0	0	0	0.66	0.38	0	1.75	2.22	2.6	2.41	0.5	2.12	1.19
Cobll1	1.61	0.26	0	1	0	0.42	0.73	1.63	0	0	1.3	0.24	0.24	0.56	0.61	1.09	0.1	2.12	1.6	0.67	0.03	0.8	0.69	1.94	1.86	2.95	2.09	2.08	2.93
Tgfb2	0.5	1.19	0	0.03	0	1.06	0.09	0	1.62	0.04	0.28	0.47	1.51	1.62	1.53	1	0.66	0.14	1.16	0.95	1.74	1.91	1.88	2.49	1.45	2.06	2.98	1.62	2.14
Cdadc1	2.97	2.99	1.75	2.73	1.44	3.53	3.6	2.85	0.95	2.34	3.05	2.76	2.8	3.77	3.21	3.24	5.09	3.01	4.19	3.45	3.55	3.35	4.04	3.64	3.36	3.67	3.76	3.17	3.4
Acadvl	2.26	2.15	2.56	2.11	2.44	2.91	3.53	1.12	0.09	2.12	1.9	2.15	2.76	2.83	1.47	3	2.43	3.29	3.3	3.05	3.65	3.21	2.71	2.31	3.59	3.7	2.19	3.92	2.78
Tbx3	0	0	0	0.22	0	0.08	0.29	0	0	0	0	0	0.41	0.74	1.52	0	0	0.03	0	0.38	1.29	1.51	3.47	0	0.1	0.44	1.84	3.09	3.78
Naaa	0	0.22	0	0	2.3	0.09	1.89	0.4	3.19	2.1	1.65	0.08	2.1	3.53	1.58	2.75	2.7	2.78	2.55	0.17	0.31	2.02	3.29	2.14	3.3	1.11	2.81	2.72	2.09
Pdzrn4	0.48	0	0.1	0.6	0	0	0.5	0	1.34	0	0.14	0.77	1.1	0.23	0.34	2.2	0.5	1.17	0.61	1.8	1.66	0.97	0.81	0.47	1.64	1.69	2.68	1.33	0.57
Scarb1	1.77	1.08	3.47	0.78	1.18	2.7	2.8	2	0.09	0.51	4.36	0.82	3.48	3.55	2.5	3.37	1.58	3.61	3.22	1.01	2.87	2.8	3.54	4.61	0.31	4.19	3.51	2.78	4.45
Pkp2	0.56	0.92	2.1	0.58	0.96	1.65	2.31	2.69	0.77	0.13	2.04	2.31	1.55	2.39	1.99	3.03	2.28	2.91	2.9	1.42	0.16	0.97	2.93	3.29	0.96	3.84	3.19	3.02	3.35
6030498E09Rik	0	0	0	0	0	0	0	0	0	0	0	0	0	0	0	0	0.32	1.26	0	0	2.52	0.44	0	0	3.3	0	1.76	1.81	1.39
Cda	3.19	0	0	0	1.78	1.73	2.12	0	0	3.77	0	0	2.77	0	2.09	0.24	0	0.29	3.48	2.28	3.06	1.76	2.07	3.89	0	3.95	2.6	2.41	3.04
Ctsf	2.69	1.08	0.22	1.63	2.3	2.41	2.32	0.73	1.98	3.28	0.92	1.81	0.1	2.49	3.26	4.18	0	3.13	3.79	1.91	1.07	2.46	2.38	2.56	3.14	4.01	3.58	2.12	3.86
Chga	3.76	3.28	2.03	1.71	3.75	2.64	3.63	0.12	3.11	3.13	3.36	3.78	2.86	2.18	3.14	3.03	3.78	3.46	4.4	3.95	3.62	2.77	3.57	3.38	3.8	3.87	3.95	4.17	4.68
Ppfibp2	1.47	0	0.06	0	0.05	1.07	0.09	0	0	1.62	0.47	1.09	0	0.14	0.37	2.49	0	1.37	0.71	1.95	0	0.6	1.54	2.09	3.86	1.24	0.65	0.77	1.5
Ppm1l	0.82	1.28	0.05	0.11	0	0.89	0.73	1.55	0.34	0.05	0.82	0.14	0.7	1.05	1.24	0	0	2.49	0.54	2.19	0.8	2.75	2.36	2.39	2.92	1.58	0.81	1.61	1.44
Rhpn2	0.98	0.24	1.33	0.21	2.91	1.22	2.39	0.06	0	0.31	0	0.98	0.79	0.05	1.38	2.45	0.05	0.59	2.82	0.08	0.13	1.18	1.48	0.67	2.79	3.45	2.66	2.96	3.44
Cldn9	1.62	0	0	0.23	0	0	0	1.14	0	0.15	0.56	0.15	0	0	0	1.38	0	0.37	1.27	0	0	0.12	0.11	0.37	2.8	3.67	2.81	3.44	0
Depdc7	0	2.1	0	0	0	0	1.46	0	0	0	0	0.33	0	0.54	0.67	0.79	0	1.92	1.35	2.65	1.82	0.84	0.63	2.84	0	0	1.34	1.52	1.8
Bcl11a	0	1.02	0.16	1.44	0.03	2.03	2.32	0	1.25	2.54	1.39	1.78	2.61	2.38	3.19	2.92	2.2	2.4	2.53	2.75	3.1	3.19	2.5	2.74	1.37	2.58	0.98	1.77	2.37
1600012H06Rik	2.26	2.87	3.44	3.55	0.89	3.13	3.36	1.24	2.92	2.91	3.57	2	2.82	3.93	3.4	2.55	3.17	3.85	4.35	3.23	3.24	4.01	3.71	4.86	4.41	4.01	4.11	2.71	3.99
Tmed6	0	0	0	0	0	0	0	4.34	0	0	0	0	0.3	0	0	3.07	0	0	0	0	0	0.47	0	2.06	3.83	2.69	1.83	1.77	1.33
Map3k5	0.84	2.14	0.34	1.23	0.37	0.73	1.43	0	0.03	0.92	1.31	1.14	0.56	1.63	0.73	0.28	0.48	1.49	2.11	2.22	2.38	2.54	1.64	2.39	2.2	2.03	2.33	2.1	1.01
Abr	1.57	2.5	3.1	2.57	2.31	2.31	2.56	2.15	0.68	2.55	2.75	2.27	1.77	2.72	1.9	4.06	2.56	2.89	3.01	2.78	2.56	2.28	3.27	3.8	3.54	3.63	2.92	3.08	3.77
Pvrl2	4.85	4.46	4.81	5.28	4.36	5.28	4.32	4.95	5.35	4.36	3.15	5.26	5.59	5.31	5.14	5.37	4.92	4.88	5.77	5.14	5.45	5.43	6.12	6.42	6.07	6.71	6.23	5.61	6.2
Dhx32	1.91	1.21	3.22	3.52	0.65	2.58	2.66	2.52	2.49	2.31	2.81	1.59	3.76	3.24	0.84	3.76	2.52	3.38	3.9	3.07	2.5	2.66	3.17	1.55	3.06	4.08	4.16	3.64	4.18
Acad10	0.15	1.17	1.04	1.07	0	0.93	0.82	0.86	1.28	0.16	0.43	0	1.59	1.27	0.8	1.04	2.27	1.56	2.23	1.69	0.24	1.48	2.4	1.58	1.06	2.12	2.13	1.86	1.81
Fam117a	1.83	1.67	2.51	2.37	3.41	2.82	3.24	2.3	3.54	2.92	3.9	3.74	3.47	3.5	3.14	2.07	3.15	3.37	3.97	3.55	4.66	4.13	3.35	4.98	4.31	3.84	3.95	4.25	4.49
Trappc2	4.99	3.3	0	2.19	4.99	3.65	3.04	0.39	1.07	0.9	3.74	4.18	3.39	3.58	3.46	3.59	4.38	3.37	4.72	4.64	4.26	4.87	3.29	4.18	0.61	2.75	4.6	3.63	3.75
Spty2d1	1.55	1.41	1.57	0.79	0.71	1.89	1.74	2.42	1.77	2.82	0.93	1.52	0.82	2.27	1.93	3.11	0.93	2.99	2.79	2.76	2.55	2.44	2.28	3.01	2.08	2.71	2.74	2.35	2.41
Tiparp	1.12	2.49	2.71	1.53	3.23	3.08	2.47	3.02	2.75	2.47	2.21	1.95	3.79	3.44	2.5	3.14	1.93	3.92	3.54	2.93	3.76	4.33	4.26	3.2	3.25	3.19	3.4	3.84	4.09
Map2k3	3.01	3.81	3.5	3.32	4.46	4.02	3.49	4.05	1.94	4.2	2.68	3.92	4.12	4.47	4.18	5.12	4.3	3.89	4.65	4.56	4.47	4.54	4.08	4.79	4.7	5.26	4.65	4.67	4.41
Mid1ip1	4.47	4.91	3.76	3.91	2.85	5.5	4.93	3.48	4.86	5.11	5.23	5.24	5.82	6.57	5.75	6.26	6.25	6.45	5.86	6.21	6.02	6.01	5.56	4.84	5.7	5.08	5.69	5.54	4.69
Rtn4rl1	0	0.05	0	0	0	0.06	0	0	0	0	0.87	0	0	0	0.7	1.82	2.75	0.5	1.03	0.44	1	0.48	0.16	2.84	0	2.15	0	0.06	0.93
Pcdh1	0.78	1.19	0	1.75	0	1.25	0.63	0.46	0.05	0	1.05	1.82	1.05	0.96	1.18	0.33	0	2.44	1.75	0.55	0.04	0.75	1.9	2.41	2.78	3.34	3.14	2.82	1.69
Bambi	2.87	2.85	1.83	2.27	1.72	2.72	2.94	2.33	2.54	4.27	2.67	2.44	3.23	3.84	3.43	2.33	2.31	2.23	3.87	3.46	3.83	4.07	4.65	3.2	3.2	4.42	4.7	4.51	4.95
Myl1	2.7	0	0	2.76	0	3.41	1.78	1.55	0	4.18	2.22	3.06	3.58	3.37	3.66	0	2.87	2.82	4.07	3.63	2.75	5.2	4.72	0.77	3.64	0	3.26	4.62	4.34
Spdef	1.25	0	0	0	0	1.27	1.45	0	0	0	0.58	0.22	0	0.58	0	0	0	0	1.43	0.86	0	0.09	0	3.05	3.27	2.31	2.65	2.38	1.49
Adra2b	0.34	0	1.95	0.08	0	1.48	0.37	0	3.26	0	0.7	0.98	0	2.04	0.69	0.86	1.48	1.53	1.47	1.81	0.41	2.13	3.9	2.17	0.47	0.06	2.03	2.16	3.14
Gdpd5	0	0.05	0	0	0.05	0	0.93	0	0	0	0	0.6	0.57	0	0.1	0.36	1.53	0.1	2.76	0.4	0.09	0.38	0.42	0	2.2	1.56	3.08	0.98	0.81
Irx3	2.24	3.23	3.4	1.97	2.53	3.17	2.32	1.45	3.96	3.88	2.81	4.11	4.36	4.05	3.16	4.44	4.51	4.23	4.56	4.46	4.22	3.88	2.88	4.57	4.68	3.84	3.71	3.44	2.63
Gprc5c	3.32	4.74	2.79	3.93	2.35	3.74	3.6	5.29	5.86	4.11	4.48	3.96	5	3.68	4.03	5.77	5.23	5.32	5.63	4.59	4.51	3.68	3.79	5.85	5.4	5.53	5.26	4.54	4.23
Efcab11	3.14	0.89	2.82	0.79	0.48	1.95	2.47	1	0.57	0	2.65	1.3	1.62	2.68	2.78	1.76	0	1.96	3.42	3.16	3.32	3.12	2.68	3.43	0.09	4.23	2.82	2.18	3.79
Nos1ap	0	0	0.29	1	0	0	0.43	0	0	0	0	1.21	0	0	0.7	2.12	2.35	1.01	1.4	1.8	1.35	0.73	0.98	1.1	0	0.28	0.19	1.92	0.64
Slc40a1	1.58	2.32	1.18	0	0	0.67	1.22	0	0	0	0.14	0.06	0.87	0.19	0.38	2.59	0	2.25	0	0.16	1.12	0	0	3.62	3.08	1.71	2.73	1.54	1.71
Sct	4.15	2.56	0.76	0.6	2.46	2.36	1.53	0.8	0	0	0	0	0.75	1.51	4.31	0.56	0	2.18	1.08	0	3.13	4.46	5.32	2.97	0	0.97	2.89	3.83	5.4
Amhr2	1.45	2.67	1.96	2.99	3.24	3.11	1.72	1.46	0	1.73	1.92	3.4	0.61	3.69	3.34	2.52	2.87	2.4	2.15	3.4	3.68	3.49	4.04	2.9	1.86	3.46	3.41	3.74	3.6
Tspan4	5.18	4.52	3.19	4.89	3.97	5.14	4.39	6.14	6.08	4.25	3.82	4.75	5.54	4.71	5.38	6.03	4.8	5.8	6.31	5.89	6.07	5.53	5.46	4.65	6.33	6.2	5.74	5.4	5.39
F10	0	0	0	0	0	0.08	0	0	0	0	0	0.35	0.08	0.13	0.28	0	0	0	0.74	0.95	0.06	0.29	0.63	0	1.76	2.03	1.86	1.91	3.07
Tmem213	0	0	0	0	0	0	0	0	0	0	0	0	0	0	0	4.03	0	1.25	0	0	0	0	0	0	4.77	2.39	0	0	0
Pard6b	1.3	0.38	1.92	1.31	2.14	2.4	1.81	1.39	0.16	2.6	0.38	1.62	2.13	1.04	1.49	2.39	2.26	1.54	2.05	2.25	2.48	1.46	2.61	1.53	1.63	3.39	3.06	2.78	3.6
Ripk2	2.41	3.56	0.33	2.49	0.67	4.16	2.86	0.23	4.31	3.22	0.34	2.81	0.69	3.1	3.86	4.01	3.07	1.91	2.77	2.88	3.03	3.21	3.45	4.64	2.79	3.34	3.78	3.45	2.8
Apoc3	0.69	0	0	0	0.67	0.81	3.11	0	0	0	0	0	0.7	0.65	1.54	0	0	0	0	0	0	0	3.98	0	4.56	3.98	2.15	1.65	3.73
Dlx5	0	0	0	0	0	0.49	2.29	0	0	0	0	0.17	0	2.66	2.06	0	0	0	0.14	1.39	2.65	2.02	1.73	0	3.37	2.3	1.12	2.74	2.12
2210010C17Rik	0	0	0	1.62	0	0.12	0.53	0	0	1.19	0	0	0.3	0	0.1	2.38	0	0.1	1.78	0	0.77	0.17	0.94	0	2.46	2.17	1.24	1.71	2.3
Gnb4	3.2	2.98	3.35	2.22	1.86	3.02	3.26	0.08	2.76	0	2.61	4.02	2.79	3.22	3.37	2.24	2.81	4.03	3.69	4.02	3.65	3.99	4.23	2.91	1.31	3.5	3.31	4.07	4.8
1500015A07Rik	1.23	0	3.26	0.66	3.22	0.12	2.3	0.34	1.64	1.53	1.67	2.91	1.81	1.71	1.9	2.55	4.74	1.53	3.63	2.78	2.67	2.32	1.5	1.94	2.08	2.41	1.82	3.11	2
Aes	4.23	4.73	4.8	4.47	5.01	4.31	3.94	2.65	2.93	5.2	4.6	4.37	4.35	4.15	3.29	5.68	5.48	4.36	5.07	4.85	3.99	3.61	4.11	5.75	6.36	6.02	6.1	5.03	4.82
Krt19	3.28	4.11	3.4	3.09	1.53	3.29	2.73	3.87	2	0.16	3.74	0.55	0.43	3.13	1.7	6.39	2.08	4.08	4.2	0.32	0.26	1.17	1.56	3.67	5.74	6.08	3.74	3.22	4.39
Gys1	1.11	2.55	3.34	1.65	0.05	3.12	2.25	0.6	1.13	1.66	3.03	2.07	3.25	3.03	2.52	3.36	2.34	2.16	2.79	2.69	3.56	3.16	3.64	2.44	2.19	3.26	3.36	3.28	3.37
Det1	1.67	2.67	3.62	3.3	2.28	2.66	3.69	0.83	2.49	2.51	2.89	3.11	3.62	3.12	2.79	4.1	4.88	3.98	3.94	3.3	3.47	2.99	3.46	4.49	3.68	3.22	3.31	3.85	2.15
Arid3c	1.45	0	0	0.2	0	0.76	1	0	2.58	2.41	0	0	0.12	1.42	1.1	1.54	1.33	0	0.29	0.34	2.01	0	2.29	3.25	1.88	0.41	0.83	3.31	5.14
Msl3	2.16	3.23	2.69	0.53	1.51	3.76	2.06	0.09	1.43	1.71	2.35	2.82	0.08	2.77	3.3	2.09	1.04	2.5	2.77	3.2	3.17	2.03	2.73	3.93	4.08	3.52	3.15	3.42	3.13
Fmr1nb	4.6	5.57	6.09	4.42	3.88	4.83	4.56	4.97	4.52	3.72	4.92	3.57	5.34	2.6	4.18	6.03	5.48	4.36	5.91	4.86	2.45	2.74	5.37	6.23	6.71	6.6	6.39	5.07	7.33
Ctgf	0.91	0	0	0.93	0.15	0.32	1.76	0.54	0.08	2.84	1.68	1.15	0	1.47	1.12	1.3	2.54	0.34	1.21	1.04	2.34	2.29	1.81	0.21	2.06	2.04	2.01	2.76	2.41
Rln3	0	0	0	2.95	3.45	0	0.53	2.44	0	3.75	0	0	0	0	0	0	1.63	3.11	3.26	0	2.58	0	0	0	3.04	4.38	2.26	3.24	1.01
Copg2	0	0.63	0.28	1.63	0.17	3.22	2.99	0.36	1.67	3.2	1.91	1.45	1.41	3.26	2.91	3.72	0.22	3.61	2.99	2.84	3.46	3.53	1.27	3.23	0.09	2.12	3.03	3.59	1.97
1700026L06Rik	0	2.99	0	0	0	0	0	0	0	0	0	0	0	2.28	1.48	5.09	0	0	0.37	2.13	0	0.7	2.08	0	0	2.63	2.55	2.7	0.3
Mylip	1.99	2.87	2.53	1.99	0.69	2.89	1.21	0.54	2.98	2.82	2.22	1.71	2.74	2.5	2.25	2.89	3.05	3.45	2.57	2.24	3.25	2.55	2.88	2.07	3.05	2.67	3.23	3.68	4.47
Gm14327	2.56	0	0.43	0.91	0	0	0.24	0	2.98	2.52	0.64	0	0.7	0	0.21	0	0.5	2.34	0	0.3	2.56	2.34	2.58	3.89	3.41	2.39	0	1.4	0.96
Srd5a3	4.31	1.5	1.56	3.99	2.48	4.28	3.94	2.48	5.09	0.52	2	3.54	3.67	4.67	3.85	2.97	5.32	3.75	4.5	4.37	3.74	4.37	3.96	3.23	4.82	3.34	4.25	4.07	4.22
Stk3	0.55	2.27	2.33	2.16	1.05	1.39	3.04	2.04	3.97	2.17	1.84	1.23	2.61	3.32	3.03	3.7	3.23	2.81	2.74	2.65	3.04	3.31	3.34	0.5	2.81	4.12	3.84	3.33	3.59
Mafk	0	1.43	0.22	0.16	0.07	0.61	0.72	1.95	0	0	0	1.23	1.32	0.71	2.16	1.86	2.66	3.77	0	1.28	0.64	1.18	0.89	2.9	0.3	0.42	1.88	1.44	2.85
Cd59a	0	2.95	0	1.63	2.53	2.07	1.87	0.26	0.12	0	1.31	1.22	0.24	0.47	1.57	4.03	0.3	0	2.06	0.4	0.1	0.96	1.32	2.44	3.24	3.18	3.73	2.65	2.93
Fbxw17	2.41	3.72	0.71	3.23	1.33	3.83	2.87	0	0.22	3.16	2.13	1.8	1.45	2.17	3.72	2.96	3.33	3.6	2.44	3.38	3.06	3.66	4.34	0.87	2.31	3.74	3.89	3.04	2.13
Hook2	1.64	1.32	3.08	1.89	0.73	0.8	2.26	0	0	0.08	1.58	1.24	0.84	1.93	1.74	1.67	0.3	2.1	2.91	0.3	1.46	1.22	3.09	2.14	2.13	4.03	3.24	2.32	3.12
Slit1	0.53	0	0.18	0.91	0	0	1.1	0.29	0.37	0.3	0.03	0.69	0.57	1.56	0.07	0.93	2.02	1.14	1.71	0.71	1.62	0.98	1.55	0.8	0.3	2.39	1.41	1.51	1.26
Ezh1	0.73	1.92	1.03	2.46	1.43	1.47	1.9	0.19	3.6	1.92	1.85	2.63	2.2	1.95	2.2	2.63	2.76	1.85	3.58	2.09	2.37	2.66	1.83	2.85	3.34	3.83	3.27	2.55	2.2
Stra6	4.68	3.91	3.8	1.93	2.59	2.31	0.57	5.45	4.94	4	4.18	3.87	2.91	2.24	1.28	6.06	6.27	5.58	5.28	4.52	4.51	3.18	1.74	4.63	3.89	3.7	3.86	3.32	1.03
Itfg3	1.23	2.54	1.89	1.12	2.65	3.25	2.32	2.04	1.23	0.07	1.78	2.66	3.61	3.66	3.09	2.49	3.89	2.32	4.48	3.26	3.47	3.36	2.53	3.25	1.87	3.03	3.99	3.51	1.63
Sdsl	0	3.2	2.81	4.06	3.22	3.6	3.1	4.28	3.6	0	3.21	3.58	2.64	2.69	3.86	4.07	3.29	3.43	4.75	3.01	2.85	3.53	4.44	5.56	0	4.59	4.28	4.51	4.76
Clic1	6.25	6.44	5.21	5.87	5.1	5.49	5.38	6.59	6.02	6.02	6.38	5.69	5.25	6.04	5.06	6.86	6.71	6.81	6.23	5.72	5.53	5.86	6.7	6.87	6.7	7.72	6.97	6.76	7.71
Rbms2	3.08	3.64	2.43	3.18	4.23	3.78	3.14	3.86	2.82	3.32	3.39	4.39	4.06	3.89	3.02	4.3	4.32	4.36	3.88	4.2	4.97	4.02	4.06	4.13	4.32	4.62	4.48	4.5	4.72
Atg4a	1.36	0	0.74	0.73	3.03	1.57	1.84	2.87	0.18	0.19	2.31	0	0	2.75	1.36	0.07	3.52	3.34	1.1	2.45	2.62	2.33	2.47	1.83	0.98	2.94	1.06	2.56	2.52
B4galt6	2.19	0.17	1.61	2.45	0.48	1.88	1.6	1.26	1.79	1.53	2.88	1.76	1.28	1.38	2.13	3.04	2.13	2.35	2.56	1.92	2.09	1.94	2.44	2.45	3.16	3.05	3.46	2.06	2.23
Ebp	4.6	5.17	2.01	4.83	2.62	3.97	4.52	3.57	2.42	2.6	3.69	3.89	3.07	4.84	4.65	4.67	3.95	3.58	4.89	4.03	4.53	3.79	4.26	4.78	5.33	5.7	5.48	4.86	4.95
Upp1	6.09	6.1	5.24	4.3	2.58	4.8	5.15	7.66	4.71	4.87	5.74	5.27	5.06	3.84	4.69	9	7.43	6.51	7.07	4.64	4.65	3.69	2.82	8.21	7.64	7.18	7.03	4.92	2.34
Zfp948	1.96	1.24	1.89	2.29	1.45	2	2.01	0.08	0.15	0.53	2.58	2.21	1.28	1.56	2.35	4.64	0	2.65	3.21	1.49	2.72	1.76	2.74	1.39	1.92	3.49	2.61	2.9	2.58
Mblac1	0.8	1.4	0.75	2.58	0	3.59	1.44	3.67	0.45	4.58	0.15	3.49	2.34	2.23	3.44	3.6	5.06	1.88	4.11	3.81	4.09	2.71	2.37	1.01	1.93	1.76	3.24	2.67	2.7
Rac3	3.36	3	3.68	4.78	3.62	4.12	4.35	2.36	4.97	4.13	4.99	4.97	5.34	4.74	3.94	4.91	4.32	5.04	5.29	4.49	5.04	4.41	4.87	5.9	4.89	6.21	5.69	4.82	4.4
Pttg1ip	3.21	2.86	1.46	3.82	4.79	4.15	3.11	3.37	3.94	4.71	4.13	3.84	4.26	4.66	4.74	3.88	4.71	4.83	4.96	3.47	4.13	4.74	4.65	4.48	5.09	5.33	5.06	5.16	4.84
Wdr54	2.8	0.98	0.19	0.5	2.77	1.36	1.32	0.19	0	0.18	3.2	3.05	1.19	2.64	0.59	3.09	0	0.16	3.27	3.41	2.77	2.15	3.08	0	1.37	3.42	3.17	2.89	2.86
Mpped2	1.55	1.67	1.5	2.7	3.49	3.64	2.81	2.35	4.5	4.35	2.98	3.34	3.74	3.01	2.94	2.33	3.03	4.05	3.96	3.46	4.16	3.41	4.8	4.25	3.17	4.27	3.59	4.49	4.7
Fam134c	0	2.68	2.02	3.03	3.63	2.55	3.27	0	0.91	3.25	3.58	3.01	3.64	3.1	2.11	3.42	3.04	4.01	2.8	2.56	4.03	3.25	3.47	4.01	1.74	4.19	3.52	2.8	3.56
Pdcd4	3.66	4.19	4.36	3.65	4.37	4.38	3.19	4.68	4.89	4.23	4.07	4.65	4.23	3.73	4.02	4.9	4.27	4.61	4.79	4.87	4.65	5.24	4.31	5.5	5.33	5.5	5.34	5.29	5.61
Cideb	0	0.18	0	0	0	1.28	0	0	0	0	0	0.19	0	1.6	0	2.08	0	0	0	1.52	0	0	1.27	0	0	2.72	3.07	1.55	2.88
Wdr34	2.84	2.67	4.17	3.77	0.56	3.45	2.56	2.89	2.63	3.17	2.51	3.64	2.98	3.93	2.46	4.54	4.34	4.44	3.45	3.28	3.95	4.32	4.42	2.92	2.7	4.14	3.36	3.32	4.15
Anxa2	3.57	1.21	2.67	4.59	2.04	3.47	2.91	2.68	2.3	0.16	0.27	3.14	2.61	3.4	2.51	5.88	0	3.4	3.46	3.11	3.53	2.83	4.85	5.04	1.77	5.03	3.06	1.86	3.24
Gcnt2	1.44	1.3	0.41	2	1.43	1.86	2.02	0	0.41	0.05	2.36	0.35	1.3	0.51	1.63	0.06	0.07	1.8	1.99	3.1	3.19	2.78	2.87	0.61	2.66	1.65	2.08	2.97	2.12
Prss23	0.06	0	0	0.05	0	0	0.13	0	0	0.33	0.05	0	0	0	0	0	0	0	0.14	0.04	0.46	0	1.69	2.95	0.11	2.35	1.16	1.73	1.96
Serpinb6c	0.17	0	0	0	0	0	0	0	1.55	0	0	0.89	0	0	0	0.33	0.28	2.84	1.05	0	0.14	0	0	0	0.85	3.49	2.91	2.55	0
Actr3b	0.91	0.58	0	2.47	3.24	2.57	1.47	0.13	0	0.13	2.94	0.61	2.96	0.11	2.1	3.81	0	3.11	3.24	2.26	0.2	1.45	1.6	1.23	3.13	3.64	3.39	1.48	2.33
Gstz1	0	1.96	2.54	3.04	2.35	2.22	3.35	4.29	3.8	3.77	0.41	3	3.01	3.7	2.4	4.37	1.94	3.15	1.86	2.7	2.59	3.34	4.05	4.6	4.53	3.55	4.11	3.95	4.44
Peg12	0.27	2.22	0.43	1.72	0.76	2.53	0.28	3.35	0	0.08	2.43	0	2.18	2.44	2.75	2.14	2.65	2.81	2.78	1.78	2.72	3.32	2.18	0	0	2.05	2.82	2.56	4.19
Tpd52l1	4.98	1.07	3.94	1.36	0.69	3.65	3.66	3.87	4.69	1.88	3.3	2.4	3.96	3.47	3.54	5.17	4.76	3.95	4.12	3.71	3.72	4.23	4.21	3.76	4.4	2.66	3.38	3.51	3.77
BC028528	3.93	0	3.41	3.48	4.46	3.56	1.04	0	0	0	0	0	0.97	4.28	0	0	4.34	4.36	0	3.3	3.96	3.76	0	4.52	0	3.45	0.81	4.26	2.67
Fam83g	0.77	0.04	0.08	0.03	0.04	1.71	0.59	1.68	0	0.04	1.24	1.87	0.83	0.69	0.3	1.41	3.27	1.77	0.26	1.32	1.23	1.39	2.21	0.99	1.64	2.22	1.62	0.88	1
Pigh	2.97	0.42	3	2.12	1.24	2.91	1.69	0	2.25	0	0.33	1.13	0.44	3.11	1.41	3.42	0.83	2.23	2.4	3.04	3.36	2.99	1.64	0.4	0.98	2.31	3.63	2.61	3.59
Tube1	2.64	0.57	1.51	1.49	2.43	3.1	2.52	0.07	0.07	3.72	2.08	2.07	2.22	2.74	2.72	2.54	3.67	1.3	2.15	3.13	3.34	3.69	2.72	2.33	2.98	3.58	3.05	3.31	2.1
Fam174b	0	0	0	1.61	0.48	0.22	0.65	0.16	1.16	0	0	0	0.69	0.12	1.19	2.55	0	1	2.01	1.2	0.42	0.17	1.58	2.97	2.31	1.26	0.96	1.36	0
Phkg2	0.73	2.63	2.1	2.86	0	3.73	2.97	0.39	2.91	0	0.79	1.57	1.26	2.44	2.26	1.43	3.42	2.03	2	3.63	2.98	2.62	2.99	2.18	2.83	1.64	3.41	2.98	2.63
Eya1	0	0	0.05	0.11	0	0.9	0.19	0	0	0	1.85	0	1.29	0.04	0	0.8	0	1.68	2.06	0.6	1.01	0.51	0.03	1.17	0.92	3.05	2.29	1.51	0.41
Triml2	0	0	0	0	0	0	0.09	0	0	0	0	0	0	0.13	0.14	0.46	0	0	0	0.11	0	0	1.14	0	3.89	2.24	0.89	1.14	2.37
Usp20	0.04	0	0.05	0.39	0	1.11	0.6	0	2	0.73	0.15	0.17	0.09	0.63	1.39	1.66	1.96	1.22	1.77	1.29	0.45	1.56	0.51	0	1.39	3.06	0.41	1.64	1.83
Smyd3	2.86	2.49	1.22	2.74	1.86	1.71	2.16	2.19	0.4	1.55	2.54	0.05	2.34	1.84	1.95	2.7	2.54	2.31	2.27	2.08	1.56	2.53	2.45	4.1	4.08	2.62	2.68	2.99	3.01
Glce	1.01	2.92	0.91	1.78	1.96	2.59	2.85	1.46	0.48	0.4	2.62	1.8	0.36	2.39	1.95	1.66	2.88	2.07	2.49	1.83	2.43	3	3.48	1.57	1.63	2.77	3.58	3.25	3.01
Hpx	0	0	0	0	0	0	0	0	0	0	0	0	0	0.13	0	0	0	0	2.63	0	0	0.97	0	0	2.29	2.41	0	1.39	2.3
Casp8	3.25	1.21	2.76	1.85	0.47	2.77	2.49	0.18	1.33	3.68	3.01	2.85	2.51	1.24	2.5	2.86	1.39	3.67	2.65	2.32	2.54	2.41	3.14	1.87	4.12	4.48	3.84	3.53	3
Pcsk5	1.88	2.43	0.76	1.97	0.69	2.73	1.74	0.48	2.1	1.13	2.33	1.53	3.39	3.78	3.07	0.84	2.97	3.07	3.14	3.38	3.93	3.8	4.09	1.47	1.99	2.39	2.25	3.08	3.46
Gckr	0	0	0	0	0	0	0	0	0	0	0.75	0	0	0	0	0	0	0.41	0.37	0	0	0.5	0	0	2.98	3.06	1.67	0.85	2.7
Ubash3b	0.06	2.41	0.5	2.27	0.4	0.06	0.88	0.06	0	0.12	0.94	1.43	0.32	0.69	1.3	0.46	1.11	0.21	2.13	1.63	0.63	1.08	1.75	2.39	0.9	2.16	2.51	3.09	2.46
Col18a1	2.66	1.93	2.62	3.22	1.96	2.54	2.4	0.7	0.52	2.1	2.42	2.55	1.5	1.64	2.46	2.9	2.83	2.97	2.47	2.77	1.85	1.99	3.09	2.83	3.64	4.33	2.86	2.33	4.09
Gli1	0	1.05	2.19	0.04	1.65	1.58	1.33	0.06	0	0	0.25	0.69	2.09	1.71	1.15	1.03	1.33	1.62	2.5	2.06	2.07	2.5	2.72	1.52	2.03	1.39	0.46	1.71	1.74
Crabp2	5.87	5.46	5.63	6.69	5.15	5.65	4.94	4.83	7.03	7.11	6.17	6.29	6.74	6.34	5.1	6	7.26	6.86	7.72	7.35	7.27	7.11	5.99	7.12	6.53	6.57	6.17	6.89	6.03
Leprel1	0.71	1.57	0.19	1.16	0.73	1.61	1.8	2.03	1.53	0.61	1.96	2.67	0.91	3.06	1.99	0.48	2.85	1.76	1.98	2.6	4.25	3.58	3.77	0.23	0	2.17	1.78	3.5	3.88
Arhgap18	0.1	0.05	0	1.29	0.1	0.06	1.08	0	2.93	2.4	1.62	0.1	1.28	1.46	0	2.92	0	0.84	0.91	1.25	0	0.87	2.39	1.97	2.86	3.04	2.08	1.24	3.06
Cyth3	0	0.91	0.06	1.66	1.82	2.06	2.15	0	1.05	1.37	2.04	1.5	0.74	1.1	2.27	1.72	0.09	1.63	3.23	2.33	2.82	3.19	1.17	0	2.6	2.47	2.97	2.88	2.16
Tmem158	1.03	1.21	0.13	1.3	0.99	0.55	1	0.13	3.01	0	0	0.52	1.25	1.74	1.5	2.05	2.13	2.77	0.93	0.91	2.52	1.83	2.01	1.95	2.42	1.61	1.03	1.46	1.55
Speer7-ps1	1.38	0	0	0	0	0	0.13	0	0	0	0	0	0	0	0	2.34	0	0	1.2	0	2.04	0	0	0.67	2.55	1.25	2.53	0.59	0
Prl8a2	0	0	0	3.46	0	0	0.16	0.3	0	0	0	0	0	0	1.51	0	3.31	0	0.23	0	2.48	0	0.2	0	0.48	0	1.81	8.29	0
App	3.26	2.67	2.43	3.68	2.59	2.71	3.12	4.2	2.76	1.13	3.04	3.37	2.71	2.6	3.43	4.48	1.93	3.09	3.17	3.47	2.64	3.78	3.44	3.84	4.45	4.71	4.73	4.37	4.42
Crygn	2.55	0	0	0	0	0.61	1.18	0	0	0	0	2.71	0	2.64	0.93	0.39	0	1.48	0	0	1.89	2.53	2.02	4.16	4.87	0.68	1.04	2.58	0
Snca	2.86	1.82	0	0	4.16	0	0.86	0	2.87	0	0	0	0	1.38	0.7	3.07	3.82	1.77	0.93	1.01	0.56	2.87	1.75	3.42	4.17	0	1.24	0.79	0
Pard6g	2.63	2.7	4.07	3.81	2.72	3.01	2.64	3.68	2.54	4.42	2.6	3.53	3.66	3.25	3.32	2.79	4.08	4.58	3.72	4.12	4.27	4.23	3.59	3.99	4.29	5.06	4.61	3.87	3.86
Nfkb1	2.53	1.18	0.36	2.9	1.6	2.64	2.97	1.59	1.23	1.9	3.74	2.61	1.12	2.82	2.52	1.97	2.9	2.52	2.68	3.86	1.67	2.79	2.97	2.48	3.63	3.91	3.84	3.53	2.56
Gm7694	0	0	0	0	0.05	0.74	0.03	0	0	0	0	0.27	0	0	0.58	0.74	1.04	2.21	3.15	0.72	1.17	1.08	0.98	0	0	0.57	0	1.23	0.38
Itm2a	4.49	2.12	1.7	4.8	2.94	2.58	3.25	2.78	3.07	0.66	2.24	3.85	1.31	1.6	3.66	2.21	3.07	2.99	3.94	3.33	3.31	4.02	4.03	4.57	2.12	3.9	3.68	3.96	4.89
Smad7	0.69	0.56	0.18	0.16	1.1	1.27	1	0.09	0.5	1.82	0.29	0.12	0.74	0.9	1.39	0.67	0.82	1.28	0.33	1.06	2.19	2.25	2.57	1.75	0.32	1.31	1.6	3.01	2.63
1600027N09Rik	3.01	1.22	1.85	1.37	0	2.04	0.98	2.2	3.64	0	2.28	0.89	2.26	0.99	1.95	0.67	2.86	3.46	2.53	2.7	2.65	2.56	3	3.41	0.95	2.66	3.26	1.91	2.11
Tst	0.21	3.31	2.21	3.61	4.19	2.17	2.22	2.17	5.09	2.89	0	3.68	3.82	2.02	3.38	3.35	2.93	3.06	3.03	4.28	2.63	3.53	3.86	3.4	4.05	3.54	4.07	3.84	4.36
Optc	0	0.48	1.67	0	0	1.37	0	0	0	0	0	0.55	0	0	1.59	2.14	2.84	0.23	1.04	1.66	0.55	1.29	1.29	0	3.32	0.15	1.09	1.37	0
Sgce	2.55	4.09	3.07	4.07	2.96	3.66	4.11	2.56	2.24	1.94	1.05	2.68	3.13	3.31	4.09	4.55	4.56	2.44	3.65	3.65	4.33	4.62	3.6	2.07	3.01	3.79	4.33	4.36	5.19
Bmp7	3.11	3.41	2.3	2.95	2.26	3.37	3.58	3.74	4	2.94	2.25	3.42	4.08	3.94	3.07	5.13	4.08	3.83	4.05	4.41	3.59	3.63	3.6	4.18	3.82	4.56	4.43	3.18	4.37
Zfp524	0	2.08	1.96	3.03	0.92	3.93	3.74	0.23	1.59	3.49	1.17	4.98	3.58	3	4.16	3.83	3.38	4.1	3.44	3.36	3.23	3.08	3.29	0.65	4.85	3.21	3.81	3.34	3.4
Gata2	0	0	0	0.05	0.06	0.92	1.34	2.21	0.54	0	0	0.73	0.46	1.63	1.26	1.18	0	0	1.32	1.2	2.37	1.64	1.9	0.74	1.08	2.14	1.9	1.83	2.91
Fam63a	0.26	1.97	1.09	1.38	2.93	3.34	2.88	0	0	1.36	0.22	2.03	2.8	1.82	2.23	3.17	1.98	2.54	3.63	2.47	1.29	2.39	3.32	0.87	3.38	2.02	2.62	1.92	2.71
Ddah2	5.98	5.53	5.84	6.18	6.23	6.22	6.02	6.41	6.46	5.89	5.69	6.24	6.01	6.14	6.08	6.63	6.37	5.97	6.73	6.81	6.86	6.54	6.86	6.93	7.1	7.27	7.64	7.32	7.45
Six2	0	0	0.54	0	0	0	0	0	0	0	0	0	0.18	0	0	1.77	0	0	0	1.06	2.36	1.71	1.04	0	0.4	0.57	0.68	1.62	1.08
Creg1	0.8	3.74	2.77	2.75	1.02	2.12	1.87	0	0	1.63	1.07	2.72	3.01	3.26	2.38	3.65	2.4	1.99	3.56	3.04	3.38	2.86	2.92	0	3.3	2.91	3	2.78	3.02
Grhl2	1.19	0.14	0.37	0.84	0.38	1.52	1.18	1.33	0.92	0.92	0.06	1.65	1.17	0.45	0.1	1.05	2.12	0.73	1.56	0.83	0.72	1.22	1.19	2.46	1.87	2.62	3.01	2.19	1.45
Pdk1	1.34	1.05	1.37	1.81	1.82	2.09	1.45	2.55	0.51	2.01	2.17	2.42	0.61	2.22	2.21	1.76	1.63	3.04	2.32	1.85	3.35	2.52	3.07	2.39	2.88	2.4	2.49	2.61	3.22
Foxj2	0.74	0.07	0.75	0.2	2.63	0.04	0.5	0	0.14	0.15	0.18	0	2.09	1.53	0.93	1.96	0.44	2.22	0.58	0.89	1.89	0.92	1.47	1.35	2.26	1.82	1.29	1.84	1.96
Mosc2	1.67	2.11	0.23	3.1	2.51	3.03	2.38	4.07	3.32	1.99	2.15	3.03	3.2	3.15	2.22	4.37	2.14	1.69	3.01	3.46	2.9	2.71	3.19	3.95	4.63	3.61	4.13	3.36	4.07
Slc4a2	2	1.5	2.32	1.58	1.12	1.97	1.97	2.83	3.23	2.39	1.26	0.7	1.56	3.13	2.73	3.17	0.66	2.74	2.84	3.14	3.38	2.72	2.86	1.9	3.4	3.94	3.25	2.45	3.42
Ethe1	3.06	3.86	3.59	5.19	2.85	3.99	3.46	1.52	3.84	0.72	3.52	4.07	3.99	3.61	4.59	4.07	5.18	3.52	4.15	4.27	4.2	4.14	4.04	4.32	5.13	4.49	4.48	4.4	3.6
Pisd-ps1	1	2.2	0.93	2.48	2.9	2.48	2.3	1.35	2.48	0.84	2.59	1.34	3.15	2.82	2.39	1.47	4.26	2.06	2.75	2.61	1.56	2.85	2.68	3.88	2.83	4.28	3.48	2.67	3.37
Six3os1	0	0	0	0	0.48	0	0	0	0	0.47	0	0	0	0	0.06	1.81	0	1.19	1	1.16	0.69	0	0	0.55	0.84	1.5	2.54	1.24	0
Grp	0	0	0	0	0	1.02	0	0	0	0	0	0	0	0	0.74	0	2.13	0.84	0.45	1.58	1.81	0.47	0	2.39	2.76	0	0	0.79	0
Cxxc4	0.03	0	0.07	0.13	0	0	0.07	0	0.1	0.36	0.03	0.37	0.32	0.81	0.78	0.05	0.08	0.28	0.94	1.69	2.49	1.94	1.5	0.31	0.76	1.54	1.19	0.57	1.1
Nbl1	0	0	0.25	0.42	0	0.13	1.18	0.25	0.95	4.49	0	0	0	2.14	1.3	3.81	0	1.83	2.63	0.24	2.34	0.5	1.65	0.54	2.81	0.59	1.75	0.68	2.57
Camsap3	1.86	2.05	2.37	1.1	1.15	2.22	1.51	2.19	3.45	1.78	2.49	2	1.72	2.42	1.35	3.2	2.33	2.13	1.85	2.1	2.03	1.53	1.97	3.28	4.04	3.79	4.21	3.09	3.7
Pdpn	5.2	5.29	5.04	5.37	4.08	4.51	4.13	3.68	4.65	4.51	5.13	4.88	3.52	4.03	4.76	5.36	4.5	5.24	5.77	4.02	3.84	3.58	5.04	6.18	6.08	7.11	6.91	5.96	6.16
Ccdc103,Fam187a	0	0	0	0	1.45	0.7	0.61	0	0	0	0.12	0.11	0	1.59	2.11	0.36	2.52	1.57	0.48	1.24	0.18	1.19	1.78	0.53	1.52	2.15	2.49	0	1.79
Golt1a	0	0.3	0	0	0	0.12	0	0	0	0	0	0	0	0	0	0.48	1.92	1.17	1.02	0	0	0	0.08	0	0.62	2.83	0.09	0.65	3.09
Odz3	0.92	1.45	1.88	1.45	0.83	1.16	1.45	1.65	1.31	1.51	0.93	1.92	1.57	1.59	1.74	0.6	3.51	2.26	1.84	2.51	3.12	2.61	2.18	1.89	1.96	1.65	2.31	2.38	2.66
4930471M23Rik	1.58	0.59	2.55	3.27	1.3	1.69	3.32	2.48	3.35	3.63	3.09	0.94	3.46	3.46	2.07	2.76	3.65	3.49	3.87	3.25	3.54	2.95	2.52	1.92	2.8	4.32	3.19	3.55	4.05
Nedd9	0.16	0	0.76	1.21	0.04	0.29	1.05	0	0	0	0.47	0	0.2	0.04	0.23	1.47	0.11	1.59	0.03	0	0.1	0.1	1.27	1.36	2.7	0.93	2.68	1.66	1.67
Gria3	0.35	0	0	0	0	0.28	0.41	0	1.26	1.35	0.4	0.72	0.04	0.18	0.94	0.1	0.12	2.58	1.91	1.36	2.42	1.68	1.14	0.03	0.46	0.55	1.08	1.8	1.82
Cd63	7.06	6.55	6.62	7.05	5.62	6.73	6.21	5.95	6.81	6	6.27	6.13	7.27	6.97	7.01	7.41	7.41	6.75	7.38	7.18	6.71	7.4	7.54	7.35	7.18	7.81	7.53	7.16	8.4
Kit	0.43	0	2.1	1.03	0.1	0.04	0.21	2	0	0.93	0.2	0.23	0	0	0.49	1.8	0.84	0.71	1.3	0.1	0.19	0.66	0.6	1.64	2.94	2.55	2.57	1.6	1.24
Grina	1.05	3.41	0	0	4.2	0.9	2.42	0.37	1.9	0.13	2.49	2.85	2.85	0.21	2.66	0.8	0	2.27	3.32	0.77	2.8	1.57	3.11	4.56	1.95	3.77	3.73	3.17	3.41
Pacsin3	3.14	2.5	4.06	2.73	2.49	3.8	2.25	0.53	1.07	2.48	3.09	2.95	3.14	4.39	2.83	4.04	4.22	3.54	3.72	4.32	2.87	2.94	2.59	3.28	4.63	3.92	3.53	3.28	3.28
Arpc1b	3.33	4.6	3.56	4.53	3.76	5.13	4.77	1.95	2.57	4.95	4.91	3.1	5.45	4.89	4.68	4.98	5.39	4.35	5.16	5.11	4.16	5.35	4.78	3.36	5.55	5.54	4.9	5.09	5.79
Tnni1	3.04	2.42	3.76	3.86	0.22	3.23	2.39	2.21	1.89	2.19	4.28	2.84	3.43	4.56	3.9	0.16	5.61	2.95	4.22	3.9	3.51	5.01	5.64	5.21	3.54	0	3.37	4.94	4.68
Sigirr	0	2.06	0.72	2.18	0.76	0.71	1.53	0	0	0	0	1.01	0	0.25	0.28	0.14	2.32	0.49	0.3	2.11	0	0.73	2.05	0.41	2.81	0.76	2.77	1.9	3.54
Flrt2	0.22	0.59	0.58	1.08	1.52	0.16	0.59	0.06	1.59	0.03	0.06	0.05	0.96	0.9	0.39	1.09	0.37	1.59	2.14	1.39	2.57	0.94	0.82	1.29	2.45	0.75	1.47	1.35	1.43
Trib2	1.67	2.84	1.83	2.78	2.85	2.14	2.22	3.21	3.77	2.4	3.12	1.76	1.97	2.25	2.73	2.11	1.92	3.87	4.45	3.72	4.18	3.12	1.97	3.4	3.34	4.19	4.24	3.35	2.63
Obsl1	1.17	1.25	0.07	2.76	0.85	2.21	1.81	0.26	0.21	1.38	1.61	1.76	1.93	2.27	1.61	1.82	0.37	3.1	3.06	1.73	2	1.7	2.48	1.83	2.3	2.78	1.96	2.86	3.18
S100g	0.83	2.73	0	3.4	0	1.55	1.45	0	0	0	0	0	1.36	2.4	2.56	4.38	0	0	0	0	0	1.29	4.47	0	3.69	2.13	2.57	4.12	3.93
Plcb3	1.59	2.69	2.91	1.87	0.73	3.08	2.39	2.97	2.94	1.35	2.45	2.83	2.24	3.24	1.97	3.4	2.13	2.93	3.17	3.25	3.19	2.89	2.82	2.79	3.37	3.84	3.98	2.97	3.54
Mtap1b	2.11	2.13	1.48	2.53	0.76	2.01	1.63	2.23	1.62	2.64	1.93	2.52	1.97	1.81	2.17	2.75	3.87	3.06	3.7	3.03	2.99	2.25	2.06	2.77	2.71	2.77	2.27	2.15	2.55
Agrn	3.2	2.72	2.52	3.06	3.42	3.55	3.18	2.92	2.13	3.39	2.97	3.07	2.78	3.28	2.9	3.51	2.81	3.34	4.2	3.93	4.45	3.47	3.39	3.48	3.79	4.63	4.37	4.13	3.93
Morn1	0	0	0	0	1.31	1.71	0	0	0.13	0.81	0.31	1.67	0	3.16	1.55	0	0.21	2.5	2.65	0.99	3.1	1.66	2.92	0	2.54	1.62	0.91	2.18	0
Dact2	0.62	0.64	0.08	0.67	0	1.34	0.82	0	0.07	0.68	0.27	1.53	0.62	0.23	1.05	2.21	2.84	0.4	2.06	1.67	1.27	1.81	0.53	0.48	0.07	1.77	0.93	1.98	1.36
Ankrd42	0.14	0	0	0.72	2.07	1.12	0.65	1.34	0.26	0	0.42	0.07	0.26	0.72	1.24	2.56	1.82	2.66	1.67	0.24	1.58	0.49	1.63	0	1.78	1.94	1.49	1.58	0.3
Tmem22	0	0	0.8	0	0	0.88	0.64	0	0	0	2.49	0.74	0.57	2.43	1.69	0	1.42	0	0.3	2.52	0	2.84	2.57	0	0	2	2.8	3.09	3.34
Crtc1	1.22	0.86	0.2	0.43	2.04	1.08	0.69	0.56	0.21	0.71	0.28	0.24	1.09	1.43	1.72	2.09	1.37	0.82	1.98	1.95	1.65	2.04	1.76	1.65	0.68	2.5	2.16	1.21	1.37
Kif26a	1.85	0.45	0.41	0.14	0.02	0.37	0.92	0.36	0.99	0.73	0.04	0.79	0.59	0.75	0.85	1.98	1.74	2	1.42	1.3	1.4	0.99	0.73	1.64	1	1.65	1.02	1.3	1.79
Baiap2l1	1.8	2.04	3	3.08	1.63	1.45	2.46	0.59	1.64	0.43	2.17	1.34	1.11	2.67	2.31	2.01	2.02	3.08	3.48	2.25	3.02	2.34	1.78	1.7	3.59	2.89	2.98	3	3.04
Pon3	0	0.31	1.25	0	0	0.35	2.37	0	0	0.52	0.72	0	0.87	1.91	1.19	0	0	0	2.49	1.69	2.11	2.44	2.38	2.31	1.85	1.13	0.79	1.43	1.54
Tuft1	2.39	3.49	0.73	2.64	0.07	2.38	2.36	0	2.67	0	2.24	2.33	1.53	2.91	2.16	2.69	2.27	2.65	0.43	1.64	1.92	2.63	2.81	3.91	4.63	3.42	2.67	2.63	3.04
Zar1	0	0	0	0	0	0	0	0	0	0	0	0	0	0	0	0	0	0	0	0	0	1.76	3.57	0	0	0	0	3	2.97
Usp11	2.64	0.45	1.55	1.94	2.32	0.32	1.4	2.54	0.97	2.98	1.9	1.03	2.9	2.58	1.9	1.47	1.44	2.29	3.24	2.36	2.98	3.14	3.46	1.86	2.19	3.54	3.01	2.68	3.23
Fdxacb1	2.13	0.1	1.91	1.88	0	1.65	3.6	3.89	0	0.38	3.13	2.94	0.96	3.13	2.31	3.59	2.24	2.26	3.23	1.72	2.64	2.33	2.09	3.82	2.64	2.02	3.59	2.24	3.02
Ldlr	2.42	3.08	1.76	1.82	2.57	1.78	1.49	2.97	3.67	1.72	0.73	2.76	2.35	2.75	2.65	4.04	3.22	2.97	2.6	2.24	3.09	3.73	4.32	3.19	1.38	2.94	2.88	3.07	3.83
Pcolce	3.99	2.59	3.66	2.34	0.25	2.24	2.4	3.34	4.29	1.76	3.39	2.75	2.72	3.37	3.54	3.23	4.13	3.77	4.88	4.53	4.33	3.35	3.5	4.15	4.24	2.78	3.5	2.13	2.54
Gm16880	0	3.33	0	0	0	0	0	0	0	0	0	0	0	0	1.06	0	0	0	2.4	1.33	2.38	2.12	1.36	2.54	0	2.86	0	0.37	0
Vamp8	6.65	6.11	5.89	5.56	5.16	5.12	5.79	6.06	4.95	4.97	5.77	5.36	5.29	5.5	5.67	6.4	6.23	5.41	6.32	5.58	5.52	5.34	6.93	5.56	7.34	7.54	6.82	6.84	7.69
Prkag1	5.11	5.2	4.63	4.42	3.82	5.55	5.08	4.35	4.43	1.92	5.58	3.66	5.35	5.32	4.66	5.33	4.7	5.61	5.27	4.89	5.79	5.85	5.31	4.48	5.87	6.1	4.96	5.7	5.87
Fam172a	2.31	0.56	1.62	1.56	3.13	2.39	2.63	0.6	1.92	1.57	0.3	2.33	3.82	3.04	2.09	3.03	2.78	2.82	2.82	2.71	3.53	2.99	3.03	2.13	2.43	2.88	2.34	3	2.64
Car4	8.56	8.42	7.62	8.2	6.72	7.79	7.2	9.22	8.41	7.82	8.58	8.33	7.83	7.81	7.32	9.12	8.99	8.57	8.96	8.18	8.13	7.64	8.23	9.19	8.65	9.65	9.28	8.82	9.67
9430020K01Rik	0.9	2.03	1.23	2	0.15	0.65	1.35	0.32	1.76	1.5	0.82	0.99	1.35	2.07	2.64	1.8	1.59	2.06	1.5	1.92	2.86	3.64	3.66	0.28	1.74	0.36	0.94	3.6	3.72
Hagh	5.18	3.17	4.76	4.41	1.41	4.77	4.52	4.87	3.03	2.43	5.13	2.04	4.53	4.95	4.4	6.62	3.39	4.9	5.97	5.14	4.16	4.03	4.38	5.29	3.43	5.4	4.91	4.39	4.83
Gm20300	2.81	0	0.99	0.87	1.53	1.5	2.02	0	0	0.11	0	2.56	2.8	1.41	2.46	1.85	0.05	2.37	1.93	1.83	2.24	0.65	2.49	2.99	0.89	2.67	3	2.95	3.08
Tbxa2r	0	0	0	0	0	2.38	2.06	0	0	0	1.21	0.94	1.98	1.04	1.46	0.07	2.61	2.54	0.69	2.36	1.05	1.88	3.33	1.79	1.11	0	1.23	0.3	2.57
Stom	0	0	2.49	0.56	0.07	0	1.2	0	0	0	0	0	0	0.85	0.3	2.62	0.55	0.18	1.22	0.68	0.16	0	0.57	3.62	0.07	2.76	1.04	1.36	1.46
Dsg2	1.48	1.82	2.33	1.44	0.73	2.02	0.83	2.26	1.66	0.43	2.48	1.05	0.72	2.01	1.32	1.62	1.51	2.17	2.96	0.87	0.39	1.55	2.32	3.17	2.53	4.04	3.28	2.95	2.89
Atp8a1	0.5	0.59	0.74	0.45	0	0.73	0.71	0.43	2.39	0.02	0.73	0.53	0.4	0.37	0.93	0.47	0.73	0.3	2.43	2.24	0.91	1.74	1.25	0.72	1.7	2.07	2.43	2.08	0.98
Kctd1	3.08	3.1	1.95	1.87	3.84	3.28	3.54	0	3.11	1.45	3.19	3.27	2.65	3.42	3.29	3.57	2.93	2.21	4.26	3.7	3.32	4.03	3.91	4.61	3.73	3.17	3.09	3.42	3.51
Vmac	1.89	3.76	1.03	1.31	0	2.73	2.68	0	0	3.71	2.18	2.52	2.93	2.7	2.01	2.16	3.73	1.27	2.61	2.21	3.74	2.27	3.73	4.48	0.7	3	3.07	3.26	2.41
Daam2	0	0.82	0.38	0.02	0.34	0.35	0.65	0.03	0	0	0.77	0.76	0.06	1.51	1.7	1.21	0	0.46	0	0.54	2.05	1.26	3.12	1.59	0.87	1.13	1.52	1.16	3.11
Gstm6	3.74	3.11	0.22	2.19	4.61	3.24	1.13	0	0	0.38	0.48	1.93	0.91	2.04	2.66	2.69	1.98	3.51	1.86	2.73	3.54	0.58	2.87	2.61	2.62	2.9	3.73	2.4	1.95
Hkdc1	1.08	0	0	1	0	0.17	0	0.06	2.2	0	0.76	0.25	0.58	0	0	0	1.32	0.84	0.09	0.44	1.93	0.36	1.13	0.35	3.14	1.51	2.36	1.68	1.65
Cryz	1.56	2.79	1.38	2.95	1.76	2.2	2.31	0.45	2.29	1.1	3.38	2.22	1.44	1.98	3.03	3.17	2.05	2.66	3.09	2.97	2.63	3.28	3.51	3.04	1.34	2.93	3.17	2.23	3.8
Arg2	0	0	0	0.12	0	0	0.09	0	0	0	0	0	2.85	0	0	2.84	0	0	2.94	0	0	1.19	0.11	0.68	0	2.29	1.23	1.25	1.41
Ehd1	4.26	4.23	4.21	4.41	5	4.6	4.56	4.86	5.24	4.63	5.24	4.58	5.37	5.55	5.11	4.92	5.24	5.2	5.59	5.51	5.81	5.39	5.77	4.61	5.98	5.74	6.01	6.13	6.23
Mir678,Prmt2	3.41	1.76	3.87	4.17	3.18	3.84	3.26	4.57	4.66	2.99	3.12	3.13	3.79	4.77	4.29	4.55	4.43	4.76	4.32	4.06	3.79	3.71	3.92	4.97	4.16	5.69	4.93	4.25	4.68
Pqlc3	2.91	0	0	0	0.1	0.86	0.87	0.12	0	0	0	3.16	2.77	0.09	1.88	1	0.55	2	2.26	0.52	2.66	1.61	1.55	2	1.24	3	2.39	2.05	0.14
Ninj1	3.96	4.46	4.06	4.12	5.06	4.06	4.12	3.67	4.15	0.21	4.95	3.6	4.21	4.42	4.76	5.12	4.54	4.79	4.09	4.46	3.1	4.5	5.39	5.7	4.3	5.07	4.6	5.09	6.13
Jup	0.21	0.58	2.44	1.62	0	1.36	2.09	0.16	0.42	2.25	1.85	0.44	2.65	2.12	1.09	0.87	1.61	2.76	1.51	1.78	1.69	1.62	0.93	2.92	2.33	2.81	2.95	2.29	2.98
Chrd	4.25	2.57	0	0.42	0.56	0.57	0.1	2.96	2.3	2.68	2.16	1.44	0.06	0.05	0.56	5.7	1.59	3.39	2.18	0.34	0.31	0.85	0	4.95	3.74	3.77	1.75	0.9	0.88
Lrrc56	2.44	0.5	3.46	3	1.52	0.96	1.33	0.2	0	2.16	2.02	1.19	0.79	2.41	2.6	4.18	2.1	2.45	3.39	2.64	2.76	1.98	0.78	1.49	2.19	2.79	3.03	2.04	2.17
9030224M15Rik	0	2.15	0	2.17	0	1.35	0	2.27	0.14	0	0.61	0	0	0	0	0	2.79	0.24	2.61	0.85	0	0.5	0	0	1.39	4.06	1.88	2.62	2.21
Nfil3	3.47	4.22	3.74	3.31	5.29	4.91	4.16	3.64	4.84	2.99	4.57	4.3	3.89	5.05	4.18	4.45	5.3	4.99	5.45	5.19	5.73	5.2	4.18	5.14	5.42	4.4	5.06	5	3.92
Cd93	1.13	0.82	0	0	0.03	0	0.17	0.15	1.76	0.14	0.02	0.4	0.36	0	0	0	1.36	1.44	2.15	1.55	1.56	1.31	0	1.38	0.2	1.57	1.03	0.97	1.15
Tph1	0	1.04	0	0	0	0	0	0	0	0	0.38	0	0	0	0	2.51	0	0.11	2	1.83	0	0.44	0	0	0.41	1.96	1.77	1.32	0
Idh1	4.72	3.18	2.93	4.17	4.16	4.46	4.97	5.18	5.6	4.24	4.39	4.05	4.47	3.69	4.38	5.55	3.51	5.01	5.78	4.97	5.16	4.82	5.23	4.45	5.74	5.44	5.77	5.22	4.65
Ptpn18	1.61	0	1.12	0.77	2.92	1.69	2.44	0.41	0	0	0	2.43	1.69	1.83	2.04	1.82	0.89	0.44	1.27	1.14	2.14	1.03	2.58	3.9	2.47	3.21	2.12	1.96	3.73
Foxp4	3.45	3.16	2.36	3.04	1.79	2.47	2.32	0.67	2.83	3.23	2.73	2.05	2.85	2.48	1.98	3.06	3.06	2.84	3.46	3.43	3.86	2.73	2.88	3.88	4.14	3.73	3.3	2.66	2.9
Dbndd1	1.08	0.82	0	0	0.13	0.92	2.15	0	0	3.68	0	0.43	0	1.68	0.48	3.2	1.6	0.55	2.54	2.82	2.52	2.52	0.1	0	0.25	3.59	0.52	1.41	0
Dmrta1	2.41	0.58	2.02	1.93	0	0.05	0.74	1.44	2.34	0.68	0.15	0.44	0.44	1.39	0.97	1.85	0.33	3.21	2.45	2.13	2.5	1.77	0.75	0.04	3.31	2.62	2.04	2.09	0.46
Plcd3	0.18	0.89	2.16	0.76	0	0.97	1.47	0.38	0.06	0	0.34	0.66	0	0	1.55	0	1.6	0.77	1.33	0.57	2.01	0.73	0.84	1.78	2.44	2.09	2.33	0.62	2.68
Sox12	2.74	2.35	0.7	2.47	2.97	2.63	2.39	3.07	3.43	3.45	2.97	2.7	3.34	3.12	2.8	3.06	3.44	2.87	3.63	3.76	4.08	3.47	3.1	3.58	4.15	3.77	3.66	3.83	2.98
Ppp1r1b	0	0	0	0	0	0.92	0	0.59	0	0.64	0	0	0	1.61	0.61	0	0	0	0	1.72	2.97	2.47	0.25	0	0	2.29	1.49	2.31	1.54
Pla2g6	0.8	2.31	1.49	2.45	3.56	3.03	3.53	1.81	2.39	0.35	0.78	3.31	3.65	2.34	3.35	3.29	3.34	1.13	2.88	2.53	3.53	3.75	4.01	3.76	2.33	3.39	3.29	2.93	3.6
Klf7	0.16	3.52	3.7	1.82	1.56	1.76	2.02	3.8	2.65	0.58	0	2.91	0.68	1.69	2.31	3.8	2.38	2.69	1.3	2.58	3.3	2.67	3.06	1.67	3.09	2.74	2.76	2.12	4
Sgpp2	0	0.25	0.79	0.96	0	0.4	0.13	0.15	0.05	0.31	0.7	0.22	0.3	0.04	0.09	0.06	0.16	0.77	2.6	1.64	0.63	0.25	0.07	0.08	1.21	2.7	1.46	1.44	1.97
BC051226	1.86	0	3.08	4.18	0	2.61	2.39	2.98	3.53	0	3.24	3.93	0.97	2.26	0.77	1.23	3.19	3.72	2.04	2.31	2.01	3.02	2	5.6	3.98	4	2.21	1.92	3.39
Grb14	0.2	0	0	0	0	0	0	0	0	0	0	1.65	0.1	0.77	0	0	0	0.18	0	1.19	0	0.68	0.07	3.37	0.64	2.06	2.51	1.67	1.11
Ccdc134	3.49	3.76	2.58	2.26	1.31	1.96	2.94	1.53	3.32	1.34	1.99	2.28	1.73	3.73	2.22	3.87	3.35	3.83	2.69	3.45	3.04	3.05	3.79	3.05	3.39	2.72	2.76	2.7	3.25
Sirt7	2.25	3.27	3.23	4.11	4.84	3.47	3.82	0.98	0	3.99	3.99	3.85	3.69	2.67	4.09	0.45	4.95	3.88	4.8	3.72	3.69	4.17	4.75	4.28	4.94	3.91	4.43	4.38	3.61
Cgref1	3.16	0	1.66	0.28	1.33	1.38	0.38	0.53	0.18	0	0.16	0.85	1.7	0.43	0	3.02	0	0.16	2.57	1.63	0.83	0.29	1.43	0.31	3.56	2.23	2.17	1.79	2.16
Tmem30b	0.17	0	0	1.09	0	0.18	0.03	0	0	0	0	0.27	0	0	0	0	0	1.48	1.59	0.04	0	0	0.68	1.8	0.39	1.29	2.48	1.86	0.92
Klc4	3.85	1.95	3.17	3.16	4.23	2.99	3.11	0	0.63	3.65	2.05	1.33	1.75	3.03	3.17	3.99	2.02	4.52	2.11	3.26	2.52	3.12	2.78	2.57	1.68	4.69	3.97	4.16	5.04
Fermt1	0.04	0	0.18	0.96	0.07	0.04	0.99	1.14	0	0	0	0	0	0.09	0.13	1.53	1.09	1.42	0	0.03	0.31	0.26	1.2	0.28	1.35	1.63	1.87	1.34	1.98
Sertad1	3.57	4.43	4.24	3.37	2.74	3.77	3	4.14	1.57	1.92	3.89	4.25	5.4	4.45	3.96	4.27	4.06	2.97	4.17	4.33	4.1	4.29	4.2	4.16	5.51	4.79	5	4.78	5.31
Tmem63b	2.49	3.11	3.02	3.04	3.35	2.77	2.7	3.69	4	2.25	1.86	3.13	3.29	2.98	3.36	3.35	4.12	3.84	3.99	2.79	3.7	3.4	3.8	3.92	4.01	4.51	4.55	3.65	3.29
Tyro3	2.81	3.59	3	2.43	2.83	2.88	1.67	0.49	1.9	1.42	2.15	3.03	4.07	3.76	2.73	2.79	3.16	1.99	3.79	2.69	3.03	3.45	3.8	2.19	3.78	4.73	4.31	4.01	3.33
Acot1	4.3	3.37	2.66	4.49	4.55	3.95	4	0.82	2.36	0.39	3.65	4.22	4.06	3.89	4.16	2.11	4.83	4.39	4.18	4.1	3.48	4.72	4.16	4.25	3.04	4.5	4.66	4.15	5.77
Lmna	1.66	1.17	0.71	0	0.07	2.11	1.21	3.13	3.83	0.63	1.83	0	0.14	1.51	2.38	2.42	0	2.63	3.26	2.63	1.95	2.7	2.03	2.9	0.72	2.31	1.51	1.68	3.13
Reep2	0.11	2.27	0.22	2.9	1.11	3.42	1.01	0.51	0.2	0	0.09	2.14	0.54	2.58	1.6	1.31	0.41	2.79	1.95	1.99	2.57	1.46	0.21	3.87	2.6	2.86	2.79	0.95	2.53
Dpp7	3.1	0.76	1.07	2.32	3.42	1.48	1.43	3.19	0.93	2.04	2.98	2.43	1.83	3.15	1.9	1.95	3.36	1.66	2.59	2.65	2.09	2.98	3.24	1.92	3.62	3.63	3.12	3.66	4.23
Tbk1	3.79	1.13	3.72	2.28	0.51	3.6	3.01	3.02	2.05	2.88	4.12	2.65	2.1	3.06	3.14	3.19	3.77	3.05	2.07	3.39	3.27	3.69	3.51	3.63	4.05	3.76	3.48	4.36	3.86
Clu	0	1.01	0	0	0.21	1.05	0.07	2.58	0	0.33	2.07	1.4	0	1.59	0.11	0.7	2.12	0.74	0	0.67	3.05	0.09	1.14	2.77	2.31	2.78	0.09	1	3.02
Ak8	0.48	0	2.28	0.96	0	1.69	1.27	0.15	0	0	2.25	0	0.26	0.96	0.81	0	0	2.56	2.11	0	2.11	0.72	2.21	0.91	0	2.87	1.67	2.26	3.69
Leprot	3.38	3.5	2.13	5.33	3.9	4.57	4.56	5.03	5.09	4.06	3.23	4.68	4.71	4.38	5.11	4.03	5.37	5.54	5.15	4.57	4.81	5.38	4.77	3.36	5.14	6.04	5.43	5.57	4.98
Zfp119a	1.77	3.38	0.4	0.16	0.19	2.81	3.56	0	0	3.57	2.04	3.43	0	1.83	1.5	0.33	1.6	3.27	2.68	2.49	3.18	2.83	3.54	3.16	2.5	1.66	2.89	2.6	0.99
Arg1	2.75	0	0	0.23	0	2.19	0.38	0	0	0.15	0	0.61	0	1.81	0.14	0.1	0	0.97	0	2.52	0.23	2.96	2.45	0	0.14	1.92	1.43	1.93	3.78
Cald1	4.93	4.87	5.15	4.73	5.29	4.92	4.37	5.34	5.38	4.95	5.06	5.12	5.51	5.32	4.81	5.56	5.33	5.91	6.18	5.67	5.96	5.67	5.5	5.28	6.54	6.29	6.3	5.88	5.35
Pcca	3.87	3.72	2.63	3.79	3.54	4.02	3.33	0.56	0.93	1.87	2.71	2.64	3.27	3.8	3.94	1.91	3.61	4.4	4.16	4.03	4.1	3.65	3.41	3.83	2.67	4.18	4.54	4.03	3.83
Zfp429	0	0	3.23	0.08	0	2.6	2.13	0.77	0	2.42	0.69	0	0	2.33	1.16	0.58	0.7	1.08	1.97	2.35	1.12	2.24	2.31	1.8	2.36	2.04	1.81	2.71	2.01
Adck3	0.42	1.25	0.61	0.41	0	0.41	0.55	0.61	0.22	1.01	0	0.62	0.71	2.1	0.33	0.53	3.23	1.31	0.7	0.85	1.24	1.73	1	0.83	0.6	2.43	2.14	2.15	0.59
Klf4	0.39	1.38	0.07	1.01	0.67	0.97	0.85	0	0.12	1.31	0.25	0.98	1.64	1.44	1.48	2.34	1.97	1.85	1.59	0.17	1.54	1.47	2.77	0.06	1.34	1.83	1.24	1.78	2.47
Hdac5	1.83	1.83	1.99	1.32	1.02	2.52	2.16	2.18	2.83	3.69	0.5	1.62	1.05	2.79	2.59	2.17	0.71	3.38	2.78	3.3	3.38	2.89	2.18	1.71	3.85	3	2.86	3.04	3.37
Tmbim1	1.03	0.3	0	0.53	2.19	2.4	2.24	3.95	0.57	1.85	1.48	1.73	0.31	1.15	3.11	0.17	3.54	0.36	1.7	2.02	1.94	1.9	3.86	0.99	2.71	3.8	2.8	2.79	3.42
Frem1	0.65	0.61	0.73	0.74	0.11	0.06	0.23	0.47	1.85	0.24	0.06	0.06	0.13	1	1.16	2.93	0.6	1.17	1.18	0.79	1.57	1.22	1.67	0.6	1.96	0.84	0.69	1.3	1.72
Morc4	1.79	0.09	0.15	0.04	0.17	0.5	1.61	0	0	1.44	0	1.01	0.21	1.04	0.69	0	1.31	1.23	1.48	1.34	0.07	0.53	3.26	0	1.86	1.25	0.6	1.32	4.58
Capn5	0	0	0	0.1	0	0.21	0	0	1.43	2.02	0	0	0.37	0.07	0.19	0.43	0.36	0	0.46	1.42	0.23	0.7	0.89	1.57	2.24	1.82	1.25	1.49	1.9
Xkr8	0	1.47	0.35	1.24	0	0.41	0	0.05	0	0	1.38	0.09	0	1.28	0	1.13	0.11	1.73	1.11	1.61	2.01	1.25	1.56	1.3	1.42	0.66	0.58	1.24	0.78
Camk2d	0.21	2.37	0.43	1.15	1.13	0.3	0.72	0.6	0.78	1.51	2.02	0.42	0.28	1.22	0.56	0.23	2.78	0.86	2.33	0.47	2.46	1.1	1.93	0.61	2.19	2.45	1.97	1.93	2.1
Jag1	3.07	4.44	3.32	2.62	4.13	3.28	2.67	2.31	5.21	4.15	3.84	3.94	4.07	3.55	3.25	3.11	4.48	5.18	4.98	5.33	5.32	4.78	2.26	4.49	4.91	4.76	4.64	3.91	2.73
Angptl2	0.11	2.1	1.3	0.56	0.49	0.7	1.75	0	0	0.06	0.55	0.89	3.46	1.37	1.44	2.35	1.45	1.41	2.66	0.62	1.02	2.46	2.29	1.16	1.24	0.67	1.95	2.44	2.69
Arsk	0	0	0	0.08	1.12	0.77	1.23	0.89	2.02	0.68	0	0.05	0.37	1.22	1.43	1.72	0.25	0.53	1.3	1.57	1.67	0.91	1.76	2.77	1.3	1.56	2.28	1.55	0.65
Epor	0	2.1	0	1.66	0.11	0	1.54	2.33	0	0	1.46	2.28	2.86	0	0.7	0	4.44	1.75	3.12	2.47	1.93	3.05	0	3.27	0	0.66	1.42	0.87	1.67
Atrip,Trex1	4.07	3.09	2.81	4.26	1.3	3.83	3.94	3.18	2.2	4.22	4.25	4.37	4.35	4.59	4.2	4.94	4.21	3.56	4.8	2.89	4.91	4.2	5.18	5.89	5.2	2.97	4.28	3.74	4.86
Exoc6	1.08	1.28	0.42	1.97	0.78	1.48	1.91	2.58	1.04	1.03	1.28	0.77	0	1.07	0.78	0.8	1.39	1.84	2.25	0.91	1.5	1.68	0.55	1.57	3.51	3.46	2.47	1.96	3.02
Ly6g6d	0	0	0	0	0	0	0	0	0	0	0	0	3.02	1.77	0	0	0	3.09	0	0	0	0	2.4	0	3.81	0	3.19	2.57	0
Qsox1	0	0	0.45	1.81	0.34	2.25	1.7	0	0	0	0.05	2.18	1.4	0.77	1.03	0.42	0.47	2.27	0.87	1.85	1.17	0	2.06	3.59	2.15	2.79	1.82	1.09	1.22
4930452B06Rik	0.07	1.22	3.11	2.35	0	1.63	1.47	1.64	0	0.33	1.22	1.17	1.32	1.31	0.56	0.64	3.41	2.16	0.16	3.03	1.52	1.44	0.58	1.69	2.93	2.5	2.83	1.14	2.79
Npc1	2.4	2.32	2.25	1.27	2.85	1.77	1.85	0.25	3.79	0.39	1.95	2.6	2.92	2.63	2.23	2.94	1.29	1.57	2.58	1.19	3.05	3.12	3.56	1.9	3.55	3.84	3.72	3.59	4.04
Mbnl2	0.2	1.23	1.82	0.94	0.11	2	1.68	2.79	2.09	0	2.25	1.19	0.37	2.05	0.88	2.09	2.62	1.88	2.35	1.85	3.02	1.86	1.7	1.97	1.48	1.71	2.07	2.03	2.22
Rbks	0.23	0	2.78	0	1.5	1.9	2.04	0	2.46	2.51	0.7	1.72	0.76	0	2.53	3.8	3.83	0	3.25	0	1.47	1.68	0.17	1.09	2.89	2.22	2.3	2.22	3.48
Fam82a1	1.16	0	0	0.68	0	0	1.03	0	0	0	0	1.53	2.39	0.59	1.97	0	0	1.71	2.64	0.08	1.47	1.31	2.37	2.32	0	1.9	1.17	3.25	1.04
Runx1t1	1.9	1.07	1.4	0.7	0.09	0.95	2.08	1.47	1.16	0.67	1.11	1.12	2.22	1.55	2.78	0.5	1.48	0.85	2.01	1.88	2.08	3.67	3.19	1.3	1.9	1.64	2.54	3.16	3.25
0610010O12Rik	2.7	2.13	2.96	3.37	0.52	3.7	2.51	3.34	2.45	0.56	1.88	3.4	3.42	2.11	2.24	3.96	0.85	3.35	2.25	2.41	0.85	2.35	3.1	3.11	4.29	5.17	5.17	4.21	4.26
Wbscr27	0.57	1.11	1.48	3.48	3.84	2.79	2.12	0.98	0	3.64	2.59	3.07	1.01	1.58	2.01	2.71	3.01	2.42	2.01	3.4	2.42	2.36	2.11	3	3.29	3.97	2.95	2.23	2.89
Acy1	1.35	4.95	4.54	4.26	2.95	5.43	4.98	3.9	0.29	4.2	5.12	4.65	5.25	4.73	5.28	4.78	4.39	5.49	4.67	5.34	5.22	4.55	4.68	5.53	4.01	4.48	4.71	4.99	5.42
Sh3yl1	2.1	0.41	2.47	0.35	2.21	3.13	1.29	0.9	0	2.16	3.24	1.84	0.82	0.87	1.22	2.97	0	1.27	3.3	1.93	0.19	3.24	3.05	0.89	2.93	3.7	3.19	2.31	3.01
Fam107b	4.2	4.06	3.13	3.68	2.59	2.78	2.65	4.21	2.54	2.84	1.58	2.9	2.87	3.54	2.96	5.05	3.78	3.62	4.37	3.1	2.86	2.35	3.76	4.45	5.41	4.69	3.94	3.27	3.28
Elmo1	2.99	1.95	2.56	2.07	2.27	3.05	2.46	3.78	2.15	2.72	1.59	1.69	2.1	2.94	2.22	3.87	2.41	3.46	3.95	3.03	2.13	1.81	2.97	4.31	4.52	3.87	3.55	2.67	2.04
Cpped1	0.65	3.36	1.14	0.33	1.86	3.32	1.91	0.66	2.79	0.89	2.71	1.38	3.09	3.16	2.33	3.24	2.94	2.6	2.65	3.09	3.81	2.47	3.1	1.69	1.25	3.21	2.66	3.09	2.26
Bmf	1.53	1.01	0.88	1.31	0.04	1.1	0.96	2.48	2.61	2.35	2.67	0.32	2.44	1.61	1.31	2.51	0	1.42	3.28	0.84	2.8	1.69	1.99	0.65	3.07	3.3	3.82	2.89	3.28
E430018J23Rik	0.99	0.32	1.74	0	0.32	1.51	2.1	2.03	0	2	2.18	0	1.83	2.28	1.14	0.45	0	2.08	1.67	2.64	2.5	2.12	3.54	3.44	0.76	2.4	2.23	2.44	1.36
Btd	0.1	1.32	1.87	2.81	2.88	2.86	2.34	2.75	0	2.38	1.2	4.26	0.46	3.37	2.39	3.51	1.91	2.69	3.47	2.52	3.62	3.31	2.76	2.06	0.51	3.19	3.36	3.76	2.67
9130011E15Rik	0.25	2.81	1.55	1	1.51	2.84	1.81	0	0	0.91	1.06	0.36	1.86	1.81	1.89	2.55	3.12	0.12	2.89	1.36	2.41	2.25	1.57	3.24	0.62	1.89	2.82	2.25	1.67
Lpcat1	0.74	1.74	2.43	2	2.15	2.18	3.22	1.37	0.13	0	2.13	2.9	0.81	2.89	2.91	2.11	2.02	0.9	2.92	3.24	2.93	3	2.59	1.53	4.14	3.49	2.71	2.75	1.84
1700007K13Rik	0.33	2.34	1.8	3.1	0	1.3	1.81	3.53	0	0	3.05	0	0.6	0	0	3.84	3.8	3.26	2.25	0.95	2.17	1.46	1.88	0.78	0	1.56	2.41	0.63	2.08
Sesn1	1.34	2.93	2.89	2.55	1.92	3.79	1.9	0	0.34	0.52	1.75	0.8	1.48	2.95	3.01	2.14	4.3	2.51	3.46	3.09	2.6	2.91	2.83	0.51	2.05	1.73	3.03	2.65	2.88
Eml1	2.66	3.19	3.73	1.14	0.27	2.79	1.66	3.02	0.36	3.74	2.11	0.71	1.4	3	2.75	2.91	2.78	1.17	2.29	2.28	2.62	3.04	3.28	1.96	2.74	3.8	2.92	4.01	4.93
Zer1	1.36	0.09	1.47	2.63	0.89	0.75	1.41	0.05	0	2.84	1.73	0.65	1.01	1.93	1.23	2.43	2.61	1.75	1.97	1.69	1.44	2.17	2.15	0.16	2.37	2.04	2.45	1.4	2.57
Bmp4	1.86	0	0	1.31	0.7	2.8	1.9	1.39	0	0	0.39	1.96	0.19	3.04	2.84	0.27	0.59	0.9	0	2.11	0.93	3.5	5.34	1.68	0	2.13	0.95	4.15	4.93
Hdhd3	0	0	2.28	0	3.59	0.44	1.81	3.7	0	0	2.55	0.72	3.25	2.04	2.8	0.15	0	2.59	1.8	3.06	2.52	1.72	2.71	4.14	2.79	2.36	2.28	3.15	2.66
Slc25a14	2.75	3.62	3.54	3.41	2.23	3.43	2.54	0	1.08	0	2.7	1.15	0.94	4.1	3.13	3.61	1.65	3.47	3.73	2.92	4.14	3.57	4.06	3.44	0.83	1.23	3.21	2.94	3.8
1700042O10Rik	0	0	0	2.38	0	0	0	0	0	0	0.52	0	0	0.19	2.71	0	3.8	0	2.19	0	1.32	0.86	2.5	0	1.51	0	1.9	0.89	0.73
Per3	0.54	0.24	1.77	0.54	0.81	1.66	2.15	3.74	0.33	1.63	1.56	2.28	0.68	1.35	1.66	2.61	1.64	2.42	1.73	0.79	1.94	2.6	1.74	3.01	2.56	1.97	2.38	1.83	2.61
Aktip	2.42	4.22	0.2	2.82	3.7	3.25	2.45	3	2.33	2.56	4.19	2.92	4.05	3.71	3.13	4.34	2.72	3.01	3.12	4.07	3.85	3.87	3.55	4.44	3.95	3.59	4.61	3.87	3.25
Rhox9	0	0	0.31	2.61	0	1.99	0.17	0	0	0	0	0.29	0	0.83	0	1.51	0	0	2.19	0	0	0.46	1.16	0	3.68	2.11	2.28	0.76	1.92
Atxn7l1	0.97	0.83	0.97	4.41	2.65	2.55	2.9	1.99	0.58	1.58	3.72	0.28	3.56	3.57	2.98	4.54	4.79	2.02	1.5	2.8	2.02	2.53	3.25	2.88	2.27	2.63	2.52	4.1	3.72
Fbln7	2.52	0	0	1.25	0.06	0.32	0.15	0	0.07	0.31	0.22	0.25	0.76	0.57	1.95	0	0.54	1.12	0.65	2.21	0	2.56	1.98	1.74	2.56	0	1.58	1.71	1.46
Agpat2	3.7	0	0	3.32	0	3.47	1.96	0	0	0	4.14	3.1	3.12	1.83	2.98	1.12	3.19	0.7	1.24	2.63	3.79	2.83	3.42	1.59	0	3.96	3.64	3.98	3.93
Zfp365	0.04	0.77	0	0.04	0.08	0.18	0.42	0	0.52	0	0.04	0.17	0.04	0.89	0.77	0.17	0	1.68	0.1	1.68	1.55	2.02	1.72	0	0.44	1.22	0.72	1.56	1.06
5730409E04Rik	1.26	0.79	0.66	0.66	0.75	0.07	1.02	0.85	0	0.48	0.96	0.56	0.93	2.04	1.48	2.9	2.52	0.78	1.68	0.95	1.54	1.46	3.23	0.28	1.55	0	1.93	2.46	0.61
Lass4	2.57	0.1	0.16	1.57	1.76	1.79	1.08	0	0.1	1.7	2	2.08	1.48	1.72	0.54	2.4	0.09	1.98	2.01	1.83	0.95	1.2	0.64	3.84	3.27	2.65	2.38	1.38	3
D14Ertd449e	7.11	5.41	5.22	5.24	5.55	6.28	5.23	7.39	6.26	5.4	5.42	5.82	5.76	6.25	6.01	6.93	7.03	6.55	7.15	6.52	6.12	6.36	5.75	7.16	6.46	7.34	7.11	6.56	5.61
Hexb	0.62	0	0.82	0	0.1	0.42	0.92	0	0	0.97	0.09	0	1.15	0.18	2.09	0	0	0	2.82	0.47	0	1.21	1.23	0.27	0.2	2.92	2.41	1.93	3.58
Mttp	0.14	0.04	1.55	1.44	0.17	0.81	1.75	1.53	0.05	0	0.65	0	0.99	1.66	0.36	0.46	1.07	0.16	0.37	0.31	1.01	1	1.82	0.16	2.86	3.13	1.41	2.78	4.01
Qprt	3.49	2.23	2.02	3.81	3.04	2.78	2.58	2.04	0.35	3.23	2.82	3.58	2.81	3.19	3.13	2.76	4.34	2.53	3.58	3	4.07	2.97	3.67	4.52	0.18	3.87	3.44	4.1	5.47
Lipa	2.9	2.52	0.14	1.73	2.63	2.72	2.74	4.13	0.35	1.28	0.87	2.58	3.34	1.11	3.42	3.65	2.76	3.09	2.64	2.74	3.39	2.7	3.89	1.23	3.05	3.73	2.94	2.63	1.98
Tcte2	0	0	0	0.13	0	0	0.6	0	1.59	0	3.13	0	1.16	0	2.26	2.9	2.9	0.14	0	2.67	1.78	0	1.68	0	0	1.99	1.89	2.43	0
Hspb2	0	0	0	0	0	0	0	4.31	0	0	0.61	0	0	0	0	0	3.31	1.62	3.24	2.83	0	2.13	0	0	0	0	0.88	0.68	0
Dsc2	0.53	0.81	0	1.14	1.47	0.65	1.16	1.68	1.6	0	1.24	0.91	0.16	0.3	0.39	2	0	0.98	2.44	0.12	0.17	1.25	1.27	3.5	1.37	2.77	3.09	1.76	0.61
Ilvbl	0	2.76	1.93	2.56	0.16	2.61	2.46	0.91	2.54	1.29	2.22	0.45	0.88	2.67	2.93	2.31	0	3.87	2.67	2.85	2.66	2.36	3.46	3.06	1.29	1.78	3.49	2.89	2.01
Kctd12b	0.04	0.04	0	0	0.33	0.16	0.57	0	0.08	0.72	0.1	1.23	1.93	1.56	0.62	0.84	0.1	1.46	2.75	0.74	1.11	1.22	0.54	2.26	0	1.94	2.16	1.56	0.29
5430417L22Rik	0	0.59	0.88	0.93	0	1.34	1.83	0	0	3.63	1.73	2.1	0.44	2.94	2.9	0.04	3.02	1.83	2.75	2.46	1.65	2.46	2.43	2.35	0	2.75	0.4	3.02	2.94
Gfpt2	2.11	0	3.17	0.95	0.43	2.22	1.96	0.97	2.26	0	2.79	0.58	2.82	2.6	3.51	3.48	0.4	2.03	2.31	2.97	0.9	2.55	3.2	1.37	2.93	2.5	4.04	4.09	1.92
Wdr20a	2.86	0.15	1.41	3.19	0.35	2.9	3.36	4.38	0.71	1.71	2.87	2.92	0.8	3.89	2.47	2.53	4.04	2.11	3.87	2.56	3.98	2.53	2.79	0.14	3.68	3.03	2.81	3.91	3.8
Gm6525	2.66	0	0	0	0	0.72	0.38	0	0	0	1.86	0	0	0	0	2.47	0	0.88	0.53	0	2.62	1.56	1.07	0	0	0	2.71	0.69	2.78
Ptges2	4.24	2.11	2.16	3.75	0.58	2.51	2.89	2.76	3.97	3.88	4.01	2.64	3.39	3.51	3.67	4.41	4.36	4.13	3.5	4.49	4.41	3.51	3.58	4.64	4.55	2.32	3.11	3.04	3.01
Spag4	0	0.13	2.69	2.68	0	1.24	0.24	0	0	0.28	0.24	1.23	2.26	1.06	2.61	0	2.46	2.07	2.68	0.29	2.99	2.35	2.89	3.49	0.84	0.32	1.99	1.37	0
Pdgfd	0	0	0	0	0	0	0	0	0	0	0	0	0	0.19	2.04	0	0	0	1.92	0	2.32	0.49	1.63	1.79	0.11	0.14	0.55	2.43	0.74
Lhx2	0	0	0.75	0.2	0	0.42	0.1	0	2.03	0	0	0.85	0.17	0.72	0.96	0	1.02	0	1.72	1.2	2.13	2.26	1	0	0	1.8	0.26	2.31	2.11
Nrm	4.6	4.38	4.16	4.24	3.8	4.94	5.08	3.42	5.23	1.73	3.69	4.07	5.21	5.31	5.57	4.83	5.33	5.02	5.88	5.27	5.93	5.56	5.64	0.66	6.05	5.53	4.79	5.26	5.32
Bbc3	2.34	0	1.71	1.01	0	2.12	1.34	0	0	3.7	2.66	1.47	1.34	1.27	1.43	0	2.18	1.89	2.47	1.32	2.18	2.89	2.18	0.34	2.92	3	2.98	2.53	2.15
Fam48a	3.33	0.36	3.04	3.07	2.37	3.83	3.48	3.79	2.5	0.62	1.88	0.97	2.38	2.68	3.45	4.28	3.95	3.04	2.13	2.94	3.56	3.51	2.79	3.14	2.2	3.11	3.45	3.63	3.5
Ccl25	0.87	0.56	3.33	2.16	4.49	2.05	1.1	0.64	0	0.6	1.69	0	1	3.36	3	0.15	0.52	3.22	1.99	2.07	2.81	3.84	3.04	1.91	3.61	1.51	3.08	2.32	3.09
Pou5f2	0	0	0	0	0	1.24	0.61	0	0	0	2.76	2.18	0	1.38	1.68	3.23	0	0	1.91	1.31	0.89	1.93	1.42	1.66	3.31	0	1.9	0.43	1.16
Tmem38a	0.27	2.7	0.2	0	1.66	1.22	2.72	0	0.1	1.14	0	2.65	1.9	2.69	1.25	2.57	0.16	2.92	2.73	2.78	0.93	2.35	2.01	1.93	0.78	3.55	2.03	0	2.47
Endog	4.5	2.87	3.12	1.17	4.17	3.77	3.23	4.95	0.75	0	2.23	1.78	2.26	3.25	2.38	3.86	2.78	3.76	2.97	3.67	3.02	3.38	2.63	4.23	3.98	4.15	2.8	2.91	3.54
Ift52	3.42	4.33	4.09	3.58	0.4	3.7	3.79	3.02	2.98	2.27	1.63	3.45	2.44	3.41	3.83	3.39	4.81	4.2	4.36	3.81	4.49	4.29	4.23	3.72	1.42	3.17	4.12	3.79	3.38
Nudt16	2.32	3.43	0.7	0.94	0.86	3.13	2.73	0	1.22	0.14	1.69	2.26	3.44	2.87	2.33	1.89	4.29	3.43	1.75	2.08	0.63	1.26	3.6	4.02	2.39	3.63	3	1.78	2.35
Dusp4	2.96	2.98	2.93	2.76	2.55	1.39	2.39	3.71	3.14	2.42	2.98	2.61	2.21	2.16	1.53	3.76	2.59	3.6	3.5	3.13	3.76	2.97	2.06	3.95	3.74	3.49	4.18	3.02	2.3
Cd248	2.09	0.14	0.16	0	0	0.55	0.21	1.69	0.28	0.08	0	0.15	1.5	0.25	0.74	1.45	2.77	1.41	1.71	3.74	1.85	0.98	1.63	0	0.27	0.53	0.69	0.08	0.1
Gm5595	3.36	0.95	2.62	3.1	1.49	2.4	3.21	2.22	2.31	2.73	2.01	4.62	3.13	3.4	4.2	4.08	3.52	2.42	4.1	3.4	4.01	4.17	2.91	3.74	4.4	1.84	3.73	3.18	3.35
Dapk2	1.75	2.88	0	0.1	0	0.63	0	0	0	0	2.77	1.71	0	0	0.11	0	0	1.11	2.15	0	0.1	0.7	0.08	0	2.37	3.47	3.24	2.86	3.07
Npepl1	3.77	3.41	3.28	3.86	2.3	1.96	2.67	4.23	4.25	3.72	3.01	3.01	1.82	2.96	3.02	4.75	3.32	3.94	3.71	3.04	4.06	3.5	3.67	4.29	4.02	4.2	4.19	3.96	3.32
Acat1	1.94	1.01	0.69	0.83	2.09	1.93	2.32	0.06	2.92	1.99	3.15	2.14	1.49	1.95	2.09	3	1.45	1.81	2.77	1.84	2.73	2.78	3.62	0.4	1.87	2.86	2.5	3.07	3.96
Fbn2	1.36	1.86	1.92	1.59	2.64	1.58	2.42	1.99	3.13	3.46	1.73	2.78	2.83	2.8	2.51	2.83	2.63	3.34	3.48	2.95	3.95	3.64	3.39	2.33	2.46	2.57	2.77	2.91	2.87
Ell2	0.73	2.2	2.97	1.46	0.14	1.5	1.72	2.29	2.99	3.01	1.7	1.01	0.1	1.01	1.78	2.75	0.71	2.28	1.86	2.18	1.74	2.2	1.89	3.27	3.41	3.12	3.06	2.4	1.91
Pfn2	1.41	3.31	3.03	3.5	0.27	3.09	3.52	0.21	4.21	3.3	3.17	4.47	4.79	3.55	3.9	3.71	2.36	2.38	3.77	4.05	4.47	4.08	2.69	5.19	2.87	4.17	3.64	4.35	4.76
Slc22a17	1.77	2.07	3.12	1.91	3.35	1.58	2.47	4.19	0.09	1.1	1.67	3.15	3.43	2.96	1.92	2.9	1.16	2.09	3.26	3.25	3.58	3.17	2.79	3.5	3.75	3.65	3.39	2.97	2.76
Hyal1,Nat6	1.6	2.87	2.77	3.9	0.64	2.79	3.12	4.92	4.03	0.87	1	1.88	2.52	2.84	3.08	2.96	4.12	3.94	3.37	2.99	3.55	2.51	3.19	2.18	3.05	3.63	3.72	3.36	3.41
Cd302	3.55	2.48	1.52	4.49	4.22	1	3.78	2.64	3.59	3.27	2.08	3.19	4.14	4.18	3.29	2.96	3.72	2.36	3.87	3.96	4.18	3.8	4.68	4.62	3.4	3.79	4.37	4.03	4.26
2810468N07Rik	0.67	0	0	0	0	1.03	0.81	0	0	0	0	0	1.05	1.97	0.3	0.12	0	1.44	0	0	0	1.79	2.61	0	0	1.66	0.89	3.24	3.42
Msx1	0	0	0	1.15	0	1.26	1.94	0	0	0.21	0	0	0	1.67	2.36	0	0.09	0.76	0	0.22	2.13	2.29	3.1	1.39	0	0.92	0.51	2.97	3.35
Pdzk1ip1	3.36	4.57	0	1.12	0	1.69	2.56	4.22	0	0.33	1.48	0	1.44	1.45	0.79	2.41	0.26	2.13	2.3	0.24	0	0.27	1.61	4.83	5.24	4.02	2.58	1.8	3.49
Kdelr3	3.51	3.05	2.07	0	0.28	2.3	1.07	0.8	1.69	0.16	2.76	0.42	0.15	1.94	2.52	2.64	3.17	2.22	2.23	2.08	0.36	2.49	1.36	1.15	3.77	4.12	1.77	1.62	1.92
Atp9a	2.83	0.44	0.06	0.49	0.44	0.49	2.35	3.86	0.05	1.4	2.25	1.06	2	1.35	1.18	1.07	1.99	1.41	2.2	1.43	2.1	1.84	1.68	1.8	2.92	2.77	1.99	1.73	3.66
Emilin1	0	0.29	2.01	0.09	1.5	1.95	1.91	1.02	1	1.38	2.44	1.72	2.77	2.98	1.33	1.54	1.03	2.81	1.78	3.66	3.38	2.07	2.12	1.82	1.39	2.06	1.91	2.61	2.39
Siah2	1.05	2.27	0	1.35	1.98	2.03	0.37	0	0	2.22	0.97	0.15	0.79	1.9	1.98	1.52	1.86	1.23	2.23	1.92	2.42	3.16	3.27	0	0	0.55	1.06	2.7	3.67
Fam187b	1.47	0	1.56	0	1.03	3.7	0.56	1.96	0	0	3.55	2.79	0	2.12	1.7	4.4	0	0.99	2.89	0.76	3.34	0.42	0.13	3.16	0.33	3.5	3.55	2.45	2.82
Fam82b	0.11	0	0	1.9	0.46	1.13	1.88	0.12	0.63	1.56	1.89	2.3	2.04	0.81	1.37	2.1	1.85	2.86	2.14	1.66	0.66	2.18	3.06	1.31	0	1.85	2.07	0.71	2.33
2023-03-09	1.16	0.5	3.05	1.31	0	2.05	1.51	0	3.14	0	0.7	2.04	2.41	0.53	0	3.62	0	1.34	1.79	2.27	0.08	0.92	1.4	2.99	2.81	3.07	3.06	1.17	2.3
Cd47	2.82	1.85	1.98	0.64	2.69	2.19	2.12	2.65	0.11	1.28	1.09	0.82	2.69	0.74	2.11	0.21	0	0.71	3.67	2.42	1.87	1.46	2.3	3.92	3.79	4.33	3.9	2.5	2.6
Nrbp2	0	0	1.54	1.32	0.07	0.45	0.13	1.52	0	0.55	0.19	0	0.92	1.18	1.57	0.21	0.83	2.32	2.83	1.01	0.45	0.63	1.61	0	1.46	2.95	2.21	1.78	0.11
Ppp1r14a	5.46	5.34	3.99	3.6	5.74	3.96	3.29	5.28	4.48	4.62	5.2	3.09	5.79	5.69	5.2	5.6	5.4	5.22	5.86	6.52	6.36	5.27	6.18	2.54	4.61	5.61	5.25	5.59	5.58
Gas2	1.93	0.25	1.69	2.09	0	2.23	1.28	1.79	2.77	0.1	1.36	0.26	4.32	3.16	2.01	3.96	0.23	2.83	2.15	2.99	2.69	1.57	1.94	3.95	3.88	2.17	1.86	2.9	0
Gpha2	0	0	0.99	4.16	0.54	0	0	0	0	0	2.8	0	2.74	1.83	0	0	0	2	1.89	3.14	2.23	0	0.41	5.21	0	2.76	1.32	0	2.77
Vasn	0.55	1.17	1.96	1.55	3.44	1.69	2.32	0.3	3.41	2.53	0.24	1.18	0.51	2.48	2.49	1.51	0.29	2.18	2.44	3.45	1.75	2.79	2.82	2.48	0.61	3.3	2.79	2.85	4.33
Cdh1	4.37	3.51	3.73	4.57	4.21	3.57	2.49	4.61	1.2	3.28	2.87	2.5	1.34	1.93	1.46	5.56	4.05	3.13	4.78	2.25	0.67	0.7	0.92	5.57	5.92	5.95	5.16	4.08	3.32
Jmjd7	4.02	3.51	3.99	2.52	4.6	4.31	4.29	2.31	0	4.81	6	5.31	4.33	4.73	4.48	4.65	5.56	3.92	4.68	4.6	4.77	4.6	5.06	5.18	2.13	5.97	4.57	4.86	4.16
Arhgap8	0.78	2.54	0.15	0.11	0	0.29	0.37	0	0.14	0	2.07	1.5	0	0.92	1.66	3.36	1.22	2.71	0	1.81	0	0.67	2.5	0	0	1.73	1.82	1.17	2.28
Gadd45b	0.33	1.5	0.51	0.7	0	2.14	2.98	0	0	2.37	0	0.18	2.53	2.18	2.62	0	0	2.84	2.54	0.64	2.66	2	2.29	3.8	2.95	2.86	0.14	1.93	1.59
Klk7	0	0	0	0	0	1.47	0.48	2.17	0.6	2.32	0.46	0	0	1.94	0.11	2.1	2.07	1.32	1.25	0.95	2.14	2.1	1.1	0	3.11	0.78	1.16	0.23	0
Hebp1	3.8	3.35	0	0	0.21	0.94	2.41	0	0.87	2.15	1.75	2.33	0	1.97	1.97	2.82	0	1.93	3.26	0.16	1.97	0.87	2.56	4.12	3.04	2.61	1.76	1.14	3.45
Tmem42	3.37	0.7	4.41	1.32	4.31	3.43	3.09	4.39	4.83	1.93	3.98	4.35	4.8	4.49	2.9	2.3	4.07	4.3	3.1	3.98	4.74	3.63	3.2	5.79	5.58	5.07	4.48	3.99	3.97
Cpn1	3.16	0.11	0.24	2.08	0.31	1.66	0.74	2.62	0.5	0.12	2.57	0.73	1.31	0.79	1.28	3.65	2.31	0.75	3.39	0.44	0.19	1.01	1.33	0.1	0.11	4.16	3.45	2.18	3.31
Smad6	0.24	1.33	2.31	0.71	1.18	1.13	2.28	3.26	0.3	0	1.1	0	2.23	1.81	1.51	0	0.48	0.85	1.7	1.46	2.83	3.15	3.73	0	1.09	2.64	1.71	3.78	4.04
BC005764	1.43	0.93	0.53	0.14	1.26	1.39	1.04	2.31	1.81	0.33	1.1	2.85	2.25	1.41	1.83	2.6	0.28	1.28	3.24	2.2	2.43	2.21	2.08	2.4	2.15	2.57	2.71	2.25	0.2
2210404O07Rik	2.57	0	0	0	0	1.13	0	0	1.96	0	0	0	0.58	0	1.01	3.12	0	0.84	2.09	0	0	0	0	3.22	0	0.75	2.52	0.64	2.95
Rab38	0.83	1.84	2.99	3.72	0	2.79	1.3	0.72	0.57	3.37	3.18	3.18	2.59	2.67	2.38	2.47	3.94	3.35	3.49	2.7	0.57	2.2	2.93	2.8	2.11	3.96	4.67	2.34	1.72
Fuca2	0	1.7	0.45	0.82	1.1	2.01	1.81	2.09	0	3.36	1.57	1.07	1.96	2.44	1.59	2.61	0	2.63	3.26	2.03	1.88	2.06	2.3	1.15	2.1	1.6	3.07	2.14	2.92
Lypd6b	0	1.79	0	1.95	2.64	1	0	0	0	0	2.14	0	0	0	0	3.91	0.67	3.19	0.53	0.39	0.33	0	0	2.93	0	2.84	1.16	2.17	0
Dnajc22	3.84	0	3.28	2.21	4.05	2.41	1.72	0	0	0.15	1.26	0.89	0.4	1.61	2.55	2.02	3.16	0.26	2.1	0.3	3.02	2.67	2.83	0.9	2.6	1.94	3.7	2.65	3.82
Cyb5d1	0	0	0	0	0	3.17	2.27	0	0	0	2.62	0	0	1.7	1.56	0	0	2.8	1.99	2.55	1.28	2.04	1.65	0	3.18	0	1.36	1.48	1.41
H2-Ab1	2.93	0	0.55	2.71	0	3.02	2.36	0	0	0	2.8	0	0.64	2.51	2.35	0	0	2.4	3.77	3.28	3.89	2.01	2.73	2.16	1.82	0	0.54	2.7	2.37
Sult5a1	0	0	1.76	2.18	2.89	0.57	0	0	0	0.54	0	0	0.52	2.12	0.19	3.06	0.82	0	0.56	1.78	1.3	2.92	1.16	0	0	3.59	0.77	1.77	1.42
1700027A23Rik	4.57	1.57	0	0.74	0	0	0	5.99	0	0	0	4.05	0	0	0.87	6.79	3.09	0	0	0.94	0.44	0	0	4.15	0	3.9	4.08	2.11	0.19
E130102H24Rik,Mir101a	0	2.56	0	0.3	0.88	0	1.32	0	2.24	2.69	0	1.76	1.12	0	0.66	2.88	1.6	1.58	1.76	0	1.32	1	0	0	3.47	2.25	1.92	1.81	2.1
Sergef	3.7	0	0.44	2.41	3.85	4.36	3.95	4.75	4.46	2	3.98	3.99	2.91	3.79	3.38	4.74	4.81	3.07	2.63	4.06	4.72	4.63	2.7	4.31	1.6	4.18	3.76	4.51	4.11
Pygl	0.13	2.72	0.15	2.31	2.98	0.66	2.14	1.75	0.52	0.43	2.2	0	0.66	1.4	1.96	3.48	1.01	0	1.24	1.33	0.85	1.43	3.09	0	3.83	2.68	3.1	2.01	3.68
Darc	4.1	0	0	0	0	1.78	0	0	0	1.71	0	0.2	0	1.55	0.36	0	1.02	1.91	2.55	1.87	1.31	1.37	2.06	0	0	0	2.1	2.85	1.06
Gm16516	1.2	0	0	2.12	1.38	0	0	0	0	1.45	1.17	2	0.17	1.02	0.81	0	0	2.38	2.05	2.13	0.52	2.15	2.73	0	3.62	0.56	0.14	2.12	1.21
Hs1bp3	3.37	3.19	2.49	2.58	4.15	2.5	3.21	3.21	0	0.19	2.45	2.13	1.63	3.35	3.53	3.48	2.92	2.4	2.42	3.27	3.71	3.68	3.72	0.65	3.93	2.87	3.31	4.11	4.02
Tmem54	3.43	0.54	0.23	2.85	3.95	2.13	1.95	0	0.21	3.72	2.68	1.09	0	1.74	1.5	0	3.53	1.49	2.69	1.95	2.55	1.88	1.63	4.07	4.51	3.56	2.11	3.18	0.15
Prokr1	0.51	0	1.47	0	3.13	0.19	0.25	0.75	1.44	0.42	0	0.17	0	0.04	0.55	0	1.95	0.86	1.59	0.03	1.81	0.31	0.03	1.67	1.55	2.86	1.84	2.29	0.55
Shisa5	4.88	3.6	4.63	3.26	1.16	4.59	3.96	4.21	3.88	3.33	4.39	4.34	2.16	1.63	4.12	4.97	5.46	4.13	4.7	4.03	5.27	3.72	3.72	0.99	4.75	5.11	4.47	3.88	4.34
Afp	2.67	2.71	0.11	4.37	0.34	3.07	1.66	0.21	0	0.1	0.62	0	0.5	0.68	0.67	1.68	0.68	0.25	2.06	0.14	0.16	0.42	3.33	2.48	2.52	2.83	2.54	0.64	5.79
Tagln	2.13	3.14	0	0	0	0.8	1.39	0.28	3.2	0.26	1.55	0	0	2.86	1.69	0.34	0.59	2.28	3.8	1.89	2.5	1.5	2.38	0	2.36	0.76	1.35	1.87	3.51
Mylpf	0	4.43	3.83	0	2.69	1.86	1.4	0	1.09	4.5	3.91	2.84	0.36	2.11	3.3	2.39	3.32	2.22	3.97	3.28	3.14	3.41	4.03	1.39	0	3.19	2.42	2.32	4.03
4933437F05Rik	0	2.13	0	0	1.7	0	0	0.17	0	0	0	1.84	0	0.26	0.98	0.11	0	0	0.12	1.25	2.62	0.87	0	0	3.8	0.85	2.52	1.18	2.21
Rab15	3.71	3.11	2.88	2.89	3.11	2.46	2.68	0.82	1.74	3.77	3.21	2.42	1.8	2.27	2.29	4.71	2.15	3.21	3.95	2.14	2.21	2.76	0.74	3.44	4.56	5	4.52	4.06	1.95
Elf1	1.76	1.24	0.05	0.2	2.04	1.28	1.52	1.6	2.93	3.2	0.11	1.24	0.39	1.11	1.26	0.06	1.06	2.5	1.81	1.12	3.14	2.45	1.74	1.54	1.74	2.14	1.93	2.89	3.32
Cpsf4l	4.34	0	0	0.53	0	0	0.95	0	0	0.89	0	0	0.18	0	0	0.22	0	0	3.36	0.14	1.25	0	0	3.18	0.72	3.45	2.62	0.31	0
1500002O10Rik	0	0	0	2.51	0	0.98	1.39	0	0	0	3.18	2.11	0	0.25	0.71	3.03	2.7	1.1	0	0	0	1.91	1.5	2.82	3.23	1.24	1.36	0.3	0
Gdap10	1.77	2.6	1.33	1.11	0	1.04	1.91	2.73	1.09	1.25	0	2.1	2.59	1.55	0.99	3.71	0	2.79	1.66	2.08	2.84	2.43	1.7	2.33	2.61	1.32	0.67	1.97	3.28
Pafah2	1.49	0	0.82	1.94	0.32	3.23	2.47	3.66	0	2.4	3.05	1.2	1.69	2.58	1.88	2.05	1.33	2.69	2.53	2.43	3.87	2.25	3.46	0.91	2.16	2.28	1.94	2.81	3.03
Naga	2.08	2.6	3.79	0.32	1.8	3.02	2.12	0.12	0	3.65	2.37	1.99	3.27	3.1	2.27	3.36	1.55	3.37	3.77	2.98	2.97	2.43	1.09	4.06	0.1	3.55	3.3	2.84	3.75
Nrtn	3.06	3.55	2.71	0	0	0.83	0.85	1.65	0.43	3.5	0.95	2.18	0.91	0	1.97	0.45	3.03	2.88	0.19	3.6	0	1.3	1.3	4.65	2.61	4.19	2.78	1.4	1.46
Cox7a1	4.13	4.37	5.21	4.69	2.18	4.8	4.59	4.12	5.69	4.58	3.77	4.41	4	5.98	2.33	5.02	5.83	4.79	4.98	3.67	4.17	5	3.59	2.84	6.88	6.05	5.53	5.24	5.66
Zfp3	0	0	0	0	0	0.91	0	0	0.79	0	0	1.84	0	2.45	1.87	3.42	0.44	1.48	3.38	0	0.85	0.95	0	0	2.93	0	0	0	2.61
Tcirg1	0	0	0	0.62	0.07	0.69	2.83	0	3.46	2.41	1.49	2.39	0.78	2.53	2.05	1.6	2.79	0.51	1.59	2.17	2.91	1.6	2.73	1.48	2.47	0.97	2.26	2.72	0.93
Atp1b2	1.91	2.39	0.21	1.98	0.65	1.45	2.17	0	3.47	1.69	1.27	1.52	2.74	2.86	2.9	0	4.01	2.26	2.89	3.7	3.64	3.23	3.26	0.06	1.24	1.87	1.91	2.53	3.47
Fgl1	1.05	0	0.59	0	0	0	0.44	0	0	1.76	0	2.37	3.88	0.18	2.83	3.2	0	3.21	2.2	1.87	0.93	1.41	1.61	0	0	2.07	1.89	2.49	0
Pxmp4	3.64	0.38	3.39	1.49	0.77	2.13	1.07	3.74	0	0	4.37	2.03	0.4	2.27	2.57	2.58	1.99	2.81	2.03	3.47	3.22	2.82	1.14	0.66	3.94	1.83	2.05	2.51	3.95
2900041M22Rik	0	2.83	0	1.69	0	1.21	0	0	0	1.8	1.98	1.29	0	0	0.55	2.17	3.45	1.85	2.19	2.18	0.26	0.67	0	2.12	1.01	1.01	1.17	0.17	0.92
Hps6	3.32	1.93	1.17	2.01	0.47	1.31	1.93	0.08	0	4.16	2.95	1.48	0	1.33	2.39	2.76	1.02	3.08	2.64	2.29	1.82	2.21	2.62	1.5	3.68	2.57	0.45	2.74	2.07
Ldoc1	1.61	1.5	0	2.2	0	2.49	1.22	0.18	0	0	1.25	0	3.08	3.22	1.58	4.61	1.04	3.13	1.18	0	2.44	1.48	0.33	3.85	0.3	2.26	1.93	2.45	0.65
Retsat	2.61	3.32	0.73	0.69	0.19	0.92	2.76	0	3.53	0	3.65	0.93	0.74	2.38	1.25	0	2.55	2.53	3.16	3.41	1.67	2.6	2.13	0.8	3.67	1.23	3.58	0.88	2.42
3632451O06Rik	2.99	0.65	0.15	0.53	3.13	0.98	2.84	0	0.54	1.71	1.51	2.83	0.88	2.56	1.95	3.1	0	2.46	2.06	2.23	4.4	2.73	3.62	0.18	2.12	1.27	1.19	1.18	3.67
Ndrg4	1.05	1.3	0	1.19	0.24	1.35	0.37	0.07	1.49	0	2.6	0.13	0.35	0.27	0.34	0	2.49	1.25	2.13	1.75	0.97	2.48	1.9	0	0	1.57	1.42	2.37	0.21
Calca	5.06	3.21	3.48	0	1.85	2.48	1.61	6.78	0.24	2.57	0.49	3.3	0	1.77	1.65	7.14	0.99	5.1	3.02	1.7	2.28	0	0	5.39	4.86	3.56	3.29	0.97	2.37
Mum1l1	3.29	3.5	2.85	3.05	4.09	3.3	3.26	3.34	2.84	1.97	2.93	2.62	2.6	4.1	3.91	3.96	0.63	3.01	2.7	3.79	3.2	4.34	5.13	2.44	3.95	4.4	5.06	4.94	5.21
Chrnb4	0.05	1.42	0.33	0.21	0.41	0.41	0.03	0.75	2.57	2.88	1.99	0.11	0	0.97	0.82	0.11	0	2.68	3.68	2.48	2.41	1.39	0.18	0.86	2.59	1.09	1.76	0.89	0.24
Cyp2j6	0	2.16	0	0.88	2.13	0	0.89	2.21	0	0.88	0.56	0.1	1.63	0.63	0.1	2.28	1.66	1.67	2.28	1.8	1.03	0.9	2.35	0.45	0.05	0	0.94	1.85	2.29

## Sheet: Fig. 5h
Lefty2 RNAscope signal	E1	E2	E3	E4	E5	E6	E7	E8	E9	E10	p.value
S3-A	0	0	0	0.00171135	0.00278951	0.00064846	0.00109585	0.00466092	0.0002714	0
S3-P	0.283766	0.0273809	0.0173514	0.00051781	0.00522682	0.0491462	0.00419715	0.0211002	0.0227137	0.00188326
S3-L1	0.00271183	0	0	0.00130738	0.00634698	0.00057242	0.00474816	0.00381584	0.00099607	0.00287481
S3-R1	0	0	0	0.00279838	0.00267241	0.00083189	0.00422178	0.00865326	0.00393326	9.63526e-05
S3-L2	0.0155897	0.00021519	0.00285042	0.00229893	0.00745988	0.00067178	0.00793719	0.00318853	0.00085082	0
S3-R2	0.0130577	0.00065144	0.00044638	0.00163055	0.0256839	0.00351	0.0152187	0.0044676	0.00114101	0.00183596
S3-MAL	0.0413604	0.253843	0.319497	0.818781	0.926399	0.166335	0.164811	0.352768	0.329534	0.478999
S3-MAR	0.00011712	0.0137519	0.0871924	0.972978	0.870018	0.0621705	0.0337958	0.328968	0.311379	0.725625
S3-MPL	1	1	1	1	1	1	1	1	1	1
S3-MPR	0.706152	0.666145	0.268931	0.596867	0.797479	0.999511	0.874635	0.645729	0.791382	0.582571	0.000112763
Hand1 RNAscope signal	E1	E2	E3	E4	E5	E6	E7	E8	E9	p.value
S8-A	0.00141524	0.0333167	0.0215976	0.0164085	0.00726712	0.014321	0.00032686	0.0485132	0.010869
S8-P	0.00494092	0.00925921	0.0418405	0.017959	0.140517	0.0006166	0.022304	0.0377699	0.0120791
S8-L1	0.00309843	0.0158337	0.040101	0.0170087	0.0233461	0.00310287	0.00148015	0.00797312	0.0490259
S8-R1	0.00139406	0.0453035	0.0438725	0.0695127	0.0487063	0.0008155	0.00538097	0.0111527	0.0470563
S8-L2	0.00544919	0.016553	0.0671172	0.0171462	0.138364	0.020467	0.0154553	0.0396006	0.0276663
S8-R2	0.00596759	0.0237859	0.0471668	0.0419102	0.160723	0.00829422	0.0368496	0.0280384	0.0473484
S8-MAL	0.0915994	0.159482	0.335463	0.832429	0.157146	0.210299	0.00823026	0.0230642	0.427616
S8-MAR	0.182483	0.253238	0.27886	1.28841	0.690041	0.316871	0.0537141	0.130617	0.521664
S8-MPL	0.218639	0.534086	0.574237	0.825589	0.319734	0.256643	0.0315519	0.362681	0.508088
S8-MPR	1	1	1	1	1	1	1	1	1	9.89909e-07
Smad6 RNAscope signal	E1	E2	E3	E4	E5	p.value
S8-A	0.100694	0.0825813	0.0244227	0.109428	0.231609
S8-P	0.17225	0.200438	0.0585667	0.0901271	0.420532
S8-L1	0.123224	0.0178288	0.0586008	0.162302	0.164907
S8-R1	0.246845	0.0786984	0.081318	0.213787	0.286593
S8-L2	0.245788	0.0304621	0.0445305	0.203389	0.330214
S8-R2	0.355534	0.170796	0.158577	0.184608	0.30397
S8-MAL	0.448827	0.100629	0.567538	0.915965	0.902063
S8-MAR	0.543839	0.710418	0.658594	2.41484	1.59689
S8-MPL	0.52144	0.119333	0.309633	0.552655	0.738805
S8-MPR	1	1	1	1	1	0.000857805

## Sheet: Fig. 7f
Genes	ML-Rep.1	ML-Rep.2	MR-Rep.1	MR-Rep.2
Sct	3.67	4.4	0	0
Ankrd37	3.74	4.85	0	0.89
Msx1as	4.43	5.08	0	2.38
Apom	5.63	4	0	2.52
Msx2	4.05	5.76	0	2.73
Ttr	5.73	2.77	0	1.55
Snora78	8.37	0	0	0
1700026L06Rik	2.57	3.79	0	0
Ydjc	3.57	3.86	0	1.16
Ostf1	2.93	3.25	0	0
S100g	3.38	2.82	0	0
Ostm1	2.66	3.66	0	0.27
Myl4	1.26	5.35	0	0.67
Hist1h4n	4.23	3.53	0	1.63
Apoc2	4.29	1.83	0	0
Zfp429	2.97	3.46	0	0.4
Ntpcr	3.88	4.03	0	1.96
1700024F13Rik	3.21	3.21	0	0.52
4930478L05Rik	2.73	3.22	0	0.16
Pmm1	5.72	5.73	0.45	5.21
Med25	3.91	3.93	0	2.22
Prdm6	2.85	3.82	0	1.09
Btbd8	2.14	3.36	0	0
Tnni2	2.68	4.03	0	1.21
Tstd1	2.6	2.88	0	0
1110007C09Rik	2.99	2.47	0	0
Cenpm	4.75	4.54	0	3.74
Irgm1	2.24	3.78	0.79	0
Neurl2	3.08	3.62	0	1.29
A930004D18Rik	3.92	3.92	0.57	1.86
Olfr860	0	4.84	0	0
Apoa1	4.62	2.37	0	1.72
Chchd10	3.97	4.84	1.83	1.77
A930005H10Rik	4.11	4.56	0.84	2.55
Rbks	2.42	2.79	0	0
Ribc1	3.44	3.21	0	1.41
Gnb5	2.86	3.23	0	0.89
E4f1	3.38	3.99	0.21	1.95
Nr2f1	2.63	2.54	0	0
Hand2	4.21	5.01	0	3.88
5330434G04Rik	2.21	4.06	0	1.13
Osr1	4.41	3.51	0	2.81
Hist1h2af	4.82	3.7	0	3.51
Gm5577	2.48	4.47	0.69	1.29
Pld3	4.09	3.73	0.46	2.31
4930563F08Rik	3.39	1.48	0	0
Snora23	4.78	0	0	0
Sertad1	3.44	4.91	0	3.35
Gata4	4.56	4.83	0.16	4.23
Mgmt	4.89	3.16	0	3.14
1700102P08Rik	1.3	3.49	0	0
Olfr1537-ps1	0	4.47	0	0
Arhgef25	5.14	4.73	0.8	4.12
Crb3	4.64	2.96	0.84	1.88
2510002D24Rik	5.25	4.79	1.07	3.99
Mbd2	2.49	3.97	0.53	1.05
Wnt2	2.95	3.05	0	1.15
Akr1c19	2.55	2.21	0	0
Gstk1	4.37	3.52	0	3.07
Fbxo6	3.31	3.27	0.46	1.36
H2-D1,H2-L	3.79	3.57	0.97	1.66
Dnajc22	3.5	2.4	1.31	0
Tox3	3.14	3.06	0.45	1.03
Ube2cbp	3.58	2.8	0	1.6
Atp1b2	2.81	3.45	0	1.5
Scand1	4.26	3.43	0	2.91
C030037D09Rik	1.95	3.71	0	0.95
9230105E05Rik	2.36	2.86	0	0.56
Gpn2	4.25	3.23	0	2.73
Tmem14a	1.96	4.04	0	1.33
Fam134b	1.88	3.69	0.35	0.59
Gstm6	2.25	2.61	0	0.27
Cxx1b	5.26	5.78	1.5	4.8
Bambi	3.8	4.13	0.38	2.79
Acat1	2.58	2.43	0	0.45
Efcab10	2.83	3.19	1.82	0
Asl	4.21	3.37	2.9	0.53
Stard10	4.87	3.43	1.71	2.13
Hyi	3.75	2.61	0	1.81
Cklf	3.56	4.84	0.97	2.87
Bcam	3.09	2.92	0.41	1.1
Snx15	2.8	3.36	0	1.61
Tmem176a	4.01	4.44	0.96	2.93
Rnf128	3.2	3.3	2.06	0.31
Commd9	4	4.54	0.47	3.6
Hdac7	3.36	3.59	0	2.38
Dus2l	2.23	3.46	0	1.2
Plagl1	2.7	4.06	0	2.3
Ropn1l	1.38	2.98	0	0
9130221H12Rik	2.48	2.97	1.26	0
Tfap2a	0.92	4.02	0	0.73
Gm6525	3.66	4.42	0	3.61
Tacstd2	2.15	2.15	0	0
Hcfc1r1	5.43	4.3	1.96	3.39
Prss41	1.16	3.13	0	0
Snord17	4.01	0	0	0
Samd12	2.28	1.99	0	0
Rn45s	14.98	13.56	11.56	12.65
Slmo1	4.06	3.76	0.46	2.89
Bivm	2.99	3.5	0	2.04
Tecpr1	2.08	3.35	0	1.05
Zer1	2.79	3.18	0.36	1.28
Zfp90	3.6	3.53	0.38	2.34
Meis3	4.22	3.8	0	3.64
Gm5617	3.73	4.05	0	3.41
Fdxr	3.02	3.13	0.29	1.52
Hist1h4a	1.57	2.65	0	0
Cd2	0	3.83	0	0
Soat2	2.82	2.65	0.25	0.93
Ush1c	1.85	2.64	0	0.28
Uckl1	2.49	3.78	0	1.92
Pgap2	3.46	2.94	0	2.09
Lix1	3.11	5.33	2.43	2.02
Pex16	3.78	2.29	0	1.87
Mblac2	2.07	2.5	0.14	0.28
Fam120aos	2.27	1.83	0	0
Pqlc2	3.42	1.97	0.85	0.51
Clic6	4.25	1.41	1.29	0.52
Gfra4	1.96	3.16	0	0.89
1520402A15Rik	1.9	2.43	0	0.21
Il18	0	0	5.14	3.09
LOC100504703	3.24	0	7.07	4.11
1700001G11Rik	0.42	0	4.48	3.59
Ifi27l2a	0.83	0	5.67	2.35
4930526L06Rik	0	0	5.27	1.78
Ptgds	3.25	0	5.93	4.3
Foxd4	0	0	5.52	1.29
Tmem126b	2.06	0	5.73	3.05
Slc38a8	0	0	3.37	2.72
Cer1	3.08	2.64	6.41	5.39
1100001G20Rik	0	0	4.16	1.91
Pcbd2	4.47	2.08	6.64	5.96
Acn9	3.92	0	4.33	5.58
Cldn8	1.39	0	3.35	3.68
T	1.93	2.83	7.45	3.41
Meox1	4.79	2.07	6.75	6.04
Dusp2	0.34	0.46	3.42	2.77
Myl2	4.03	0	4.99	5.14
Arsg	0.35	0	3.89	1.91
Six1	1.52	1.27	4.43	3.54
St3gal4	1.94	0.37	4.88	2.91
Galntl1	1.77	0.36	3.62	3.57
Tas2r108	0	0	5.59	2.8
4933406F09Rik	0	0	3.92	1.29
2310010J17Rik	3.02	0	3.85	4.12
Tpk1	1.06	0.3	3.32	2.72
Nit1	1.98	0.96	4.56	3.13
4932441J04Rik	0	0	5.5	2.7
Gm10421	0	0	2.21	2.05
Pex3	1.99	1.72	4.77	3.49
Itpkc	0.98	0.44	3	2.76
Ntn1	1.51	0.47	4.08	2.55
Nrbp2	1.24	0	3.62	2.24
Cetn4	0	0	0.91	3.07
4930405D11Rik	0	0	5.37	2.6
Pdgfrl	0	0	4.9	0.37
BC028528	0	0	0	3.53
Gm10046	1.23	0	3.5	2.27
Dmc1	0.25	1.23	2.97	2.63
Tceal1	1.88	1.13	3.02	3.99
Fam107a	0.75	0	4.95	0.94
Gm6251	0	0	4.38	0.61
Mettl21d	2.79	3.04	5.67	4.52
Mpst	0.23	0	2.03	2.26
Kctd11	2.02	1.31	4.3	3.39
Perp	2.76	0.4	4.11	3.57
Acyp2	0.5	0	3.25	1.67
Cldn11	0.29	0.4	3.23	1.79
Dusp28	0.52	0	2.63	2.07
Slc9a3r2	3.17	0.45	3.7	4.17
Agpat2	0	0	0	3.43
Olfr857	0	0	5.09	0
Magee2	0.52	0	2.1	2.36
Tal2	0	0	1.59	2.19
9930012K11Rik	0.79	0.38	1.52	3.25
1700007K09Rik	0	0	0	3.39
Clic3	0	0	5.01	2.5
Mettl4	1.67	1.25	4.67	2.65
Tcf7	2.03	0.34	3.65	2.98
Zfp389	1.73	3.51	5.29	3.95
Slc39a2	0.12	0	3.72	0.93
Cgref1	1.73	0	4.4	1.86
Gm13483	0	0	4.21	0.48
1700023F02Rik	0	0	4.85	2.5
Gabbr1	1.83	1.17	4.05	3.03
Stap2	2.11	1.63	4.22	3.52
Aass	0.21	0.38	2.66	1.87
Rep15	1.67	2.16	4.14	3.55
0610040B10Rik	0	0	0	3.2
Lgr5	0.69	0.77	4.62	1.34
Mon1b,Syce1l	0.67	0.49	3.35	1.9
Foxb1	0.18	1.73	2.55	2.97
Ccdc36	0.1	0.68	2.73	1.91
Nr1h3	0	0	3.87	0.57
Ap1ar	3.06	1.57	4.87	3.84
Nbl1	0.31	0	2.46	1.76
Gramd3	1.75	1.36	4.49	2.7
Abhd1	0	0	4.68	2.5
Gm5622	1.39	0	3.38	2.04
Fzd8	2.26	0	3.84	2.5
Colec11	2.05	0	2.52	3.22
Spred1	2.68	1.72	3.77	4.24
Ppil3	4.49	4.12	5.93	6.25
Atl1,Gm3086	0.58	0	3.5	1.22
Tgfbr3	1.49	0.45	3.96	2.07
Il15	0.61	0.59	3.65	1.59
Mycl1	0.83	0.57	3.51	1.86
Igfbp3	0.5	0.31	3.01	1.7
Tubb3	1.23	0.77	3.21	2.56
Ms4a4b	0	1.02	2.49	2.06
Tprg	0	0	0	3.03
P2ry14	1.03	0	2.71	2.12
Plb1	0	0	0.76	2.41
Smoc2	0.36	0	3.48	1.02
Tspan1	0	0	2.77	1.14
Npy6r	0	0	4.54	2.2
Zfp788	2.44	0.91	4.04	3.18
Slc25a14	1.43	1.79	3.33	3.38
Cntnap2	1.24	3.49	4.46	3.73
Ppcs	3.54	1.2	3.95	4.46
LOC434825	0.44	0	2.75	1.53
Hist1h4f	0	0	0	2.87
Adrb3	0.1	1.29	3.28	1.82
Pawr	0.75	1.86	3.49	2.65
AA465934,AI450353	3.64	4.2	5.93	5.46
Olfr1140	0	0	4.36	2.1
Ascl4	0	0	4	2.27
Maml2	0.68	0.91	3.94	1.61
1700021C14Rik	4.35	3.71	5.93	5.72
Ppapdc1b	1.54	1.83	3.97	3.05
4930579G24Rik	2.69	1.5	3.92	3.86
Csrnp2	1.32	1.67	2.83	3.43
Fabp4	0	0	0	2.82
Ppp3r1	2.49	2.91	5.06	4
Notch2	1.68	2.05	4.09	3.25
Cdkl3	0.37	1.63	1.71	3.39
Mt3	0	0	4.29	0
1110008F13Rik	3.2	0.71	4.02	3.69
Hmgn3	5.02	3.19	6.18	5.74
Osbpl2	1.63	0.51	3.06	2.71
Hist1h2bf	0	0	4.28	0
1110020A21Rik	0	0.88	3.02	1.51

## Sheet: Supplementary Fig. 2a
Genes	1AP	2P	3P	2A	3A	4A	5A	6A	7A	8A	4P	5P	6P	7P	8P	1E	2EP	3EP	4EP	3EA	4EA	5EA	6EA	7EA	8EA	5EP	6EP	7EP	8EP
Eno1	10.1	7.6	9	9.1	8.8	8.8	8.9	9.3	8.8	8.7	9.1	8.4	9.6	8.7	8.3	6.8	0	2.3	0	3.4	5.4	2	2.25	2.5	3.4	4.9	4.2	4.1	3
Snrpn	7.9	5.9	7.2	7.2	7	7.2	6.9	7.4	6.5	6.7	6.9	6.1	7.1	6.9	6.4	4.3	0.8	2.6	0	3	5.1	2.5	1.9	1.3	0.5	2.3	0	1.1	0.1
Slc7a3	7.1	4.5	5.9	6.1	5.8	6.3	6.2	6.6	6.2	5.7	5.3	4.8	5.4	4.6	3.9	4.4	4.1	1.7	0.6	0	4	1.3	0.65	0	0.2	0.2	0.2	0	0
Trh	7.4	6.7	7.4	5	5.7	5.5	5.9	5.8	5.6	5.1	7.4	6.3	6.8	5.5	4	3.7	0.5	0	0.6	0.6	2.1	0.4	0.2	0	3.7	1.6	0	0	0
Ifitm2	9.1	7.4	8.7	8.4	8.2	8.4	8.3	8.6	8.3	8	8.1	7.5	8.2	8	7.9	7.3	0	7.1	0	5.5	6.9	4.9	3.9	2.9	0	5	5.1	0	1.3
Gm12669	6.1	4.2	4.9	5	4.7	4.6	5.3	6.1	4.5	5.6	5.3	5.2	5.6	5.4	4.7	0	0	0	0	0	0	0	0	0	0	0	0	0	0
Tmem254b	7.2	5.3	6.6	6.1	6.5	6.6	6.4	6.6	6.3	6.1	5.8	5.1	5.9	5.3	4.4	4.6	2.5	3.6	2	1.8	3.2	0.8	0.4	0	3.5	2.1	1	0	0
Wfdc2	6.9	5.5	6.7	6.6	6.1	5.9	6.2	6.5	5.4	6.4	5.3	5.2	4.9	5.6	3.9	4.8	0	4.5	0	0	5	3.2	3.25	3.3	0	0	0	0	0
Oaz1-ps	8.1	4.7	7.4	6.6	7.4	6.4	6.7	7.5	7.1	6.9	7.2	6.4	7.7	6.9	6.1	5.6	4.6	0	0	0	1.8	3.8	2.7	1.6	3.9	3.7	4.8	0	0
Hnrnpa1	8.6	6.9	8.1	7.9	7.7	7.9	7.8	8.1	7.9	7.7	7.7	7.2	8.2	7.8	7.2	6.4	4.3	6.7	0	4.7	0	3	1.5	0	2.4	5	5.4	3.9	4.7
Pou5f1	7.8	6.2	7.3	7.5	7.4	7.3	7.4	7.8	7.4	7.3	7.2	6.9	7.8	7.4	7	6.7	2	3.4	2	3.4	5.3	3.7	1.85	0	0.5	5.3	3.4	0.8	0
Prps1	6.6	3.8	5.9	5.7	5.5	6	6	6.5	5.4	5.5	5.8	4.5	6.1	6	4.9	4	0	4.5	0	0	5.2	2.5	1.25	0	0	2.5	0	0	0.4
Atp6v0c	6.3	4	4.4	4.5	5.8	4.9	5.3	5.5	4.8	4.5	4.8	0	5.8	0	4.7	4.5	0	0	0	0	3.4	0	0	0	0	3.3	3.4	0	3.2
1700019D03Rik	5.4	2.7	4.5	5.4	5.4	5.2	4.9	5	5.2	5	3.1	3.1	3.4	3.7	2.7	4.2	0	0	0	0.9	0	0	0	0	2.2	0	2.3	0	4
Apex1	6.5	4.2	5.8	5.3	5.7	5.5	5.4	5.9	5.1	4.9	5.3	4.7	5.6	5.1	4.8	2.9	0	0.9	0	0	0.4	1.9	0.95	0	1.5	1.8	2.6	2	2.5
Gsta4	7	4.9	6.2	6.5	6.4	6.4	6.1	6.3	6.4	5.9	5.8	4.1	6.4	6	5.5	5	0	4.7	0	3.4	5.4	3.9	1.95	0	0	1.4	2.9	0	2.6
Pim2	7.6	5.8	6.3	6.8	6.8	6.5	6.9	7	6.5	6.8	6.3	6.1	7.1	6.4	5.8	5	0	3.9	1.7	4.1	5.4	4.1	2.7	1.3	0.6	3.4	1.4	0	1.5
Tmem254c	5.4	2.4	4.1	4.8	2.6	4.2	4.8	4.6	3.7	3.7	4.5	2.7	2	2.2	0.1	0.1	0	0	0	0	0	0	0	0	1.9	0	0	0	0
N6amt2	7.2	5.3	7.2	6.4	6.9	6.1	6	6.7	6	6.3	6.5	5.6	6.9	6.4	6.2	5.6	0	0	0	4.4	1.7	3.1	1.55	0	1.5	4.3	2.9	3.5	3.8
Gng3	6.3	4.4	5.5	5.6	5.9	6.2	5.3	5.7	5.7	5	5.6	5.2	5	5.2	4.7	4.1	0.4	2.9	0	3.6	2.5	0.6	0.55	0.5	0	3.3	1.4	0	0
Ldhb	7.7	5.6	7.3	6.5	6.6	6.6	6.4	6.9	6.6	6.2	6.8	6.5	7	5.7	5.9	4.4	0	2.2	1.4	4.3	3.3	3	3.05	3.1	0.3	1.5	3.5	2.3	2.4
Rangrf	7.8	5.9	6.9	6.8	6.7	7.2	7	7.3	7	6.8	6.9	6.7	7.1	6.8	5.8	5.6	5.1	0	0	5.4	3.5	3.9	1.95	0	2	4	2.6	4.4	1
Snapc5	6.2	4.1	5.7	5.3	4.7	5.1	5.6	5.4	6	5.2	5.5	4.9	5.7	4.8	5.4	0	0	0	0	0	0.7	3.3	1.65	0	0	2.7	4.5	0	3.7
Cyct	5.1	3.7	5.1	5.3	4.3	4.5	4	4.5	3.7	5.1	4.3	3.7	3.5	3.7	2.4	4.9	0	0	0	5	0	0	0	0	0	0	0	0	0.7
Exosc7	8	5.7	7.5	6.9	7.1	7	7.2	7.4	7.1	6.3	6.8	6.7	7.2	6.7	5.7	3.9	4.2	0	5.8	3.4	4.8	3.4	1.7	0	2.6	3.8	3.1	2.2	4.5
Ndfip1	6.6	3.9	5.3	5.1	5.2	5.2	4.9	5.6	5.4	4.5	4.1	4.4	5.2	4.7	3.3	3.2	0	0	2.1	0	0	3	1.5	0	2.3	0.6	4.3	0	0
Nup37	6.1	4.1	5.8	5.6	5.5	5.2	5.2	5.7	4.9	5	5.4	4.9	5.4	4.7	4.5	4.5	0	0.5	0	3	0.8	0.4	0.2	0	0	0.5	3.3	2.2	2.9
Cnn3	6.4	4.4	5.9	5.3	5.1	5.3	5.4	5.5	5.1	5	5.1	4.4	5.8	4.8	5	3.1	0.6	3.2	0	0.4	1.4	1.9	0.95	0	0.9	2.2	1.6	1.6	1.4
Utf1	7.6	5.2	5.8	6.9	6.7	6.6	6.9	6.8	6.5	6.4	5.5	4.9	4.3	4.5	3.8	5.4	1	5.5	1.8	3.5	5.1	4.1	2.6	1.1	2	2.7	3.6	1.2	2
Polr2d	7	5.6	6.4	6.1	6.1	6.2	6.2	6.4	5.9	5.8	6	5.9	6.4	5.9	6	4.8	3	0	0	0	1.7	4.7	2.35	0	4	2.3	4.1	2.9	2.7
Nudt19	5.7	3.7	5.3	5.2	4.9	4.7	5.1	5.5	4.6	4.5	4.5	3.8	4.7	4.4	3.1	3.9	0	2.5	0	4.6	3.9	0	0	0	0	1.1	0	0	0
Crabp2	4.9	2.4	4.1	4.3	3.8	4.8	4.8	3.8	4.4	3	2	2.7	1.7	2.4	2.6	2.6	0	0	0	0	4.5	0	0	0	0	0	0	0	0
Ppp1ca	8	6.3	7.6	7.1	7	7.1	7.1	7.8	7	6.8	6.8	6.2	7.5	6.7	6.4	4.4	3.6	2.9	0	1.6	3.8	3	2.95	2.9	1.7	4.2	4.4	4.2	3.5
Naa20	7.2	5.5	6.6	6.4	7	6.7	6.8	6.7	6.3	6.1	6.1	5.9	6.4	6.2	6	3.2	1.6	4	2.3	2.4	4.8	3.8	1.9	0	3.1	1.8	1.1	1.5	5
Crip2	6.3	3.7	5.4	5.5	5.8	5.1	5.3	5.9	5.4	5.4	5.1	3.9	5	4.4	4	4.5	2	2.8	3.9	1	2.8	2.1	1.3	0.5	0.3	0	1.3	0.8	0.3
Hprt	7	3.9	6.5	5.9	5.7	5.5	5.1	6.4	5.9	5.6	5.9	5.7	6.3	6	5	4.2	2.4	0	0	0	1.9	3.1	1.85	0.6	1.5	0.8	4.2	2.4	4.1
Ifitm3	5.6	3.4	4.9	4.4	4.4	5.3	5.2	4	5.5	4.8	4.3	4.6	5.1	4.5	4.3	1.5	0	0	0	0	0	4.6	2.3	0	0	4.9	0	0	0
Mtx2	6	4.6	5.5	5.3	5.3	5.5	5.2	5.4	5.6	5	5.3	5.4	5.8	5.6	5	4	0	0	0	0	0.4	3.2	1.6	0	1.2	1.9	4.1	0	1.3
Chchd6	5.7	3.5	5.5	5.2	5.1	4.7	4.8	5.2	4.8	4.7	5.1	3.3	4.7	5.4	3.8	2.8	2.7	3.3	0	3.1	0	0	0	0	3.2	0	0	0	0.8
Uchl1	5.4	3.9	4	5	4.5	5	4.7	4.7	4.8	4.3	3.8	3.4	3.5	2.9	2	4.1	0	3.6	0	1.2	0	0.5	0.25	0	2.1	0	2.9	0	0
Car14	6.8	4.4	6	5.8	5.1	5.8	5.5	6.2	5.8	5.5	5.7	5.2	5.8	5.4	5.1	4.3	2	3.5	0	0.5	4.5	0.6	1.5	2.4	0	2.6	0.8	2	1.7
Nnat	5.5	1.7	4.3	3.6	4.6	4.8	4.2	5	4.2	3.7	3.6	3.4	5.1	4.2	3.7	4.4	0	0	0	0	0	0	0	0	0	0.5	0	0	0
Ppif	5.5	2.7	4.8	4.9	4.6	3.4	4.7	4.7	4.1	4.2	4.2	3.6	4.6	4.5	3.2	0	0	0	0	0	0.6	1.7	1.3	0.9	1.8	0.9	0	0	0
Thyn1	6.7	3.9	6.3	6	5.2	5.3	6	6.2	5.9	5.2	5.5	5.1	6.2	5.9	4.5	3	0.7	0.7	1.7	0	4.4	2.4	1.2	0	1.3	4	1	3.2	3.5
Cthrc1	5.3	3.1	3.2	4.4	5.6	4.8	3.6	5.3	4.2	4.3	4.2	3.5	3.4	3	4.1	2.7	1.3	0	0	0	0	0.5	0.25	0	3	0	1.1	1.2	1.2
Mrpl13	7.5	5.5	7.4	7.1	7.2	7.1	6.9	7.1	7.1	6.7	6.7	6.5	7.4	6.7	6.2	4.8	4.3	4	5	0	5.1	4.6	3.05	1.5	3.8	3	4.4	0	1.3
Brix1	6.5	4.1	6	5.5	5.8	5.7	5.7	6	5.6	5.2	5.2	5.1	5.9	5.6	4.7	3.6	1.7	0.7	0.3	0	0.4	2.7	2.85	3	1.3	2.9	3.5	1.4	2.2
Dnph1	5.9	3.8	5.6	5.5	5.4	5.5	5.3	5.7	5.7	4.5	5	4	4.2	4.6	3.6	2.5	0	0	3.7	5.2	2.2	2.3	1.5	0.7	1.7	4	0	1.7	0
Hist3h2ba	5.3	2.6	3.1	3.9	5.1	4.4	4.1	5.2	4.4	4.1	4.5	3.9	3.6	4.5	3.5	0	0	0	0	4.5	3.5	0	0	0	0	0	0	0	0
Hmga1	6.3	4.5	4.5	5.7	4.9	4.9	5.8	5.6	4.5	5.5	5	4.6	5.1	5.5	5.3	3	0	2.2	0	3.1	0	0	0	0	3.2	2.1	2	2.2	3.4
Mixl1	0.6	0.6	1.9	0	0	1.3	1.1	0.4	1.1	0.9	3.8	3.9	6.8	6.6	5.4	0	2.3	0.6	3.6	2.4	0	0.2	0.85	1.5	1.3	4.6	3.9	3.1	1.4
T	0	1	1.3	0	0	1.3	0	0	0	0	3.1	2.5	5.2	5.1	5	0	0.3	0	0	0	0	0	0	0	0.2	2.5	0.3	0.9	0
Fgf8	2.6	3.8	5.4	0.9	0.5	0.4	1.9	0.7	2	3.2	5.4	5.2	6.4	5.8	5.6	1.6	1.5	4.4	3.3	0	4.2	0.6	1.6	2.6	0	4.6	2.5	0	0
Fst	2.6	2.4	3.1	0.8	1.3	0	1.6	1.7	2	3.3	4.7	4.6	6.7	5.7	5	4	0.5	2.4	3.8	3.9	1.3	4.2	2.25	0.3	0	4.4	1.7	1.9	0
Eomes	2.4	2.4	3.9	1.3	1.4	0.9	1.9	2.2	2.3	1.4	4.6	4.8	5.7	5.4	4.5	2.8	4.4	3.3	3.2	4	1.9	2.7	2.95	3.2	1.4	4.3	3.6	1.5	1.2
Gm9846	0.6	3.2	1.9	1.1	2	0.9	0.8	0.5	1.5	2.3	0.6	3.2	6.6	10	0.9	3.2	5	1.7	9.3	5.1	0.8	6.5	3.55	0.6	8.4	1.6	8.2	0.3	5.1
Apln	0.1	0.1	0.4	0.7	0.3	0.8	0.7	0.3	1.5	0	2.3	3.3	4.5	3.3	2.9	0	0	0	0	0	0	0	0	0	0.8	2.6	2.9	1.5	2.6
Mesp1	0	0	0	0	0	0	0	0	0	0	0	0	4.9	3.7	4.7	0	0	0	0	0	0	0.5	0.25	0	0	2.5	0.5	1	0.4
Cxx1c	1.6	1.4	1.9	1.5	1.6	0	0	1.4	1.9	0.4	2	3.5	4.8	4.1	4.7	0	0	0	5.3	1.7	1	0	0.65	1.3	1.3	2.8	0.6	0	2.2
Upp1	2.6	1	4.1	0.3	0	1	2.5	2.6	1.3	1	3.6	3.4	4.8	4.2	4.4	0.9	2.6	3.1	0	0	0	0.5	0.25	0	0	1.5	0	0	2.1
Snai1	0	0	0.3	0.4	0	0	0	0	0	0.2	1.1	1.2	3.6	3.5	3.2	2	2	1.6	0	0.5	0	2.5	1.25	0	0	2.5	0	0	0.3
Tnfrsf19	0.3	1.7	2	1	0	0.3	1	0.8	0.5	0.8	2.9	3.1	3.5	2.9	3.4	0	0.2	0	0	0	0	1.2	0.7	0.2	0	2.2	1.2	2.7	0.7
Nefl	4.1	2.5	4.6	2.5	0.7	1.4	2.2	1.7	3.3	2.9	4.5	4.5	5.6	5	4.4	0	0.3	1.2	2.4	2.7	0	0	0	0	0	0.9	0	0	0
Wnt3	0	0.9	1.2	0.1	0.2	0	0.8	0.8	0.7	0.7	2.5	2.1	3.6	3.2	2.3	0	2.3	0	0	0	0	0.7	1.2	1.7	1.4	1.9	3	0.8	1.9
Slpi	0	0	1	0.8	0	0	0	0.5	0.5	0.5	1.9	0.8	3.5	2.6	3.5	0	0	0	0	0	0	0	0	0	0	0.7	0	0	0
Grrp1	0	0.6	1	0.3	1.1	0	0.6	0	0	0.3	1.2	2.1	3.3	3.1	2.4	0	0	0	0	0	0	0	0	0	0	0.8	0	0	0
Lefty2	2.9	1.7	3.2	0	1.1	0.4	1.8	1	1.6	1.5	2.9	2.9	4.3	3.6	3.1	0	0	0	0	0	0	0	1.1	2.2	0	2.5	0.2	0	0
Cda	0.6	0	3.7	0	0	1.4	1.3	0.6	0	2.7	3.1	2.3	2.8	3.5	2.3	0	0	0	1	0	0	2.6	1.3	0	0	2.6	0.7	0	2.2
Tdgf1	6.4	5.4	7.2	4.2	4.5	4.9	5.5	5.7	5.8	5.8	7.4	6.6	8.4	7.5	6.6	3.8	0.3	1.8	1.3	0	0.7	2.5	1.25	0	0.2	5	1.2	0	1.8
Fgf17	0.8	0	1.1	0	0	0.9	0.5	0.3	0	0.2	2.2	0.4	3	2.8	2.3	0	0	0	0	0	0	0	0	0	0	0	1	1.3	0
Pdgfa	0	0.7	1.2	0	2.1	1.2	0.8	0.5	1.5	1.3	1.6	0.7	4.3	3.1	3.5	0	2.3	2.4	0	0	0	0	0	0	0	2.1	0	3.3	0
Mpc1	1.2	1.7	0	2.3	3.5	0	1.1	0	3	2.2	2.5	2.7	3.3	3.3	4	0	0.7	2.9	0	0	0	3.5	3.2	2.9	0	3.5	3.9	2	2
Tcea3	1.6	1.3	1.8	1.2	1.5	0	0.9	0.9	2.8	2.5	3.3	2	3.5	3.1	3.5	2.4	0	0.6	0.7	0.6	1.5	0.8	1.35	1.9	0.4	2.1	3.1	2.2	0.4
Pitx2	2.1	0.9	3.4	0.7	0.3	1.4	0.4	1.5	1.1	1.4	3	1.8	3.7	2.5	3.6	0	0.4	0	2	1.1	0	0	0.4	0.8	1.8	1.8	3.3	0	0.5
Olfr1116-ps	1.4	0	0	0	1.6	1.1	0	0	0	0	2.4	1.2	1.5	2.1	2.6	0	0	0	0	0	0	0	0	0	0	0	0.6	0	0
Gm10664	2.8	1.2	2.3	2.2	2	2.9	0	2.9	0	1.6	2.7	3	3.5	4.1	3	0	0	0	0	0	0	0	0	0	1.3	1	0	1.1	0.5
Cxcl12	1.9	2.2	2.8	1.2	0.8	1.6	1.6	2.2	2.6	3	3.2	3.2	3.1	3.4	3.4	1.6	0	2.8	0	0	0.5	1	1.55	2.1	0.6	1.2	1.1	0	0.2
Phlda2	3.6	2.7	2.8	3.7	3.3	2.4	2.5	3.5	3	3.4	3.7	3.2	4.6	4.8	5.2	5	0	0	1.1	0	0	3.7	1.85	0	2.8	0	3.7	2.9	2.7
Ptk7	2.7	2.5	1.7	1.8	2.3	2.9	2.4	2.4	3	2.4	3.3	3.7	3.9	3.9	4.5	1.6	0	0.2	0.5	1.5	2.3	0.5	0.25	0	0.3	1.9	0.3	0	0.2
Hist2h3b	3.7	5	1.2	3.5	1.2	3.9	2.7	3.1	4	4.1	3.2	5.5	3.5	4.3	5.7	0	3.3	0	0	1.9	3.3	0	0	0	1.2	3.6	3.5	1.6	2.4
Echdc2	3.5	1.6	3	2.2	1.8	2	1.8	2.1	3	2	3.6	3.7	4	3.2	2.7	4.3	0	0	0	1.1	0	0	0.3	0.6	0.4	2	2.5	0	2.6
Npm3	7	5.4	7.2	6.1	6.1	6.4	6.1	6.8	6.5	6.1	7.3	7.1	8.1	7.6	7.3	5.9	5.3	4.5	4.3	5.2	4.3	5.5	5	4.5	4.3	6	4.9	3.5	3.9
Pemt	3.7	0.6	2	2.3	0.8	1.7	1.4	2.8	2.4	2.5	3.4	2.8	3.3	3.2	2.9	0	0.8	0	0	0	2.7	0	0	0	0	3.6	0	1.2	0
Snora74a	0	0	0	3.4	5	0	3.5	0	0	0	5.6	0	4.6	0	0	0	0	0	0	0	0	0	0	0	0	0	0	4.4	0
Med27	4.1	3.1	3.7	2.7	0.1	3.4	2.8	4.2	2	2.5	3.4	2.8	4.9	3.7	4.5	3.8	0	0	1.1	0	0	3.3	1.95	0.6	1.4	0	1	0	1.7
Psme2	6.5	5.1	6.3	5.8	5.6	5.6	6.1	6.4	6.1	5.9	6.7	6.3	7.4	7	7	4.6	4.9	6.5	0	0	4.9	4.4	2.7	1	2.7	3.5	5.5	3.8	4.4
Apip	4.7	1.4	4.1	3.3	3.6	3.4	2.8	2.1	2.3	1.9	3.6	3.2	3.7	4.7	4.2	0	0	0	0	0	3	1.4	1.55	1.7	0	3.6	4.2	4.5	3.3
Gpx8	3.1	1.8	2.8	2.1	3	2.3	2	2.3	3.1	3.2	3.8	2.9	4.1	3.5	3	2.7	1.1	0	0	0	2.7	0	0	0	0	1.6	1.9	0	0.5
Ptpla	4.7	2.3	3.8	3.9	4.5	4.3	3	3.7	4.1	4.1	5.1	4.5	5.4	5.3	3.3	2.9	0	0	2.4	0.9	0.6	0	0	0	0	2.5	4.4	3.5	2.4
Spata24	2	2.1	3.4	1	1	2.5	2.8	3.4	3.3	1	3.4	4	3.6	3.2	1.4	0	0	0	0	0	0	0	0	0	0	0	3.3	0	0
Lhpp	3.7	1.7	3.7	2.2	3.1	2.1	2.7	2.4	2.8	0.3	3.6	3.4	3.5	3.3	2.7	0	3.1	1.6	0	0	0	3	1.5	0	1	1.1	0	2.4	0.9
Fam216a	4.6	3.8	3.5	3.1	1.6	3.7	3.3	4.1	2.8	1.7	4.3	3.6	4.5	3.6	4	1.1	0.7	0	0	0	0	1.8	2.55	3.3	0	3.3	1.9	4	2.4
Akr1b10	2.6	1.8	2.1	1.7	2.1	1.7	2.4	2.9	2.8	2.2	3.8	2.7	3.3	3.1	2.1	1.7	0	0	0.6	0	0	0	0	0	1.2	0.4	0	0	0
Itm2a	4.4	2.4	3.3	3.1	1.9	3.8	3.3	3.4	3.2	3.4	4.2	3.8	3.9	3.5	4.3	0	0	0	0	0	0	0	0	0	0	0	0	0	0
8430410A17Rik	4.3	0	3.3	2.3	0.6	3.5	2.7	3.4	1.7	2.1	2.6	3.1	3.9	2.8	2.9	2	0	0	0	0	0	0.7	0.35	0	0.6	1	0	3.9	2.9
Dguok	4.9	2.7	4.5	3.7	3.4	3.8	3.6	3.3	3.9	3.8	4.1	4.3	5.1	4.6	4.2	1.6	0.7	0	0	1.3	0.6	2.9	2.65	2.4	2.5	0	0.9	0	1.8
Mpi	3.7	2.8	3.4	3.6	2.2	3.6	3.3	4.4	3	2.5	4.8	3.6	4.6	3.5	3.2	4.3	0	0	0	0	0	0	0	0	2.9	3.7	3	1.2	0
Fam162a	7.4	5.1	7.4	6.5	6.9	6.9	6.8	6.9	6.8	6.6	7.6	7.1	7.9	7.6	6.7	5.3	0	2.5	3.4	5.6	5.5	0.9	3.25	5.6	3.6	5.2	6.2	4.6	4.7
Acot9	3.7	1.8	2	2.8	2.9	2.7	2.6	3.1	2.6	1.1	2.9	3.8	4.2	3.5	1.4	1.5	0	0	0	3.6	0	2.3	1.15	0	3.2	0.9	0	0	1.2
Mad2l1bp	3.1	0.3	2.3	2.8	3.4	2.6	3.2	3.7	3	2.5	3	2.4	3.9	2.8	4.5	0.9	0	1.7	0	0	2.2	0	0	0	0	2.5	3	0	0.4
Prl3d1	0.5	1.5	0	3.7	1.1	3.2	0.5	0	0	0.5	0.4	0.8	2.3	0.5	0	5.2	9.1	0	7.5	3	4.1	9.5	4.75	0	0	1.7	4.1	0	0.5
Prl3d3	0	0.5	0	0.5	0	1.7	1.6	0	0	0	0	0.9	0	1	0	3.1	6.6	0	5.2	0	3.2	7.2	3.6	0	0	0	0	0	0
Prl3d2	0	0.5	0	0	0	0.5	0	0	0	0.5	0	0	0	0	0	2.5	7.2	0	5.5	1.6	2.9	6.9	3.45	0	0	0.8	0.7	0	0.6
Lama1	0.5	0	0.1	0.1	0	0	0.2	0	0	0	0.2	0.1	0.2	0	0	2.5	3.6	2.3	3.6	3.2	1.4	3.7	1.85	0	0	0.1	0.1	0.4	0.4
Hba-a1	4	4.5	1.9	7.9	4.9	4.5	6.4	1.5	0	2.7	6	1.1	0.9	1.4	3.7	5.3	8.6	4.5	7.2	4.6	8.7	7.9	5.5	3.1	6.2	5.8	5.7	3	0
Fabp3	4.6	2.2	3.6	3.5	2.4	4.4	3.9	4	3.8	3.4	4.4	2.9	4.2	3.6	4.4	6	1.7	5.2	6.5	4.9	4.9	6.3	3.15	0	2.6	2.5	4.8	1.6	3.5
Lefty1	4	3.2	3	1.2	2.6	2.7	2.6	1.5	2.7	0.4	3.1	1.9	2.5	0.7	0	5.6	0	0	0	6	5.4	3.1	3.6	4.1	0	0	0	0	0
Lamb1	2.2	0.6	2	1.6	0.2	1.6	1.7	1.4	1.8	1.9	1.9	1.9	2.7	1.6	0.9	3.9	4.7	3.8	4.5	4.3	3.2	3.9	2.9	1.9	1.8	2.2	2.1	0.9	1.7
Hs3st1	1.2	0	0	0	0	0	0.3	0	0	0	0.7	0	0	0	0	2	3	2.5	4.5	0.5	0	3.1	1.55	0	0	0	0.3	0	0
Hbb-b2	1.3	1.6	0.9	6.1	3.8	1.8	3.9	0	0	0.7	0	0	1.4	1.3	0	1.6	5.5	0	4.5	0	5.4	4.7	2.35	0	0	3.8	0	2	0
Adm	0	0	0	0	0.7	0	0	0	0	0	0	0	1.2	0	0	0	3.3	1.2	1	2.2	0	5.5	2.75	0	0	0	0	0	0
Col4a2	2	0.5	0.1	0.2	0.3	0.5	0.3	0.7	0.2	0.2	0	0.1	0.4	0.1	0.3	3.7	3.5	4.2	4.7	4.4	1.3	3.2	2.1	1	0.9	2	2.3	1	1.3
S100a6	0	1.3	0	2.1	1.3	2	0	2	0	0	0	2.5	0.7	0	2.4	0	4.4	0	4.5	0	2.2	5	2.5	0	0	0	0	0	3
Tfpi	0.3	1.2	0.3	0	0	0	0.9	0.8	0.1	1.2	0.8	0	2	1.9	1.2	3.1	4.6	0.5	3.7	3.4	4	2.8	1.4	0	0	1.2	3.5	1.7	0.5
Lamc1	2	0.3	1.5	1.6	1.2	1.3	1	1.3	0.6	1.3	0.8	0.4	1.6	0.6	0	3.1	3.9	3	3.2	2.1	1.4	3.4	2.5	1.6	1.1	1	0.9	0.7	1.1
Gata6	0.6	0	0	0	0	0.1	0	0	0	0	0.3	0	1.4	0.2	1	3	3.7	3.9	3.3	3.2	1	1.4	1.2	1	0.8	0.9	0.7	0.9	0.9
Srgn	1.4	0	0	0.7	0	0	0.8	0	0	0	0	0	0	0	0	6.4	5.9	4.1	5.9	3.8	5.9	6.1	5.5	4.9	4.4	3.7	5.7	0	3.7
Snora78	6.2	0	0	5.8	0	0	6.9	0	6.4	0	0	0	0	6.6	5.8	0	0	6.7	6.8	7.8	7.5	0	3.8	7.6	0	0	0	6.6	0
P4ha2	0.9	0	0.6	0.3	0	0	0	0.9	0.6	1.1	0.3	0	1.3	0.2	0.9	2.6	3.6	3.2	2.1	1.9	0.2	1.9	0.95	0	0	0.5	1.3	0.3	0
Nppb	0	0	0	0	0	0.9	0	0	0	0	0.8	1.8	0	0	0	0	3.1	0	3.4	0	0	4.7	2.35	0	0	0	0	0	0
Lhx1	1.2	0	0	0.1	0.2	0	0.5	0	0	0	0.2	0.6	2.2	1.4	1.6	2.8	3.1	3.6	3.5	4.1	4.1	3.6	3.45	3.3	0.5	3.5	1.9	1.9	0
1600029D21Rik	1.6	0	0.9	0	0	0	0.9	0	0.6	0	0.3	0	0	0	0.6	0	2.6	2.3	1.3	2.1	0	5	2.5	0	1.9	0	0	0.3	0
Pkdcc	2	2.3	3.3	0.6	0.7	1.7	0.9	2.3	2.9	1.2	3.5	2.6	3.7	2.6	1	3.6	3.5	4	3.1	3.9	3.3	4.1	3.4	2.7	1.2	2.3	2.5	2.5	0.9
Beta-s	1.9	2.9	0	7.1	4.8	2.2	4.1	0	0	0	3.7	0	0	1.9	0.7	2.3	5.8	0	5.8	0	6.7	6.2	3.1	0	4.3	4.9	0	3.1	0.8
Sparc	5.1	2.5	4.3	4.4	3.8	4.1	3.9	4.4	4.4	3.9	3.2	2.7	4	4	3.9	6.3	6.8	6.5	6.6	5.9	4.7	6.1	5.5	4.9	4.3	4.4	4.9	3.6	5.1
Gsc	0.4	0.6	2	0	0	1.8	0.4	1.8	0.7	1.3	2.2	3.1	3.3	2.7	0.9	3.5	2	4.7	2.4	5.2	4.7	1.8	2.45	3.1	2.3	2.7	3	0	0
Sfrp1	2.4	0.6	1.4	1.7	1.2	2.2	2.2	2.4	1.6	1.1	1	0.6	0.9	0.2	0.6	3.1	2.3	3	2.4	2.8	4.4	3.5	3.55	3.6	3.2	2.3	0.7	0.1	0
Nid1	0.7	0.3	0	0	1	0.4	0.4	0.9	0.6	0.3	0.6	0	0.1	0.3	0.3	2.4	3.8	2.2	2.3	3.2	1.3	2.6	2.05	1.5	0.1	1.3	1.4	0.8	1
Irs4	1.5	0.2	0.9	0.8	1.6	1.1	1.2	0.2	0.1	0	0.8	0	0.6	0.1	0.2	3.4	0	1.5	3.2	0.8	3.8	2.5	2.1	1.7	1.6	1	0	0	0
Serpinh1	2.5	1.7	1.5	1.6	2.2	1.8	1.9	2.4	2	1.9	1.5	2.1	2	2.4	1.5	4.4	5.6	3.3	5.2	4.9	3.9	4.1	3.9	3.7	2.6	2.5	3	2.9	3.1
S100g	1.1	0	0	0	0	0	1.6	1.1	0	0	0	0	0	0	0	3.7	0	5.2	5.6	5.1	0	4.3	2.15	0	1	3.8	2.3	0	3.8
Epas1	0.6	0.1	0	0	0.1	0	0	0.1	0	0	0	0	0	0	0.1	1.8	1.9	2.4	2.4	1	0.5	1.7	0.85	0	0	0.1	0.1	0	0.7
1500016L03Rik	0.8	0	0	0	0	0	0	0	0	0	0	0	0	0	0	5.3	4.7	1.7	4.5	4.9	2.4	5.7	5.15	4.6	2.4	0	4.3	3.3	2.7
Fzd5	1.4	0.3	0.2	1.1	0.9	0.7	0.4	1.1	0.7	0.7	0.2	0.6	0.6	0.3	0.3	3.1	1.8	0.9	2.9	3.6	3	1.8	2.2	2.6	1.6	1.2	0.1	0.3	0.3
Foxq1	0.8	0	0	0.3	0	0.1	0.1	0	0	0.1	0	0.2	0	0.1	0	3.4	2	2.6	3.5	4.3	1.5	3.4	3.65	3.9	3	0	1.6	1.2	0.4
Col4a1	2.6	0.3	1.3	0.3	1.1	0.5	0.4	1.5	1.3	1.1	1.2	0.4	0.9	1.2	0	4.4	5.2	3.4	4.9	5.4	3.4	4.2	3.55	2.9	2.5	2.4	4.3	2.9	3.4
Hkdc1	0.5	0	0	0	1.3	0	0.1	0	0	0	0	0.2	0	0	0.1	2.8	3.1	1.9	4.2	2.1	3.6	2.7	3.1	3.5	2.3	1.5	1.2	0.2	1.6
Flrt3	0.7	0.7	0	0.7	0.3	0.8	0.3	0.1	0.8	0.8	0	0.7	0.4	1.4	0.5	2.5	1.1	4	3.5	2.8	2.8	1.2	1.15	1.1	1.2	0.8	3.3	1.8	0
Rn45s	12	11.6	11.7	11.8	10.8	10.7	11.1	10.7	10.5	10.6	10.5	11.4	11	10.2	11.2	12.5	13.3	13.3	12.8	12.9	12.9	12.2	12	11.8	11.1	12.1	12.1	11.8	11.7
Tinagl1	0	0	0	0	0	0	0	0	0	0	0	0	0	0	0	1.3	4	1.4	4.4	0.4	0	2.4	1.2	0	0.4	1.4	3.2	0.6	1.2
Hhex	0.6	0.4	0	0.2	0	0	0	0	0	0	0	0	0	0	0	3.7	4.4	0	0	0.5	5.2	0.3	1.75	3.2	1.9	2.2	0	0.3	0
Foxa2	1.4	0	2.1	0.6	0	0	0.4	0	0.5	0	3	1.9	0.7	0.4	0	3.4	2.6	2.5	2.6	3.6	1.8	3.5	2.1	0.7	2.3	2.5	3.5	2.5	0.9
Cer1	0	0	0.5	0	0	0	0.5	0.5	0	0	0	0.4	0	0.2	0	3.2	0	0	0	1.3	5.1	4	4.25	4.5	4.1	0	0	1.2	0
Pth1r	1.7	0	0	0	0	0	0.6	0.2	0	0	0.1	0	0	0.6	0	2.6	4.2	2.5	4.2	1.7	0.5	4.4	4.05	3.7	3.3	0.7	1.9	2	3
Gm9846	0.6	3.2	1.9	1.1	2	0.9	0.8	0.5	1.5	2.3	0.6	3.2	6.6	10	0.9	3.2	5	1.7	9.3	5.1	0.8	6.5	3.55	0.6	8.4	1.6	8.2	0.3	5.1
Krt8	4.2	1.7	1.8	2.5	2.5	2	2.5	2.6	1.8	2.7	1.2	1.4	2.1	2.2	2.2	4.2	5.2	4	4.4	6.4	5.2	5.2	5.05	4.9	5.4	4.5	5.5	3.3	4.2
Pga5	1.9	0.3	0	0	0	0	0	0	0	0	0	0.5	0	0	0.3	2.9	6.2	4.5	3.4	3.7	5.9	3.7	4.55	5.4	3.3	3.9	4.6	4.1	3.4
Amot	2.4	0.4	1.2	1.2	1.3	0.2	1.4	1	2.3	0.8	1.8	1.8	2.7	2.3	1.1	4.3	4.7	4.5	4.5	5.5	6.2	4.6	4.9	5.2	5.7	4.8	5.2	4	3.7
Cyp26a1	2.7	0.4	0.3	0.2	0	0	0.8	0	0	0	1.8	1.6	5	2.3	3.8	4.6	5.8	5.6	4.1	4.9	5.7	4.7	5.05	5.4	3.8	4.7	6.3	4.9	4.6
Rpph1	3.1	3.9	0	3.7	2.9	4.1	0	2.7	0	1.7	4.4	0	3.4	0	2.9	5.7	4.6	5.1	7.2	6.1	4.2	4.8	2.4	0	6.1	5.8	6.1	5.5	6.3
Apoc2	0.8	0	0	0	0	0	1.6	2	3.4	2.2	0	0	3.4	3.2	1.5	6.3	5.5	2.5	8.1	1.2	4.3	1.9	4.45	7	8.3	8	10.2	10.1	11.3
Lgals2	0	0	0	0	0	0	0	0	0.8	0	0	0	0	1.7	0	3.6	0	0	0	0	0	0	0	0	2.4	3.5	5.5	5.4	5.8
Cfc1	0.8	0	0	0.4	1.2	0	1	0	1.7	0.9	0.9	0	3.1	2.9	4	1	0.6	3.5	0	0	0	0	2.45	4.9	4.3	2.6	5.5	4	3.3
Car7	0	0	0	0	0	0	0.3	0.3	0	0.2	0	0	0	0	0	0	0	0	0	0	0	0	1.15	2.3	3.6	0.7	4.6	3.3	4.9
Cited1	2.9	0	0.7	1.6	0	0.9	1.6	0	2.9	1.7	1.1	0	3.3	1.6	2.4	2	6.3	0.9	4.7	6.1	0	2.1	3.4	4.7	5.9	6	6.9	6.7	7.1
Npl	2.3	0	0	1.3	0	0.3	1	0	0.6	0.5	0.2	0.8	2.2	0.6	0	0	0	0	0	0	2	0	0	0	2.9	2.9	4.6	3.6	5.6
Id1	0	0	0	0	0	1.5	1.6	4.1	5.3	6.6	1.2	1.2	4.1	5	5.1	0	0	0	0	3.7	4.5	1.9	3.55	5.2	5.7	1.7	6	4	5.6
Apoa4	0.5	0	0	0	0	0	0	0.9	0	0.7	0	0.4	0.3	0.5	0.5	1.5	2	2.3	2.6	0	3.4	1	2.7	4.4	2.7	4.6	6.3	5.5	5.9
Spp2	0	0	0	0	0	0	0	0	0	0	0	0	0.6	0	0	0	0	2	0.9	1.5	0	0	0	0	3.5	2.8	4.7	5.4	4.3
Apom	4.3	0	0.7	0	0	0	2.7	1.5	0.7	2.8	0	1.9	1.6	2	1.9	5.8	6.2	6	6	6.8	6.1	0	3.3	6.6	6.5	7.5	9	8.8	9.1
Leap2	0	0	0	0	0	0	0	0	0	0	0	0	0	0	0	0	0	0	2.3	0	0	0	2.4	4.8	3.8	3.2	3.4	0	5
2610528J11Rik	4.7	0	3.6	3.2	3.4	3.8	2.6	3.4	3	3.7	2.8	2.6	0.5	3.1	1.3	4.7	0	0	2.8	0	3.2	3.5	3.5	3.5	4.9	4.4	6.1	5.3	5.5
Rbp4	2.6	1.5	0.6	1.5	2.2	1	0	1.6	1.4	0.8	0	2.1	1.9	2.1	1.1	3.4	5.4	1.9	6	0	5.2	3.3	3.5	3.7	4.8	6.3	8.1	7	7.8
Apoc1	4	3.7	4.8	3.5	2.6	4.4	4	4.1	4.7	1.1	4.8	2.9	4.3	4.5	3.8	3	5.9	2.9	5	0	4.9	4	4.85	5.7	6.4	6.5	6.7	6.6	7.1
Tmem150a	1.8	0	1	2.1	0.6	0	0.9	1.4	1.4	1.2	0	0.8	1.4	0.7	0.7	1.9	3	0	0	4.5	0	0	1.55	3.1	3.4	3.6	4.6	4.7	4.5
4933402E13Rik	0	0	0	0	0.3	0	0	0.2	1.4	0	1.2	0	0	0	0.4	0	0	1.3	0	0	0	1.1	0.55	0	3	1.9	4.4	3.6	4.8
Ttr	2.3	0.6	0	0	0	0	1.7	0.7	2.1	1.6	0	0	2	1.7	1.2	4.9	5.4	5.5	6.1	5.4	5.9	4.1	5.65	7.2	7.4	7.7	8.8	8.1	8.3
Cideb	0.4	0.3	0.4	0	0	0.3	0	0.4	0	0.8	0	0	1	0	0	0	0	1	0	0	0.8	1.6	2.35	3.1	3.9	1.1	3.7	3.6	3.7
Smlr1	0	0	0	0	0	0	0	0	1.2	0.6	0	0	0	0	0	0	0	1	0	0	0	0	0	0	1.2	3.6	3.1	2.5	4.6
Aqp8	0.9	0	0	0	0	0	0	0	0	0.3	0.2	0	0	0	0	0	0	0	0	0	0	1.8	2.4	3	0.3	2	3.4	4.3	4
Morc4	0.9	0.2	0.6	0.4	0.6	0.3	0	0.2	0.6	0.6	0	0.4	0.6	0	1.2	0	0	0.9	0.9	1.1	0.7	0.6	2	3.4	2.7	2	3.9	2.9	3.6
Fxyd2	0	0	0	0	0	0	0	0	0	0	0	0	1	0	0	0	0	0	0	0	0	0	0	0	3.4	3.1	2	1.1	4.2
Apoa1	5.3	1.4	0.5	1.1	0	0.4	2	0	2.2	2.4	1.5	0	2.2	2.5	1.4	6.5	7.6	6.9	7.5	6.7	5.5	5.9	6.9	7.9	8	8.6	10.1	9.2	9.6
Pxdc1	0.2	0	0.7	0	0.9	0.5	0.2	0	0	0.2	0.8	0	0.2	0	0.6	0	0	0	0	0	0	0	0.8	1.6	2.5	2.9	2.1	1.8	2.9
Cubn	0.4	0	0	0	0	0	0	0	0	0.1	0.1	0.1	0.1	0.3	0.1	0.6	1	1.3	2.5	1.2	1.4	1	1.5	2	2.8	3.1	4.6	4	4.4
0610005C13Rik	0	0	0	0	0	0	0	0	1	0	0	0	0	0	0	0	0	0	0	2.8	0	0	1	2	0	2.6	4.4	4	2.8
Lxn	2	0	0	1	0	1.7	0.4	0	2	2.1	0.3	0	1.1	1.2	0	0	2.4	0	2.8	0	0	3.2	1.6	0	3.1	4.2	4.4	4.1	4.5
Creb3l3	0	0	0	0.3	0	0	0	0	0	0	0.1	0.3	0	0.2	0	0	0	0	0	0	0	0	0.85	1.7	1.8	2.4	3.2	2.4	1.9
Ctsh	1.2	0.2	0	0	0	0	0	1.3	0	0.9	1	0	1.1	1.5	0.6	3.7	3.1	4.8	5.4	4.6	3.9	1.9	3.6	5.3	4.8	5.1	7.2	6.5	7.1
Hnf1b	0	0.3	0	0	0	0	0	0	1	0	0.2	0	0	0	0	0	0	0	0	0	0	0	0.45	0.9	3.8	2	1.8	1.5	3
Sfmbt2	0.2	0.2	0.6	0.4	0.3	0.1	0.1	0.4	0	0.3	0.5	0	0.6	0.6	0.7	1.1	0.5	0	0.5	0	2	1.3	1.75	2.2	3.9	2.9	3.5	1.4	4.1
Pla2g12b	0	0	0	0	0	0	0	0	0	0	0	0	0	0	0	2.8	0	2.3	5.6	0	2.3	0	1.25	2.5	4.2	3.6	4.5	3.3	4.9
Triml1	0	0	0	0.2	0	0	0	0	0	0	1	0	0.3	1.5	0	0	0	1.6	0	0	0	0	1.15	2.3	0.9	1.3	3.4	2.7	3.3
Slc23a1	0.4	0.6	0.3	0.1	0	0.5	0.4	1	0.3	0.8	0.6	0.2	0	0.1	0.1	0.4	0.2	0.4	1.8	0	0.3	0	1.25	2.5	2.1	1.3	2.1	3.5	3.6
Fgb	0	0	0	0	0	0	0	0	0	0	0	0	0	0.3	0	1.5	0	0	0	0	0	2	2.85	3.7	1.6	1.7	3.7	1.7	4.1
Triml2	0	0	0	0.4	0	0	0.3	0	0.3	0	0	0	0.8	0.5	0.3	3.4	0	1.6	0	0.6	0	0	1.6	3.2	3.6	0.4	3.1	3.8	2.9
Amn	1.7	0	0.5	0	0	0.6	0.7	0.7	0.5	0.2	1	0.4	0	0	0	2.8	3.9	1	4.5	4.2	2.7	3	3.4	3.8	4.4	5	6.1	5.4	6
Sigirr	1.5	0	0.2	0.5	0	0.4	0	0.2	1.1	0	0.9	0.8	0	0.6	0	0	0	4	2.4	0	0.3	0	1.5	3	2.6	2	3.5	2.7	3.9
Trf	0.7	0.3	0	0	0	0.7	0.2	0.2	0	0.3	0.3	0	0	0.7	0	1.4	3.5	3	0.4	0	2.1	0	1.6	3.2	2.9	3.3	4.8	2.9	2.6
Efnb1	0	0	0.1	0	0.2	0	0.2	0.1	0.4	0	0	0	0.5	0	0.1	0.4	1.7	0	0.3	0	0	0.5	0.7	0.9	1.7	1.7	3	2.9	3.2
Cldn2	0	0	0	0	0	1.2	0	0	0.9	0.3	0	0	0	0.5	0.2	0	0	1.8	3	0	0	1.1	1.65	2.2	2.7	2.9	3.7	2.2	2.6
Slc13a4	0.6	0.6	0	0	0.6	0	0.2	0.5	1.5	0.1	0.5	1.2	0	0	0.3	0.9	0	3	2.5	0	3	1.7	1.55	1.4	2.9	3.1	4.2	4	4.5
H19	1.5	0.5	0.5	0.6	0.7	0.7	0.8	0.8	2	0.9	1.1	1.6	1.6	1.5	3.3	3.2	4.8	5.2	5	4.3	4.6	5	5.65	6.3	6.6	6.1	6.7	6.3	6.9
Gpx3	4.1	3.1	2.2	2.2	2.9	2.5	2.6	3.1	2.1	2.1	2.1	2.9	3.3	2.2	2.7	4.5	5.1	4.9	4.9	4.3	0	3.4	3.75	4.1	4.5	5.4	6.5	6.5	6.6
Slc2a3	4.1	2.2	3.4	2.8	2.7	3.1	2.6	3.1	3.1	3.3	2.9	2.5	3.7	3.8	3.3	4.9	5.1	5.5	5.5	4	4.9	3.3	4.3	5.3	6.4	6.1	7.3	6.7	6.7
Mttp	0.2	0.9	0	0.2	0	0.3	0.5	1.2	0.8	0.8	0.9	0.3	0	0.1	0.1	0.3	1.2	2.4	2.2	0	2.4	0.5	1.25	2	1.7	2.1	3.9	3.9	3.9
Afp	2	0.7	0	0	0	0	0.8	0	0.2	0	0.3	0	0.6	0.8	0.2	4.2	4.6	4.8	5.3	1.4	4.9	2.2	3.05	3.9	5.1	5.6	7	6.2	4.7
Igf2	0	0.1	0.1	0	0	0.3	0.4	0.7	0.5	0.3	0.2	0	0.3	0.4	0.8	0	1.8	1.9	4.1	1.3	1.3	3.4	3.45	3.5	4.2	2.9	4.8	2.7	4.5
Slc7a8	0.2	0.4	0.2	0.2	0	0	0.1	0.1	0.4	0.1	0.2	0	0.3	0	0.2	0.5	1.2	1.7	0.4	0.2	0.6	0.7	1.6	2.5	1.5	0.9	2.7	3.2	3.6
Dab2	1.4	0.9	0.7	1.6	0.1	0.9	0.6	1.2	1.4	1.1	1.4	1	1.9	1.7	1.4	3.4	4.1	3.6	4.5	4.6	4.3	3.7	3.95	4.2	5.6	5.3	6.7	5.5	6

## Sheet: Supplementary Fig. 2b
Genes	1AP	2A	3A	4A	5A	6A	7A	8A	2P	3P	4P	5P	6P	7P	8P	2EA	2EP	3EA	3EP	4EA	4EP	5EA	5EP	6EA	6EP	7EA	7EP	8EA	8EP
Snora7a	0	0	0	5.2	10.4	0	10.5	0	0	0	0	0	0	0	0	0	0	0	0	0	0	0	0	0	0	0	11.1	0	0
Tmem37	2.3	3.4	4	3.9	3.7	3.3	4.5	3.1	1.62	1.2	0.98	0	0.6	1.9	1.9	0	6.3	0	0	1.7	2.1	3.3	4.1	4.8	6.1	5.3	4.5	6.9	7.4
Slc35d3	3.4	3.6	4.3	4	3.6	2.7	2.2	2.1	2.85	2.03	1.65	0	0.3	1	0	0	0	0	0	0	0	0	0	0	0	0	1.3	0.2	0
Ier3	0.8	1.1	0.5	1.8	3	2.7	2.2	3.2	0	0	0	0	0	1.3	0	0	0	0	0	0	0	0	0	0	0	0	0	2.1	0
Smtnl2	1.3	2.7	3.1	3.1	3	2.6	3.1	3	2.15	1.55	1.25	0.2	0.6	1.9	0.3	0	0	0	0	0.5	0	0.9	0	0	0.2	0.5	0.3	2.7	0
Pou3f1	4.9	5.5	5.2	5.4	5.5	5.1	5.4	5.1	4.71	4.28	4.13	2.7	2.2	3.6	3.5	3.9	1.5	3.7	0.9	2.6	0.5	1.4	0	3.7	1.5	3.2	0.8	0	0
Crb3	3.3	4.1	4.3	4.2	4.1	5	4.5	4.6	3.96	3.18	2.95	0.4	1.5	3.8	3.5	0	3.4	0	3.5	1.9	3.7	3.8	3.8	5.4	4.6	4.6	2.5	4.3	3.3
Ramp3	1.2	1.9	2.2	2.4	2.5	2.4	2.5	2.4	0.81	0.6	0.53	0	1	1.8	0.3	0	0	0	0	0	0	0	0	0	0	0	0	0	0
Fgf4	2	2.3	2.8	2.5	2.1	2.6	2.3	1.8	1.44	1.08	0.85	0.4	0.1	0.3	1.3	0	0	0	0.4	0	0.2	0	0	0	0	0.2	0	0	0.2
Klk13	2.1	1.9	2	2	1.9	0.4	1.9	0.7	0	0	0	0	0	0	0	0	0	0	0	0	0	0	0	0	0	0	0	0	0
Smagp	2.6	3.8	4.4	4	3.6	4	3.3	2.9	3.55	2.98	2.9	0.5	1.5	3	1	2.4	0	0	3.2	0	3.8	0	4.3	2.5	2.7	2.4	1.2	0	3.9
Ppp1r14a	1.5	4.7	4.9	4.5	4.1	4.5	3.9	3.9	2.69	2.43	2.28	1.9	4.1	3.4	3.3	0	0	0	0	0	0	0	0	0	0	0	1.3	0	0
Cldn4	0.9	2.5	2.5	2.8	3	2.6	2.6	2.7	2.29	1.55	1.03	0.5	0.6	0.3	2.2	0	0	0	0	0.5	0	0.9	0	0	0	1.6	0	0	0
Sox3	2.1	2.6	2.5	2.8	3	2.7	2.5	2.6	1.94	1.58	1.28	0.9	0.4	1.2	1.4	0	0	1.1	0.5	0.6	1.3	0	2	0	0	0.6	0	0	0
Gnmt	0	2	2.3	1.7	1.1	2.4	2.2	1.4	0	0	0	0	0.8	2.4	0	0	0	0	0	0	0.5	0	0.9	0	0	0	0	0	0
Flot1	0.9	1.9	2.4	2.1	1.7	2	2	3.4	1.77	1	0.18	0.7	0.8	1	0.2	3.3	0	0	0	0	0	0	0	3.8	0	3.1	0.7	3.6	2.1
Slc7a3	5.7	6.5	6.9	6.8	6.7	6.7	6.6	6.4	6.01	5.58	5.35	4.3	4.9	5.6	5.1	1.4	2.7	0	0	0	0.2	0	0.4	0	0	2.5	0.3	0	0
Ddit4	0.5	1.1	2.2	2.1	1.9	1.7	2.8	2.7	0.52	0.55	0.48	1	0.8	0.7	1.2	0	0	1.2	0	0.6	0	0	0	0.8	0	1.4	1.7	0	0
Cpa2	1.1	0	2.6	2.4	2.1	2.3	2	0.6	0.7	0.45	0.15	0.6	1	0	0	4	1.1	1.5	0	0.8	1.8	0	3.6	0	4	0	0	0	3.2
Utf1	6.2	7.7	7.7	7.7	7.7	8.1	7.6	7.7	7.51	7.05	6.75	6	5.3	6.5	6	4.7	4.9	0	2.9	2.1	3.7	4.2	4.5	5.1	5.6	4.4	3.3	4.1	0.5
Syngr1	1.6	2.2	2.6	3.2	3.8	3	3	3.3	2.17	2.33	2.63	1.8	2	1.4	0	0	3.7	0	0	0	0.9	0	1.8	0	3.6	0	3.1	0.8	4.2
Mfng	1.8	1.1	2.8	2	1.2	1.8	0.9	1.8	0.71	0.5	0.28	0.5	0	0.7	0.2	0	0	0	0	0	0	0	0	0.7	0	0	0	0	0
Ifi27l2a	0	2.8	3.5	3	2.5	3.3	2.4	3.2	3.13	2.03	1.28	0	1.4	1.1	3.1	0	0	0	0	0	0	0	0	0	0	3.5	3	0	0
Gm129	1.4	3.1	3.1	3.4	3.6	3.9	2.9	4	2.92	2.73	2.5	2.5	1.6	2.2	0.9	0	0	0	0	0	0.8	0	1.6	1.7	0	0.5	0	3.2	0
Ly6a	0	0	3.8	3	2.1	0	0	2.3	0	0	0	0	0	0	2.6	0	0	0	0	0.5	0	1	0	0	0	3	0	0	1.4
Mgp	0	0.8	2.5	2.6	2.7	0	0	0	0	0	0	0	0	0	0	0	0	0	0	0	0	0	0	0	0	2.2	0	0	0
Spink2	2.8	2	3	2.4	1.7	2.7	1.9	0	0.91	1.18	1.48	0.8	0	0.8	0	0	0	0	0	0	0	0	0	0	0	0	0	0	0
Htr3a	0	2	1.4	1.6	1.8	0.4	0.4	1.8	0.09	0.3	0.6	0	0	0	0	0	0	0	0	0	0	0	0	0	0	0	0	0	0
Enc1	2.7	3.3	3.8	3.8	3.8	3.7	3.3	3.5	3.23	2.83	2.75	1.4	1.8	2.3	2.5	3.2	2.3	0	0	0	0	0	0	0.8	0.2	1.3	1.3	0.1	1.1
Bnip3	4.3	4.9	5.4	5.9	6.3	5.9	6.2	5.6	4.76	4.68	4.68	4.3	4.1	5.3	4	0	0	4.1	0	3.9	0.9	3.6	1.8	2.9	3.9	4.9	4.2	5.1	3.9
Slc2a1	5.5	6.7	7	7.2	7.4	7.1	6.9	6.8	6.37	6.05	5.83	5.3	5.7	5.8	5.8	4.5	3.5	5	2.5	5.1	3	5.1	3.5	5.2	5.1	5.4	5.7	5.8	6
2310069G16Rik	0	2	1.4	2.1	2.8	0	1.9	1.8	1.69	0.98	0.23	0.9	0	0	0	0	0	0	0	0	0	0	0	0	0	0	0	0	0
Slc48a1	1.5	2	1.5	1.3	1.1	2.2	2.3	1.6	1.05	0.93	0.78	0.7	0.4	0	0	0	0	0	0	0	0	0	0	0.3	0	0	0.7	0	0
Uchl1	5	5.7	5.4	5.6	5.7	6.1	5.8	5.3	5.49	5	4.78	3.8	3.5	4.7	4.3	2.2	0	3.2	0	2.8	0	2.3	0	2.7	0	2.7	2	0	0
Gngt2	2.2	2.7	3	3.5	4	2.9	3.7	3.7	2.85	2.28	1.45	3.1	2	3.2	0.7	0	4.2	0	0	0	0	0	0	0	0	0	2.9	0	0
Rnd2	0	1.6	1.3	2.1	2.9	3	2	1.9	0.18	0.6	1.13	0	2.3	2.1	0.6	0	0	0	0	0	0	0	0	0	0	0	2.3	0	0
Slain1	1.8	2.5	1.6	2.2	2.7	2.7	2.7	2.2	2.04	1.9	1.98	1	0	1.8	0	0	0	0	0	0	0	0	0	0.7	0	0	0	0	0.4
Cmtm8	4	4.9	5.3	5.4	5.4	4.9	3.8	4.8	4.3	4.05	3.98	3.3	3.3	3.6	4.1	4	0	3.7	0	3.6	0.5	3.5	0.9	2.8	4.3	4.4	1.7	4.5	3.1
Spp1	0.6	2.3	3.1	3.2	3.2	1.5	0	1.5	1.71	1.5	1.58	0	1.3	0	0.9	0	0	0	0	0	0	0	0	0	0	0	0	0	0
Crabp2	2.9	5.2	5.2	4.8	4.4	4.7	4.8	4.7	4.39	3.9	3.53	3	3.2	4.1	3.9	0	0	0	0	0	0	0	0	0	0	0	1.6	3.3	2.5
1190005I06Rik	2.8	3.2	3.4	3.8	4.1	3.3	3.5	3.9	3.49	2.75	2.38	1.1	2.6	2.9	2.4	2.8	3	0	3.5	0	3.5	0	3.4	0	2.4	0	1.5	3.2	0
Prrg4	1.9	2.2	3	2.8	2.6	2.4	2.4	1.8	2.66	1.85	1.25	0.8	0.8	1.4	0.9	0	3.1	0	1.8	1.1	1.6	2.2	1.3	0	0.4	1.1	0	1.9	0
Gdap10	1	1	2	2.3	2.5	2.7	2.4	2.3	0.88	1.05	1.43	0.3	0.4	1.3	2.3	0	0.6	0	0	0.9	0.2	1.7	0.4	0.5	0	1.1	1	2.8	0.2
Grp	0	1.8	2.3	2.2	2	2.8	1.9	0	1.97	1.43	1.13	0	0.4	0	0.8	0	0	0	0	0	0	0	0	0	0	0	0	0	0
Rab20	0	1.8	2.4	2.4	2.4	2.1	2.7	1	1.7	1.7	1.85	1.1	0.5	0.7	0	0	0	0	0	0	0	0	0	2.3	0	0	0	0	0
Tmem86a	1.8	2.2	2.2	1.8	1.3	1.2	1.3	1.7	1.23	1.05	0.98	0.3	0.9	0	0	0	0	0	0	0	0	0	0	0	0	0	1.1	0	0
Tmem254c	4.6	5	5.3	5.1	4.8	5.9	4.7	2.2	4.65	3.83	3.08	3.3	3.2	4.8	2.9	0	0	0	0	0.1	0	0.2	0	0	0	0	0	0.1	0.1
Lypd6b	1.6	1.5	2.5	2.7	2.8	2.8	1.6	0	2.42	1.78	1.18	1.1	0	0.2	0	2.3	0	0	0.8	1.1	0.4	2.2	0	2.2	0	0	0	0	0
Sall2	3.3	4.3	3.9	3.9	3.9	4.5	4.3	3.4	3.73	3.33	3.03	2.5	2.3	2.9	3.2	2.4	0	3.5	0	2.3	0	1	0	0.4	1.1	1.4	1.3	0.6	2.1
Zfp367	1.9	2.1	2.6	2.6	2.5	2.1	2.7	2.1	1.92	1.5	1.2	0.9	1.5	2	0.5	0.6	0	0	0	0	0.2	0	0.3	0	1.3	0	1.8	1.4	2.3
Mixl1	0	0	0.6	0.4	0.2	0.4	3.2	4.8	2.74	4	4.53	7	8.3	7.3	7.5	3.3	4.3	1.6	4.4	1.4	4.9	1.1	5.4	2.8	6	1	6.4	2.4	6.1
Fgf8	0	1.8	1.5	2.3	3	3.9	4.4	5.2	5.18	6.05	6.65	7.1	7.5	6.9	7.1	3.9	3.6	4.2	4.7	3.8	5	3.3	5.3	3.3	5.1	3.2	6	0	4.2
Gsc	1.6	0	0.5	0.6	0.7	2.4	1.9	1.9	3.1	3.55	3.48	5.5	6.1	4.7	4.8	4.2	3.2	4.9	4.3	3.5	4.2	2	4	2.1	3.1	0	4.9	0.4	2.7
Fst	1.2	1.5	1.1	1.9	2.6	3.3	3.1	3.5	2.48	4.05	5.03	6.6	7.5	6.5	6.4	5.6	5.6	2.5	3.5	2.4	4.6	2.3	5.6	1.4	5.4	2.2	5.9	3	4.8
Eomes	2.2	1.7	2.1	2.6	3	3.8	4.6	4.8	3.99	5.13	5.88	7	6.9	6.9	6.6	2.4	3.2	3.5	3.8	3.6	3.5	3.7	3.2	3.6	5.1	3	5.9	3.3	4.9
T	0.8	0.4	0.3	0.5	0.6	0.4	2.6	4.2	0.56	1.88	2.4	5.1	6.2	5.6	6.9	0	0	0	0.5	0	1.3	0	2.1	0	3.1	0	6	2.7	5.8
Foxa2	0.4	0	0.3	0.2	0	2	1	1.1	1.5	3.38	4.8	5.7	4.8	2.5	0.5	3.3	3	0	3.6	1.7	3.5	3.3	3.4	2.5	5.1	4.4	3.9	4.3	3.1
Apln	0.9	0	0.6	1.1	1.5	1.1	1.9	1.2	1.93	2.7	3.08	4.5	5.2	4	3.9	0	0	0	0	0	0	0	0	1.6	4.2	1.2	4.1	3.2	3.2
Grrp1	1.2	0.7	0	0	0	0.6	2.5	2	0.58	1.93	2.68	4.4	4.4	4.1	4.5	0	0	4.1	0	2.1	1.4	0	2.8	1.3	0.5	1.9	3.7	0	1.6
Snai1	0.6	0	1.2	1.2	1.1	0	2.3	3.9	1.06	2.35	3.25	4.3	5.2	4.8	5.5	1.8	5.1	1.3	2.5	1.4	3.2	1.4	3.8	2.1	3.7	0.4	5.1	1.7	4.5
Mesp1	0	0	0	0	0	0	2.8	4.5	0.19	0.63	0.78	1.9	5.7	6.5	7.5	0	0	0	0	0	0.5	0	0.9	0	5.9	0	7.2	0	6.7
Wnt3	0	0	0	0.3	0.5	1.2	2.1	3.4	1.86	2.45	2.68	3.8	4.5	3.9	4.2	0	0	0	0.4	0	1.2	0	1.9	1.6	4.1	1.9	3.7	3.7	5.1
Wnt8a	0	0.8	0.6	0.3	0	0.3	0	0	0.54	1.8	2.7	3.3	4.3	2.8	2.4	0	0	0	0	0	0	0	0	0	0	0	2.1	0	0
Frzb	0	0.9	0.2	0.1	0	0.7	0.3	1.4	0.82	1.58	1.88	3.3	4.7	3.2	3.9	0	0	0	0	0	0.2	0	0.4	1.6	2.9	2.5	3.9	1.3	2.9
Cxx1c	1.5	1.4	0.6	1.3	2	2.9	3.2	3.4	2.69	3.38	3.75	4.8	5	4.7	5.2	2.9	0	0	1.6	1	1.3	2	1	2.5	2.8	1.8	5.2	4	4.6
Upp1	0.7	1.2	1.3	1.5	1.6	2.5	3	5.6	2.53	3.53	4.05	5.7	5.9	4.2	5	1.4	3.7	1.5	2.3	1.2	2.4	0.8	2.4	0	4.2	0	3.3	0	1.9
Sp5	0	0	0	0	0	0	1.6	1.3	0.21	0.7	0.7	2.8	4.4	4.2	3.7	0.9	3	0	3	0	3.3	0	3.5	0	4.1	0	4.6	0	3.9
Cda	1	1	0.7	0.9	1	2.5	1.5	4.6	3.99	3.5	2.98	3.5	3.9	4.1	3.9	0	0	0	0	1.5	0	3	0	0	0	3.4	0	4.2	3.3
Lefty2	1.1	1.8	1.6	1.9	2.2	2.3	2.1	3.3	3.37	3.75	3.98	4.5	4.5	3.4	5.2	0	0	1.9	0	1	0	0	0	0	4.3	0.3	4.7	0	4
Olig1	0	0	0.2	0.4	0.6	0	1.1	2.5	1.41	2.13	2.73	2.8	3.2	3.1	2.8	0	0	0	0	0	0	0	0	0	0	0	1.4	0	0
Pkdcc	2.5	2.3	2.4	2.4	2.3	3.4	2.9	3.1	3.97	4.35	4.58	5.1	5.6	4.5	4	3.4	2.2	3.7	3.6	3.6	3.4	3.4	3.2	4	5.2	2.9	4.1	3.6	3.5
Axin2	0	0.6	0.4	0.6	0.8	0.6	1.8	2.1	1.67	2.3	2.53	3.8	3.3	3.4	3	0	0	0	0.9	0	1.2	0	1.4	0.8	1.8	0	2.6	1.2	0.6
Nefl	2.7	3.1	3.3	3.2	3.1	4	4.5	4.5	4.82	5.33	5.78	5.7	5.7	5.9	5.4	3.2	2.2	0	3.1	0	2.3	0	1.5	1.8	2.7	0	3.4	0	3
Pdlim4	0	2	0	0.2	0.4	0.7	1.3	2.1	1.72	2	2.08	2.9	3.6	3.3	3.8	0	0	0	0	0	0	0	0	0	0	0	2.1	0	0
Tnfrsf19	0	0.7	0.7	0.8	0.9	1.4	1.7	1.6	1.55	2.13	2.35	3.4	4	3	3.5	0	0	0	0	0.2	0.7	0.3	1.4	0	3.1	1.2	2.9	2.6	4.1
Nodal	2.4	1.9	2.4	2	1.6	4.1	3.4	4.9	4.53	4.6	4.6	4.6	5	5	4.1	2.2	0.8	1.7	1.8	2.1	2.6	2.5	3.3	3.2	4.5	1.3	4.1	1.7	3.9
Cxx1b	1.8	1.7	1.9	2.1	2.2	3	2.6	2.6	2.56	3.4	3.93	4.9	4.7	4.5	4.2	2.9	0	0	2	1.5	1.9	2.9	1.7	4	4.5	0	4.3	3.4	4.5
Epha2	1.6	2.2	1.9	2	2	1.9	1.8	2.3	3.27	3.68	3.83	4.8	4.2	3.6	2.7	0	2.3	1.4	1.8	0.7	2.5	0	3.1	0.9	2.2	0.6	1.7	0.8	1.6
Efna3	0	0	0.8	0.6	0.4	1.1	1.3	2	1.18	1.83	2.43	2.2	3.8	2.8	3.7	0	0	0	0.8	0	0.4	0	0	0	0	0	3.5	1	2.8
Tdgf1	4.8	5.9	5.7	5.7	5.7	6.6	6.5	7.3	7.07	7.48	7.7	8	8.4	7.8	8.3	2.3	3	0	1	0	0.8	0	0.5	3	5.6	1.1	8.1	2.6	6.1
Cxx1a	1.2	0.9	0.7	0.8	0.9	2.3	2.9	2.8	1.48	2.35	2.88	4	3.7	4.2	4	3.8	0	0	0.8	0.6	1.1	1.2	1.3	1	2.8	2.7	3.6	2.4	3.4
Arhgef26	0.9	0.8	0.7	1	1.2	0.5	0.5	0.8	1.21	1.93	2.38	3.2	3.5	2.2	2.3	2.1	1.8	0.5	2	0.5	1.7	0.4	1.3	0.5	2.3	0.1	2.4	0.9	0.4
Pdgfa	0	0.8	0	0.9	1.7	0.8	3	3.9	0.85	1.9	2.65	3.4	4.5	4.3	4.7	0	0	0	0	0.5	0	0.9	0	0	4.5	3	4.2	1.6	2.8
2310010J17Rik	2.9	1.4	0	0	0	0	2.1	4.1	3.36	3.25	3.03	3.4	1.8	1.4	2.4	0	0	0	0	0	1.2	0	2.3	0	0	0	5.6	0	2.5
Pitx2	0.9	2.4	0.3	0.4	0.5	1.6	2.8	3	3.11	2.9	2.6	2.9	3.4	3.4	3.5	0	0	0	3.5	1.2	3.3	2.3	3	2.8	0.3	1.2	3.5	0.9	3.1
Cntf	0	0	0.1	0.1	0	0	0.4	1.2	2.07	2.23	2.53	1.7	1.7	1.2	1	0	0	0	0	0	0	0	0	0	2.8	0	2.4	0	0
Nefm	1.2	1.9	1.5	1.4	1.3	1.9	2.6	1.9	2.7	3.15	3.6	3.3	3.2	3.7	3.2	0	0	0	0.3	0	0.2	0	0	1.1	1.5	0.2	1.5	0.1	0.9
5730457N03Rik	0	0	0	0	0	0	0	1.2	0.14	0.45	0.53	1.5	2.3	3.5	2.9	0	0	0	0	0	0	0	0	2.2	0	0	3.1	0	0.7
Dact1	1	0.1	0.5	0.8	1	1.1	1.7	1.7	1.23	1.75	2.13	2.5	3.3	2.8	3.2	0	0	0	0.6	0	0.9	0	1.2	0	1.3	0	3	0	0
Ninj2	0	0	0	0	0	0	0	0	0.28	0.93	1.38	1.6	3.1	0.6	2.1	0	0	0	0	0	0	0	0	0	0	0	0.8	0	0
Prickle1	1.3	1.1	1	1	0.9	2	2.7	2.4	1.89	2.55	2.93	3.6	3.2	3.1	3.7	0	0	0	1	0	0.8	0	0.5	0.2	1.1	0	1.1	1.3	0.8
Sgk1	3.1	3.9	2.9	3.3	3.6	4.1	4.1	3.7	4.73	5.03	5.18	5.7	5.2	5	4.4	0.8	2.9	0	2.2	2.3	2.5	4.5	2.8	4.5	4.8	4.7	4.9	5.4	5.6
Tmem47	1.5	1.9	1.8	1.7	1.5	2.1	2.2	2.8	2.6	3.05	3.28	3.8	3.7	3.4	3.8	0.5	0	0.6	0	0.3	0.2	0	0.3	0.3	2.5	1.8	3.9	1.4	2.7
Psors1c2	2.6	3.5	3.2	3.4	3.6	3.3	1.2	3.4	3.52	4.03	4.33	5	5.9	3.6	4.8	0	0	0	0	0	0	0	0	0	0.7	0	4	0	3.1
Tcea3	1.5	2	2.7	2.4	2	3.3	3.2	3.8	2.64	3.43	3.95	4.7	4.9	4.6	4.7	0	0	2.3	1.3	2.5	1.5	2.6	1.7	2.4	4.1	1.5	3.4	3.4	4.6
0610040B10Rik	0	1.8	0	0	0	0	0	1.7	1.79	1.78	1.48	2.6	1.9	3.1	0	0	0	0	0	0	0	0	0	0	0	0	0	0	0
Ccno	0	0.5	0	0.4	0.7	0	0.2	0	0.29	0.98	1.28	2.7	1.6	1.8	2.1	0	0	0	0	0	0	0	0	0	0	0	0	0	0
Rmnd1	0	0	0	1.4	2.7	2.7	0	0	3.3	2.13	0.7	2.8	3.6	0	3.2	0	0	0	0	0	0	0	0	0	0	0	0	0	0
Pold4	0	0.5	2.7	1.4	0	0	2	1.1	2.1	2.1	2.1	1.8	2.3	3.5	2.7	0	0	0	2.4	0	1.2	0	0	0	3.8	0	2.3	0	0
A630001G21Rik	0.5	0.5	0.7	0.4	0	0.2	0	0.5	1.45	1.55	1.4	2.3	1.7	1.2	1.6	0	0	0	0	0	0	0	0	0	0	0	1.6	0	0
Prl3d1	5.2	0	0	0	0	2	0.5	1.6	2.88	2.83	2.45	3.8	0	0.9	0	5.5	10.2	7.3	4.9	8.6	6.8	9.8	8.7	4.6	5	1.3	2.6	3.9	1.1
Gm9846	8.4	0.4	0.6	0.5	0.4	0.5	0.5	0.9	2.06	1.5	1.05	0.9	1.4	0.8	0.6	8.8	1.2	10.3	4.2	10.2	3.1	10	2	1.2	1.3	3.5	1.4	2.2	0.4
Nppb	2.4	0	0.7	0.4	0	0.6	0	0	2.05	1.45	0.55	2.2	0.8	0	1.2	0	7.2	5.5	4.2	6	4.5	6.4	4.8	2.2	0	0	0	0	0
Prl3d3	3.1	0	0	0	0	0.6	0.6	0.9	0.37	1.23	1.9	2.2	0	0	0	3.6	7.6	4.2	1.9	6.1	4.7	7.9	7.5	1.5	0	0	2.4	2.3	0
Prl3d2	2.7	0	0	0	0	0	0.6	0	0.98	1.85	2.53	2.9	0	1.7	0	2.7	8.1	4.2	4	6	5.5	7.8	6.9	3.4	1.2	0	2.1	1.1	0
Prl7a1	0	0	0	0	0	1.3	0	0	1.69	1.2	0.68	1.2	0	0	0	0	5.5	3.1	2.9	4	3.6	4.8	4.2	1.2	0.6	0	0	0	0
Adm	3.2	0	0	0	0	0.3	0.3	0	1.68	1.15	0.4	1.6	0	0	0	0	5.8	0	1.9	3	3.4	6	4.9	0	0	1.8	0	0.9	0
P4ha2	0.7	1.3	1	1.2	1.4	2.1	0.5	1	0.49	0.7	0.78	1	1.8	0.2	2	3.9	5.7	2.3	3.7	2.9	4.1	3.5	4.4	1.3	2.6	0.3	0.6	1.8	0.3
Sct	0	0	0	0.5	1	0	0	0.9	0	0	0	0	0	0	0	0	3.7	2.8	0	3.2	2.3	3.6	4.5	0	0	0	0	0	0
Cts7	2.7	0	0	0	0	0	0	0.7	0	0	0	0	0	0	0	2.6	4	4.1	0	2.4	2.6	0.7	5.2	0	0	0	0	1.3	0
Gm5795	3.1	2	2.3	2.4	2.4	1.5	1.1	0.4	0.6	0.83	1.28	0	0.6	2.1	2.1	1.7	3.7	1.8	4.6	3.1	3.9	4.3	3.2	2.5	1	0.7	0.7	0.9	0
Krt7	1	2.4	2.3	1.7	1.1	2.4	2.3	2.2	1.7	1.48	1.25	1.4	0.6	2.6	0.6	2.6	3.3	3.7	2.6	3.7	2.6	3.7	2.6	1.1	0	2.6	0	1.1	0
S100a6	1.8	2.4	1.3	2.1	2.8	3.1	3.1	5.5	2.14	2.23	1.93	3.5	1.8	2.8	2.8	0	6.3	2.3	3.3	3.9	4.7	5.5	6.1	1	0	3.8	1.5	4	0
Gm9513	0	0	0	0	0	0	0	0	0.14	0.48	0.48	1.9	0	0	0	0	7.6	0	0	2.1	1.4	4.2	2.8	0	0	0	0	0	0
Fabp3	3	4.3	3.6	4	4.4	4.8	4.3	6.9	4.31	3.88	3.35	3.8	4.2	4.4	4	8	7.8	4.2	6.4	4.7	7.1	5.1	7.8	4.7	4.6	1.6	4	5.3	5
Lama1	0.2	0.1	0.2	0.1	0	0	0	0.1	0.26	0.15	0	0	0.1	0.2	0	4.2	5.5	2.6	3.3	2.9	4.1	3.1	4.9	2.1	2.7	1.4	0.2	2.3	1.2
Pfpl	0	0	0	0	0	0	0	0	0.02	0.05	0.05	0.2	0	0	0	1.5	3.6	2.1	0	1.8	1.7	1.5	3.4	0	0	0	0	0	0
Gadd45b	0	0	1.6	0.8	0	0.6	2.8	1.5	0.44	0.53	0.68	0	0.5	0.7	0	2.1	2.2	4	3.2	2	3.8	0	4.3	0	0.4	1.2	0	3	0
Ephb3	1.7	1.2	0.9	1.2	1.5	1.7	1	1.5	1.52	1.55	1.63	1.4	1.3	1.3	1.7	3.5	1.4	3.1	1.9	2.6	1.3	2.1	0.7	0.3	0.1	0.2	0.8	0.1	0
Fxyd5	1.4	0.5	0	0.3	0.5	1	0.4	2.8	2.07	2	1.85	2	0	1.9	1.2	0	4.1	2.4	0	3.3	1.9	4.1	3.8	1.2	1.7	0	0	0.9	0
Gm5797	1.4	1.6	2.1	1.3	0.5	1.7	1.5	1.2	0.22	0.73	1.18	0.8	0.3	1.1	1.4	0	2.1	3.5	4.2	3.4	3.6	3.3	3	1.5	1.5	2.2	0	0.9	0.6
Psg22	0	0	0	0	0	0	0	0	0.08	0.25	0.25	1	0.2	0	0	2	2.3	0	0	1	2.3	2	4.5	0	0	0	0	0	0
Anxa5	0.5	0	1.9	1	0	0.5	1.6	4.1	0.18	0.6	0.6	2.4	1.8	2.5	1.6	0	4	4.6	1.4	3.9	2.9	3.1	4.4	1.4	0	0	1.8	2.2	2.4
Grem2	0	0	0	0.1	0.1	0	0	0	0.58	0.3	0	0	0	0	0	0	3.1	0	2	1.1	2.5	2.1	3	0	0	0	0	0	0
Zfp488	7.4	6.1	6.1	6.1	6	5.5	5.2	4.8	5.79	5.75	5.75	5.6	5.2	4.5	4.7	7.5	7.2	8.1	8.1	7.8	7.7	7.4	7.2	7.2	5.1	6.6	5.7	5.5	5.8
Stra6	0	0.3	0	0.1	0.2	0	0.8	0.6	0.09	0.3	0.38	0.6	0	0	0	2.1	3.6	3.7	1	2.8	1.7	1.9	2.4	1.1	2.4	1	0	0.3	0
1600015I10Rik	0.4	0	0	0	0	0	0	0	0	0	0	0	0	0	0	0	3.6	1.9	0	1	2.1	0	4.1	0	0	0	0	0	0
Gsc	1.6	0	0.5	0.6	0.7	2.4	1.9	1.9	3.1	3.55	3.48	5.5	6.1	4.7	4.8	4.2	3.2	4.9	4.3	3.5	4.2	2	4	2.1	3.1	0	4.9	0.4	2.7
Lefty1	2.3	2.5	0.3	0.8	1.2	2.6	0.7	2	3.13	2.98	2.6	3.5	2.2	2.6	1.5	5.3	0	5	0	4.7	0	4.3	0	3.3	0.3	0.8	0	0.6	0
Gm10413	0.9	0.5	0.9	0.5	0	1.6	0	0	0.09	0.3	0.6	0	0.9	0	0.5	4	0	0	4.8	0.8	2.4	1.5	0	0	0	0.7	0	0	0
Psg29	0.8	0.6	0.2	0.1	0	0	0	0	0.03	0.1	0.1	0.4	0	0	0	0.7	2	3.3	0.6	2.6	1.9	1.8	3.2	1.4	0.1	0.6	0	0.9	0
Ncoa7	1	0.2	0.7	1	1.3	0.8	0.8	0.5	1.06	1.2	1.35	1.2	0.6	1.2	1.7	0.7	2.8	2.7	2	2.3	2.5	1.9	3	0	1	1.6	0.1	1	0.7
1600029D21Rik	1.4	0.7	1.1	0.6	0	0.2	0.4	3.3	1.38	0.85	0.33	0.7	0.5	1	1	2	4	1.2	0.6	3.3	2.4	5.3	4.1	1	2.1	2.4	0.4	0.5	1.8
Mmp9	0.3	0	0	0	0	0	0.5	1.1	0.02	0.08	0.08	0.3	0	0	0.7	0	2.2	2.2	0	2.2	1.5	2.2	2.9	0	0	1	0	0	0
A130077B15Rik	6.8	5.5	5.2	5.2	5.2	4.8	4.4	4.1	5.14	5	4.93	4.4	4.4	4.2	4.2	6.4	6.7	7.1	7.3	6.6	6.9	6.1	6.4	6.1	4.9	5.8	5	4.9	4.8
Nid1	0.3	0	0.7	0.4	0.1	0	0	1.4	0.3	0.3	0.23	0.3	0.2	0	0	3.1	5.6	2.1	3.7	2.7	4	3.2	4.3	3.4	2	2.1	1.5	2.7	1.5
Lamc1	0.8	1.5	1.5	1.8	2.1	2.2	1.6	2.3	2.07	2	1.93	2	1.8	2	2	4.6	5.6	2.7	3.7	3.2	4.3	3.7	4.8	3.1	3.2	2.6	2.1	3.5	1.8
Olfr613	4	2.6	2.6	2.8	2.9	2.2	2	2.3	2.73	2.58	2.43	2.2	2.2	1.6	1.7	2.8	3.6	4.3	4.5	4	4.1	3.7	3.6	3.3	2.3	2.4	2.2	2.2	2.5
4933438K21Rik	2.8	0.9	1.4	1.6	1.7	1	0.5	0.4	0.9	0.68	0.6	0	0.2	0.3	1.4	3	0.9	2.7	2.4	1.7	1.5	0.6	0.6	1.4	0.6	0	0	0	0
Plod2	1.9	2.2	2.3	2.5	2.6	2.7	2.2	2.8	2.57	2.28	1.98	2.2	2.4	2.1	2.4	4.7	4.8	2.2	3.1	2.6	4.2	3	5.3	3.3	3.2	2.5	0.8	3.6	1
Cdh5	0	0	0	0	0	0	0	0	0	0	0	0	0	0	0	0	3.8	0.6	0	1.8	0.6	3	1.2	0.2	0	0	0	0.1	0
Adamts9	0	0	0	0.1	0.1	0.3	0.1	1.1	0.39	1.05	1.43	2.1	1.7	1.1	0.7	0.7	2.1	1	1.6	1.4	2.1	1.7	2.6	0	1	0	0.6	0.2	0.2
Prl2c2	1.7	0	0	0.6	1.1	0	0	0	0.05	0.15	0.15	0.6	0	0	0	0	2.4	0	0	1.9	2.2	3.7	4.3	2.6	0	0	0	0.6	0
Cts8	0.7	0	0	0.2	0.4	0.5	0	0	0	0	0	0	0	0	0.4	0	1.4	0	0	1.2	1.8	2.3	3.5	0	0	0	0	0	0
Lat	2.5	0	1.3	0.9	0.4	0.4	0.9	1.6	0.11	0.38	0.68	0	0	0	0.8	0	0	5.2	3.5	2.6	1.8	0	0	0	0	1.9	0	0	0.5
AI661453	0.5	0.6	0.8	1	1.2	0.9	1.2	1	1.22	1.25	1.25	1.1	1.1	0.8	0.3	2.7	1.2	0	2	1.2	2.1	2.3	2.2	0.4	1.3	0	0.9	0.3	0
Prl5a1	0	0.5	0	0.3	0.5	0	0	0	0.05	0.15	0.3	0	0	0	0	0	2.5	0	0	2	0.8	3.9	1.5	0.7	0	0	0	0	0
Amd2	0	0	0	0	0	0	0	0	0	0	0	0	0	0	0	3.2	0	4.1	0	2.1	0	0	0	0	0	0	0	0	0
Thbd	0	0	0	0	0	0	0	0	0	0	0	0	0.1	0	0	0.6	3.1	0	1.3	0	2.2	0	3	0	0	0	0.2	0.4	0
Tfpi2	0	0	0	0	0	0	0	0	0.42	0.23	0	0	0	0	0.6	0	2	0	0	1.1	1.6	2.1	3.1	0	0.4	0	0	0	0
Apoc2	0	0	0	0	0	0	1.9	5.3	1.68	1.88	1.88	2.7	4.2	4.8	2.2	3.1	4.6	0	5.7	3	6.8	5.9	7.8	8.8	10.3	8.1	9.5	11.3	11.6
Fxyd2	0	0	2	1	0	0	0.9	1.7	0	0	0	0	2.2	1.4	0	0	0	0	0	0	0	0	0	4.2	6.6	3.7	5.3	6.8	3.3
Id1	0	0	1	1.5	1.9	4.9	6.5	7.4	0.27	0.9	0.9	3.6	4.2	5.7	7.1	0	0	0	0	2.7	1.6	5.3	3.1	5.6	6.1	5.7	6.3	7.2	7.2
Car7	0.6	1.1	0	0.5	1	0	0.3	1.6	0.25	0.83	1.58	0	0.6	0	1.1	0	0	0	0	0.7	0	1.4	0	2.7	5.3	2.5	5.7	6	6
Cfc1	1.4	2	2.3	1.6	0.8	2	2.9	3.1	1.03	1.58	2.03	1.8	2.7	4	3.7	0	0	3.9	1.5	2.9	0.8	1.9	0	6	4.5	6.3	3.6	7.1	5.5
Npl	1.9	0	0	0	0	0.6	0.6	1.2	1.72	1.05	0.3	1.2	1.9	3	1.9	0	0	1.4	1.9	0.7	2.6	0	3.2	3.8	6.8	3.7	5.9	5.8	6
Spp2	0	0	0	0	0	0	0	0.5	0	0	0	0	0	0	0	6	1.5	0	0	0	0	0	0	3.7	5	5.1	3.5	6.6	5.9
Cyba	1.1	3.5	3.7	3.8	3.9	4.6	4.1	4.9	3.76	3.68	3.6	3.3	3.5	3.4	3.8	0	2.5	0	0	0.6	2.6	1.2	5.2	5	6.8	3.9	4.2	7.1	6
Phyh	2.4	2.8	4	3.3	2.6	3.3	3.8	4.2	3.05	3.4	3.63	3.7	3.6	1.9	3.4	0	0	0	0	2.2	0.6	4.3	1.2	3.3	4.2	5.8	5.6	6	4.6
Apoa2	1.5	4.1	3.4	3.1	2.8	3.8	2.9	2.1	2.69	2.65	2.43	3.1	2.5	2.3	2	0	0	0	0	0.9	2.1	1.7	4.1	4	5.1	4.2	4	5.8	6
Apoa4	0	0	0	0	0	0	0	0.2	0.04	0.13	0.13	0.5	0	1.2	0	1.1	2.5	0	3.2	2.4	3.2	4.7	3.1	5.2	6.7	4.8	5.9	7.3	7.6
Lxn	0	1.1	1.8	1.5	1.1	1.4	2.5	3.2	0.86	0.53	0.3	0	2.2	2.1	3.3	2.2	0	0	0	1.3	1.3	2.6	2.6	3.6	5.7	4.1	4.9	5.3	6.1
Tmem37	2.3	3.4	4	3.9	3.7	3.3	4.5	3.1	1.62	1.2	0.98	0	0.6	1.9	1.9	0	6.3	0	0	1.7	2.1	3.3	4.1	4.8	6.1	5.3	4.5	6.9	7.4
Slc13a4	0.3	0	0	0	0	0.8	0.5	1.5	0.98	0.7	0.4	0.4	0.4	0.8	0.3	0	2.1	0.7	0.3	2.5	2	4.3	3.7	5	5.6	5.5	5.2	6.4	5.8
Grtp1	2.5	1.3	2.2	2.7	3.1	3	3.1	2.8	2.65	2.05	1.53	1.6	2.4	3.2	2.6	0	0	0	1.7	0.8	0.9	1.6	0	3.1	5.2	2.4	3.6	5.2	5.9
4933402E13Rik	0.8	0	0.5	0.5	0.5	1.3	0.2	2	0.08	0.28	0.28	1.1	0.9	0.6	0.9	0	0	0	1.2	0.7	2.1	1.4	2.9	2.9	5.4	3.7	5.2	5.1	5.5
Ttr	1.6	0	0.8	0.4	0	2.9	3.5	3.4	0.95	1.08	1.08	1.6	2	3.5	0.6	6.2	6.4	5.1	6	6.4	6.4	7.7	6.8	9.9	9.6	10.3	8.5	11.3	10.2
Cited1	1.7	1.9	0	1.1	2.1	3.5	4.2	5.1	2.92	2.73	2.5	2.8	3	3.6	3.1	4.2	5	0	4	3.4	5.2	6.8	6.4	7.3	8.6	7.4	7.6	9.1	7.8
Pxdc1	0	0	0	0.2	0.3	0.9	0.2	0	1.47	1.4	1.33	1.4	0	1.8	0.4	0	0	0	0	0	0	0	0	2.1	4	2.6	3.6	4.6	4.2
Lgals2	0	0	0	0	0	0	0	2.1	0.06	0.2	0.2	0.8	1.4	3.4	2.3	0	0	0	0	0	1.8	0	3.6	0	3.8	3.7	5.6	4.7	7.1
Lect2	0	0	0	0	0	0	0	0.5	0	0	0	0	0	0	0	0	0	0	0	1.6	0.6	3.1	1.1	3.9	5.1	4.2	2.7	3.6	5.6
Tm4sf5	0	0.9	1.5	1.2	0.9	1.9	0.8	1.4	0.55	0.65	0.73	0.5	0	1.1	0.7	0	0	0	1.6	0	0.8	0	0	3.6	3.7	2.8	2.2	4.6	5.2
0610005C13Rik	0	0	0	0	0	0.5	0	0.7	0.98	0.45	0	0	0.8	0	0.3	0	0	0	0	1.4	0.7	2.8	1.4	0.8	5.2	4.1	4.6	5.2	5
Rbp4	0	1.9	1	1.1	1.2	2.4	1.9	3	0.34	1.13	1.95	1.2	2.2	3.7	1	3.9	5.1	5.2	5.2	5.3	5	5.4	4.7	7.7	8.5	7.8	7.1	9.7	9.2
Olfm1	1.1	2	2.4	2.4	2.3	1.8	2.5	2.5	1.53	1.83	1.98	2.5	1.8	2.7	1.9	0	2.2	0	0	1.9	0	3.8	0	4	3.7	4.2	4.4	5.1	4.5
Leap2	0	0	0	0	0	0	1	2.7	0	0	0	0	0	0	0	0	4.7	0	0	2	0	3.9	0	0	5.1	4.9	4.7	6.3	6.4
Apoa1	1.8	0.5	1.5	1.3	1.1	2.5	2	2.9	2.53	2.13	1.53	2.8	3	1.9	1.2	6.3	7.6	7	7.1	7.9	7.8	8.7	8.4	10.5	11.2	10.5	9.3	11.8	11.6
Pcbd1	2.9	4.6	4	3.8	3.5	4.4	4.8	4.7	4.42	3.78	3.25	2.8	4.2	4.8	4.2	1.9	0	0	4.4	2.1	5.2	4.1	6	4.3	6.4	5.8	6.1	6.9	7.5
Mesp1	0	0	0	0	0	0	2.8	4.5	0.19	0.63	0.78	1.9	5.7	6.5	7.5	0	0	0	0	0	0.5	0	0.9	0	5.9	0	7.2	0	6.7
Slc7a8	0.2	0.4	0.1	0.1	0	0.1	0.1	1	0.33	0.4	0.4	0.4	0.6	0	0	0.9	2.4	0	0.5	1.4	0.7	2.7	0.9	4.1	5.1	3.9	3.3	4.8	4.6
Cd40	0	0.3	1	1.3	1.5	0.9	0.3	0.7	0.84	1.18	1.25	2	1.3	2.5	0	0	0	0	0.7	0	0.4	0	0	3.7	4.7	1.6	2.8	3.7	2.8
Elovl1	0	2.6	2.1	1.9	1.7	2.3	2.7	3.7	2.62	2.68	2.75	2.3	3.2	2.7	3.2	0	3.2	0	0.7	1.3	1.4	2.5	2.1	4.8	5	3.4	3.8	5	4.7
Bend5	0.5	1.8	2	1.7	1.3	0.9	1.3	1.1	1.9	1.68	1.3	1.9	1	2.1	2.4	0	3.3	0	0	0	0	0	0	4.4	2.5	3.2	3.5	3.9	3.2
S100g	0	0	0	0	0	0	3.2	0	0	0	0	0	0	0	0.9	4.1	5.3	0	0	1.3	2.5	2.6	5	4	6.6	6.1	5.4	5.7	6
Id2	1.2	1.6	1.4	2	2.5	4.5	5.5	6.9	2.38	1.88	1.2	2.1	2.9	4.7	5.9	1.4	2.2	0	0	2.1	2.2	4.2	4.3	3.3	5.3	4.8	5	6.8	5.3
Acaa2	1	1.7	3	2	1	2.8	2.3	2.8	2.55	2.43	2.2	2.8	3.9	2.8	3.1	4.1	3.3	0	0	1.4	0.8	2.7	1.5	3.7	5.8	3.1	5	5.6	5.2
Apoc3	0	0	0	0	0	0	0	0	0	0	0	0	0	0	0	0	0	0	0	0	2.9	0	5.7	1.3	4.6	5.3	4.7	4.9	3.6
Efnb1	0.3	0.1	0	0	0	0	0.1	0.8	0.12	0.15	0.08	0.3	0.3	0.3	0	0	0.5	0	0.8	1.4	1.3	2.7	1.8	3.4	4.7	3	3.8	4.2	5.2
Trf	0.4	0	0.2	0.1	0	0	0.6	0	0.48	0.43	0.28	0.5	0.7	0.9	0.3	0.8	2.7	0	3.8	1.9	2.2	3.8	0.5	4.6	5.7	5.6	2.8	5.2	5.6
Tmem150a	0	1.2	1.7	2	2.3	2.4	2.7	2.7	2.93	2.53	2.15	2	2.9	2.9	3	0	2.6	0	1.2	2.3	3.6	4.6	5.9	5.2	5.8	4.2	5.5	6.3	5.8
Has2	1	0.6	0.3	0.8	1.2	0.7	2	1.9	0.96	0.85	0.7	1	1.3	2.2	2.1	0	0	0	0.7	1.1	1.3	2.1	1.9	3.2	3.2	4.9	3.8	4.7	3.1
Dpp7	0.5	1.2	1	1.5	2	1.9	3.1	0.4	1.99	1.95	1.88	2.1	2.1	2.3	1.9	0	0	0	0	1.3	1.5	2.5	3	3.8	5.2	3.2	3	4	4.5
Xlr3a	1.7	1.8	0.6	1.3	2	1.4	2.2	2.4	2.42	2	1.7	1.4	1.8	0.9	2.4	0	1.9	1.3	2.3	0.7	2.1	0	1.9	3.9	4	4.7	2.3	5.1	5.1
Rnf128	1.4	1.3	1.8	1.6	1.3	1.9	2.4	3.5	0.94	1.25	1.55	1.4	1.7	2.1	2.9	0.8	0	0	0	1.4	1.3	2.8	2.6	3.1	4.3	3.5	3	4.8	5.4
Hsd17b2	0	0	0	0	0	0	0.9	0	0.74	0.38	0	0	0	0	0	0	0	0	0	0	0	0	0	2.3	2.6	2.8	1.7	4	4
Soat2	0	0.2	0.5	0.5	0.4	1	0.2	0.4	0.18	0.13	0.05	0.2	0.2	1	0.5	0.9	4.9	2.1	0	3.1	1.7	4	3.4	4.5	6.6	4.1	4.7	6.3	6.2
Apom	1.2	0.7	0.8	0.4	0	0.6	0	0.6	2.09	2.05	1.75	2.8	2.3	2.7	0	5.7	6	4.8	6.4	5.6	7.3	6.4	8.1	8	9.8	8.5	8.1	9.9	10.5
Hnf4a	0.2	0	0	0.1	0.1	0.6	0.9	1.5	0.02	0.08	0.08	0.3	0.1	0.8	0.3	1.8	1	0	1.4	1.5	1.4	2.9	1.3	3.8	4.1	3.4	3.9	5.2	5
Serpinf2	0	0	0	0	0	0	0	0	0	0	0	0	0	0	0	0.9	0	0	1.2	0	0.6	0	0	2.9	3.4	3.5	2	3.4	3.7
Sigirr	0.8	0.9	0.3	0.3	0.2	0	0.7	0.4	1.12	0.7	0.25	0.4	0.3	1.3	0	0	0	2.1	1.5	2	1.8	1.8	2	3.5	4.1	3.5	3.9	4.4	5.6

## Sheet: Supplementary Fig. 2c
Genes	1A	2A	3A	4A	5A	6A	7A	8A	9A	10A	1P	2P	3P	4P	5P	6P	7P	8P	9P	10P	11P	2M	3M	4M	5M	6M	7M	8M	9M	10M	11M	2L	3L	4L	5L	6L	7L	2R	3R	4R	5R	6R	8L	9L	10L	11L	7R	8R	9R
Snx3	7.1252	6.88641	6.83564	6.78336	7.13553	6.32256	6.84433	6.00536	6.50577	6.85228	6.73001	7.32662	7.45518	6.79592	7.22431	7.3199	7.17525	7.17787	7.32417	7.23482	6.55873	4.97988	6.00679	4.82488	6.2167	6.15066	5.65249	5.67384	5.92997	5.25279	6.26493	5.64205	5.71746	5.36925	6.12003	6.11812	5.53791	5.39629	6.33984	5.9561	6.0547	5.73885	5.06081	4.95261	6.39167	4.47672	5.95777	5.39312	4.67633
Cnbp	8.56307	8.45793	8.38866	8.31628	8.04105	7.6331	7.9335	7.33087	7.86927	8.65513	7.75319	8.08384	8.43376	8.41513	8.66896	8.7249	8.92051	8.8406	8.64705	8.5343	8.10296	5.37248	6.34822	7.37698	7.89366	8.42844	7.9156	7.75057	8.37859	7.20854	7.83578	6.94511	7.06118	6.81205	7.13306	7.11985	7.08031	6.96601	7.04182	7.32547	7.53232	7.1471	6.64784	6.59727	6.75004	6.5535	7.67934	6.70535	6.76466
Cct8	7.99154	7.91862	7.849	7.7767	7.55554	7.24687	7.15342	7.02096	6.94914	7.92032	7.4267	7.437	8.1733	7.89512	8.08835	8.13795	8.20369	8.08164	7.98485	7.99796	7.29398	5.27073	6.46634	6.9828	7.46641	7.7208	7.42102	7.53612	7.69915	7.34544	6.99045	6.62025	6.47514	6.86893	6.49119	6.82662	6.67775	6.62755	6.71672	6.96471	6.80886	6.35717	6.27706	5.36044	6.53655	5.10638	7.28093	6.32716	6.57948
Eif2s1	6.67482	6.79166	6.5398	6.24435	6.07065	5.60465	5.84857	5.70512	5.91574	6.93871	6.1613	5.96798	6.55893	6.37156	6.82391	6.85727	6.73629	6.74159	6.66469	6.74446	5.85905	4.45502	5.1997	5.5945	5.53814	6.42147	6.26174	5.86058	6.37386	5.32596	5.84275	4.48653	4.87632	5.39582	5.03832	5.22268	5.51964	5.00592	5.03305	5.7276	5.37468	4.88763	4.81911	4.95427	5.27398	4.18838	5.41403	5.33598	4.65401
Eno1	9.74433	8.96208	9.21262	9.4348	8.46408	7.6348	8.91346	6.98249	8.13644	9.42266	8.99782	9.63157	9.68468	9.51204	9.8325	10.3778	10.3125	9.99394	9.74201	9.47508	8.83613	3.68871	4.8496	8.052	8.57517	8.52542	8.46377	8.13142	8.73181	7.75149	9.02354	5.3603	5.21537	4.90286	7.39986	7.42796	7.4679	5.74072	6.6556	7.30748	8.10604	7.22536	6.28082	5.96085	7.34424	2.97215	7.96492	7.41224	6.08128
Morf4l2	7.20461	7.67499	7.323	6.88634	6.70332	6.28817	6.30132	5.71187	6.85159	7.35057	6.96997	7.30814	7.45077	7.23166	7.55745	7.51839	7.84801	7.71002	7.64355	7.65515	6.7051	4.69917	4.93823	5.7828	5.84406	6.12447	6.25087	6.66882	7.14895	6.13493	5.95129	5.9305	6.20176	5.81228	6.34467	5.9862	6.24273	5.31529	6.13606	5.70586	6.40638	6.1875	5.80989	6.48308	6.19909	6.50907	6.68549	6.23811	6.18691
Eif2b1	5.77262	5.88472	5.4049	4.75634	4.90604	4.97118	5.89713	4.44986	5.52673	5.27452	5.08386	5.18755	4.93277	5.66532	5.65459	5.91167	5.73464	5.41705	6.00981	5.72808	5.46199	3.35179	1.98687	4.2742	5.15388	4.9422	5.08465	4.69659	5.21938	4.5585	4.89547	3.93184	3.68254	3.68501	3.70826	4.29931	3.59191	4.50936	5.07607	4.95056	5.3693	3.84725	4.10608	3.49542	3.67218	2.37393	4.96211	3.87118	4.58763
Gcat	4.81243	4.46159	5.01726	5.44826	4.55201	4.88631	3.63513	5.19058	5.00129	4.53539	4.4169	5.34559	5.60282	5.20014	5.19322	5.36474	5.15051	4.60121	4.43127	5.01258	4.38353	1.63486	1.19862	3.6855	4.67608	3.74422	3.302	3.53534	3.38316	1.7396	3.90033	4.75901	2.27587	3.28869	4.083	3.9869	3.2264	2.60474	4.19537	4.40373	4.03139	5.54001	1.41866	2.41747	3.51231	1.82221	5.43187	1.87828	4.8613
Snrpa1	7.46946	6.74895	7.15428	7.4911	6.98175	6.63922	7.49543	6.46112	6.72224	7.38218	7.07574	7.63387	7.03182	7.09891	7.10644	7.42499	7.60498	7.68293	7.57388	7.35929	7.16081	4.64738	5.27474	6.319	6.82483	7.58857	6.88988	7.19225	7.24308	6.38501	6.84108	5.80959	5.13289	5.5831	6.24191	6.34289	6.62203	5.01373	6.55752	6.80639	6.52632	6.42137	5.60758	6.01103	6.51782	5.61117	6.93074	6.16939	6.10494
Car4	9.02076	8.459	8.85005	9.18393	8.72985	8.72604	9.50274	8.51375	8.83726	9.61529	10.1348	10.5321	10.4328	9.66762	9.48535	9.08047	9.3458	8.56479	8.5031	8.86555	7.24608	7.35257	7.63812	7.71526	7.54576	8.2812	8.08163	7.73988	7.66167	7.51586	8.07874	6.91768	7.54209	8.06486	8.47216	8.30983	8.51301	7.7075	7.15061	8.68741	8.7489	8.51722	8.34155	7.58536	8.45119	5.48035	8.71174	8.25403	7.38222
Hrsp12	5.91537	5.34438	5.59473	5.81498	5.39734	5.20059	4.08302	5.38905	6.06229	6.02814	5.36945	6.06955	5.67043	5.38008	5.75826	5.59335	6.00324	5.45633	5.86683	6.10187	5.85925	1.00516	4.47215	4.60325	4.72555	5.40497	5.00586	5.32563	5.57285	5.08366	5.05639	4.37001	4.97327	4.77749	4.67372	3.96944	5.84394	2.29964	4.12004	4.33609	5.12709	4.92396	3.50192	3.65891	2.85018	0.618018	4.39868	4.78489	4.16648
Rpe	3.27506	4.47902	3.89461	2.99242	2.65548	3.19617	2.92791	2.91745	3.62859	3.79285	3.36431	3.65589	2.73911	3.12751	4.024	3.50063	3.12717	3.85266	3.58783	3.85058	3.02048	1.00408	0.776273	3.1661	2.6682	3.81076	3.68637	1.97855	3.36593	2.65401	2.88171	2.95246	3.18359	1.84152	2.00234	3.03295	1.59449	2.79849	2.39445	3.16906	3.03294	2.76233	2.96113	0.919548	2.62159	0.104733	1.30792	2.06412	3.15121
Tra2b	7.34795	7.32727	7.06927	6.76768	6.90296	6.61749	6.19352	5.97918	6.11814	7.25059	6.26388	7.0387	7.04706	6.71053	7.25984	7.06927	6.86918	7.19939	7.30932	6.92999	7.0027	3.2631	5.99954	5.6186	6.23871	6.51786	6.89105	6.40598	6.76154	6.28436	6.19894	5.17337	5.92539	5.42762	5.70658	5.19194	6.13401	5.38186	5.84034	5.45655	5.97155	5.61575	5.47732	5.11028	5.61077	4.83736	6.03751	6.07684	5.58739
Hnrnpk	8.27094	7.76008	7.81514	7.86879	7.33994	7.12445	6.68447	6.83524	6.9245	7.63639	7.73792	8.04944	8.24857	7.59969	8.1211	8.14279	8.2441	8.08318	7.91646	7.74336	7.23693	4.98689	6.07997	6.7035	7.34697	7.52364	7.50704	7.21412	7.44595	7.17233	6.95189	6.52911	6.50064	5.92329	6.24034	6.65163	6.75218	6.91896	6.35636	6.23068	6.89977	6.16907	6.13656	6.00595	6.49284	6.25948	6.44146	6.25128	6.36271
Nsfl1c	6.55846	6.47226	6.47247	6.47269	6.46744	5.88856	6.95937	5.81961	6.28454	6.76287	6.33447	6.59608	6.72699	6.75949	7.00479	6.79057	7.04219	6.8928	6.92571	6.63404	6.58864	5.12781	5.51072	5.86123	6.33325	6.08065	6.38999	6.16852	6.79261	5.75229	5.66435	5.02611	4.83118	5.70718	5.50609	5.11667	5.77222	4.44212	5.41324	5.52996	5.94266	5.52842	4.70721	4.94967	5.21682	4.376	5.4618	5.88289	5.31945
Timm50	6.63355	6.12221	6.47109	6.77457	6.00133	6.03784	6.87516	4.4929	6.16489	5.99261	6.47222	5.90598	6.41515	6.86052	6.70377	7.12781	7.07788	6.8102	7.23864	6.07681	5.89233	3.54458	6.30091	5.94467	6.09378	6.11876	6.07736	5.93467	6.33385	6.05387	6.51676	3.88254	5.89436	5.35499	6.0592	5.32113	5.36698	4.21079	5.1308	6.3521	5.56105	5.07715	5.22676	4.46555	4.18147	3.65446	6.36065	5.07294	5.25269
Txnl1	6.12339	6.16543	5.84427	5.46153	5.30303	5.32841	5.40924	4.4498	5.58176	5.78935	5.54366	5.98242	5.94725	5.33314	5.75312	5.9285	6.12073	5.8611	6.06057	5.78159	5.36812	3.05114	5.9072	4.86409	5.0742	5.56279	5.56877	5.61239	5.50933	5.09239	4.8575	3.87719	3.78386	4.89411	4.21891	4.58863	4.73348	4.2562	4.45397	5.04057	4.1997	4.54756	4.75889	5.05202	5.47495	3.65969	5.34384	4.86763	3.95726
As3mt	1.97812	3.39694	3.17331	2.90811	1.21707	2.4362	3.32951	0.577953	2.3056	2.81822	3.44797	3.16929	3.74836	3.50524	3.95428	3.3403	3.06035	4.05041	4.29921	4.21132	2.28254	0.020791	0.788461	2.29124	2.90267	2.03621	2.25446	2.59879	1.97596	2.81864	2.36821	1.62041	2.79421	2.48742	1.5009	1.22928	2.9806	0.144137	0.0132964	1.93238	3.53265	0.0537944	2.43133	3.63667	2.60761	0.0132964	3.89536	0.150846	0.0132964
Coq7	6.86977	6.58258	6.48687	6.38732	6.83561	6.98828	7.1531	6.0918	7.11978	7.11576	6.52479	6.73867	7.42378	6.93031	7.53533	7.33305	7.10755	6.88324	6.70026	6.39219	6.02588	3.90633	6.04813	5.93618	6.68017	6.50907	6.61552	6.76829	6.91123	5.83469	6.37852	6.40529	5.41954	5.46256	5.28065	5.75516	5.48795	6.28233	6.58193	6.45946	6.76155	5.78606	4.79917	4.64372	6.14531	4.58332	5.47843	4.51253	5.062
Atp6v1e1	6.42029	5.48915	6.06835	6.52319	6.51096	5.86687	5.16064	5.94713	6.32892	6.5749	6.13666	6.24385	6.63131	5.96949	6.62588	6.55421	6.81807	6.76241	6.65792	5.91187	5.91003	3.53699	4.44828	5.85108	5.70646	5.69204	5.51235	5.66936	5.81877	5.34589	5.93726	5.48889	6.89653	5.39287	4.90289	5.756	5.30942	4.22515	5.6802	5.64161	5.89562	4.3978	4.82249	5.29153	6.48253	5.37536	4.623	5.33961	4.30542
Yif1a	4.51784	4.8176	4.548	4.22097	4.24978	3.73199	4.06411	2.76558	3.82646	3.82306	4.6485	5.07604	5.3245	5.02638	5.19423	5.45287	5.4336	5.18673	5.10237	5.11584	3.47338	0.964484	0.545581	2.69828	1.32186	4.83482	4.47585	4.48027	4.45119	3.30395	4.2165	3.99622	4.33008	4.73193	4.49086	4.12118	4.00216	2.52037	4.38976	3.68182	4.41083	3.43958	0.654902	4.3933	2.96415	0	2.92229	4.29445	4.19129
Adh5	7.26735	6.81764	6.64149	6.451	6.07401	6.22737	6.63367	5.65135	6.02887	7.14036	6.69431	6.66849	6.76317	7.16459	7.11774	7.3541	6.96797	7.49245	7.53084	6.40328	6.40242	2.81051	5.4725	5.32432	5.96971	6.78062	6.59186	6.47402	6.71753	6.52584	6.67802	5.43879	5.69621	4.22856	5.87938	5.66874	5.82598	4.29423	5.49251	5.75233	5.55257	5.63682	4.68546	4.84046	5.98776	5.4023	7.3364	5.56595	5.4506
Psmd14	6.98351	6.91075	6.74312	6.55823	6.04666	6.56228	5.72429	5.64871	6.76482	6.73298	6.20669	6.14797	6.60652	6.32434	6.50459	6.9877	6.96237	6.94146	6.97946	6.88697	6.81622	3.18816	5.64626	5.69076	5.64783	6.36569	6.13451	6.52415	6.52498	6.06732	5.78873	5.79641	5.76026	4.27014	5.10877	5.55067	5.42219	5.46825	5.84362	5.01176	5.23385	5.73751	3.94512	4.4164	6.13182	5.23066	6.21648	5.59968	5.04757
Pdcd6	6.43221	6.25461	5.96401	5.61978	5.54366	5.83403	6.40276	5.11523	6.20053	6.20493	6.07143	6.14612	6.17252	6.29783	6.6122	6.42533	7.00922	6.4272	6.4749	6.59583	5.11359	1.32504	5.94894	5.76612	5.61047	5.69422	5.41066	5.94764	6.09925	5.05647	5.3692	4.2013	5.77984	4.50063	5.51923	4.92434	4.37539	3.70348	5.08539	5.55479	5.94875	5.28559	4.34401	4.11142	5.2998	3.65446	6.19606	3.10832	5.00919
Paip2	8.07482	7.59864	7.70204	7.80091	7.18371	7.22552	7.80415	6.34215	6.79565	7.16264	6.95417	7.83679	7.61065	7.79983	7.55518	7.78662	7.79414	7.44832	7.50405	7.62696	6.15052	4.408	6.05041	6.08757	6.84492	7.66092	7.24921	7.11276	7.43657	6.54573	6.75346	5.12349	6.71352	6.67819	6.42782	6.17421	6.42203	6.85547	5.99176	6.82136	6.50697	6.31771	5.10151	5.65918	6.95113	5.68125	6.00833	6.2129	5.52229
Calm2	9.83363	9.76864	9.69923	9.62694	9.77602	9.32771	9.88233	9.02728	9.49037	10.0427	9.17524	9.38381	9.66599	9.60591	9.40538	9.32096	9.45693	9.2337	9.28842	8.98054	8.50367	7.81442	7.75734	8.29265	8.69889	9.25497	9.19963	9.08328	9.01125	8.43401	8.66222	8.39508	8.34159	8.30961	8.33706	8.24943	8.79239	8.2557	8.88533	8.46942	8.79623	8.51042	7.68613	8.11956	8.46794	6.93265	8.98984	8.20048	8.21798
Ccnb2	6.41313	6.59071	6.71109	6.82405	4.99137	4.82421	4.64045	5.09162	5.71864	6.02497	6.37252	6.20242	6.54624	6.4937	6.72232	6.49241	6.76044	6.23882	6.65178	5.87229	6.36813	3.54826	4.35807	5.11978	5.67367	6.42821	5.59218	6.02128	5.92323	4.57384	5.65762	3.80746	3.7505	3.41905	4.84125	5.21936	5.31667	4.28441	4.39898	4.58066	5.36662	4.68616	4.42311	4.10121	4.18686	3.50402	5.60079	4.61156	4.52575
Gcsh	6.9531	7.61492	7.27972	6.88939	6.88595	6.92774	7.31355	6.28915	7.48078	6.86161	6.20192	6.74003	7.65844	7.58264	7.61114	7.88294	7.06212	7.52624	7.86099	7.31784	5.97012	4.13286	4.85288	6.26993	5.55458	7.00698	6.59201	5.94372	6.63796	5.83485	6.39345	5.104	6.15619	7.64853	5.87723	6.20287	6.07879	5.6482	7.56291	6.14286	6.65433	5.58694	5.03791	5.50225	6.1927	3.79837	6.93432	5.84573	6.44261
Arl1	5.27336	5.26467	5.17865	5.08682	4.94764	4.10482	3.57261	2.72162	4.91243	4.81453	5.03844	4.85952	4.96794	5.56395	5.4922	5.35159	5.03565	5.15874	5.16138	5.30495	4.97956	0.0948304	4.60399	2.78418	4.02807	4.05996	4.01336	3.38472	3.6202	4.50777	4.58222	2.93316	5.14337	3.25144	3.50341	2.70589	2.44113	0.633098	2.87398	3.53216	4.76802	4.05727	2.8011	3.26343	1.19113	0.10083	4.18542	3.78156	0.656348
Vdac3	7.27415	7.18866	6.90257	6.57128	6.39846	5.8389	6.18195	5.79444	6.94415	7.0744	6.38591	7.03302	7.5655	7.28026	7.61061	7.27639	7.70833	7.67059	7.52753	7.1221	6.47468	5.05617	5.70796	6.09895	6.95815	6.91273	6.6343	6.33329	6.7558	6.4327	6.49419	5.34645	4.7275	5.77561	5.76306	5.06364	6.21051	6.46167	5.64414	5.43141	6.02216	6.44158	5.51044	4.81816	6.26336	3.24858	7.88292	5.30869	5.27559
Cops4	6.57583	6.17663	6.41238	6.62282	5.7381	5.75104	5.07433	5.53329	5.76215	6.21042	5.77122	5.83248	6.52342	6.55697	6.58895	6.60165	7.05177	6.88155	6.7459	6.42878	5.92425	3.01138	5.63693	5.1143	5.5937	6.35963	6.057	5.66464	6.39176	5.69344	6.03238	3.98152	4.31378	4.42054	5.00159	5.31255	5.24611	4.13405	4.46656	4.58888	5.80515	5.19828	4.26567	4.24222	5.5198	3.6187	5.7544	5.51834	4.76133
Commd3	5.18004	4.64037	4.55543	4.4642	4.44821	3.86	5.76963	4.20068	3.65408	5.30157	6.10725	6.45987	6.50693	5.84407	6.56666	6.56813	6.53693	6.65267	5.88251	6.34792	6.30035	3.3876	3.50313	4.94253	4.72425	4.45495	5.3003	4.40225	5.38968	2.66047	4.88622	2.09135	4.25196	1.42802	3.85613	3.56217	3.67588	4.94026	3.41677	5.60426	4.95075	4.77481	3.99102	1.2549	5.55421	1.55819	6.23786	3.26712	4.16462
Aamp	5.85167	5.80197	6.26705	6.64088	6.20211	6.03766	5.90839	5.39455	6.01917	6.57114	5.92518	6.00497	6.62789	6.62132	6.46347	6.84633	7.10543	6.49592	6.71187	6.45219	5.55551	2.2618	5.74457	5.24251	6.20188	5.9845	5.29361	5.51717	5.59536	5.47001	6.34924	4.83876	4.59245	5.14164	4.49797	5.05821	4.63714	4.9882	5.08019	5.87291	5.70252	5.5945	4.06808	3.153	4.81679	3.23007	6.35633	4.62123	4.74653
Rrp15	6.96923	6.74982	6.65818	6.56262	5.87385	6.33029	5.77269	5.55565	6.1451	6.74776	5.01457	5.96921	6.15288	6.42015	6.82842	6.36728	6.84014	6.93495	6.76553	6.57723	4.9086	1.77878	3.71893	5.23393	5.96963	6.09056	5.95862	6.35501	6.07007	6.05734	6.34197	5.5085	5.05748	2.89222	5.72668	5.51191	5.54417	4.17049	4.94882	5.76769	5.87771	5.61458	5.54343	4.35623	5.1434	3.57167	6.68966	4.49292	4.88362
Phgdh	7.04842	6.63456	7.07227	7.43652	6.3999	7.07599	6.98518	6.47122	6.27609	6.81082	5.04271	5.73056	6.31084	6.60847	6.33174	6.55543	6.90223	6.65888	6.65388	5.87401	5.22897	2.56808	3.48802	5.43305	5.73892	5.94641	5.55958	5.92505	5.4187	4.32778	6.36354	5.41586	5.84313	4.97724	6.20231	5.94573	6.18052	5.87678	5.78606	6.24158	5.97191	5.42643	5.69392	4.35569	4.88071	4.52417	6.15704	5.09331	5.44725
Srsf7	8.06988	7.92312	7.72919	7.51758	7.74636	7.20055	7.6879	7.44059	7.39752	8.32152	7.18948	7.39089	7.77656	7.48192	8.27256	8.00239	8.19404	8.12977	8.02879	8.14805	7.17238	5.42634	6.98083	6.97511	7.65459	7.70774	7.59146	7.15627	7.59789	7.20678	7.64722	5.90748	5.95143	6.34751	6.23988	6.73472	7.01856	6.46248	6.83923	6.61787	7.04914	6.91082	6.46001	6.27811	7.35053	5.52566	7.73455	7.01453	5.86532
Bex4	8.42537	7.7226	7.79756	7.87037	8.51841	8.41266	7.69679	7.64015	8.19816	8.71613	7.74802	8.30961	7.93679	8.62432	7.92605	7.9176	7.96694	8.30588	8.42851	8.69039	8.408	6.65873	7.72446	7.24556	7.5483	7.5139	7.67782	6.94983	6.68301	6.57775	6.99278	6.77046	6.72504	7.17487	7.43547	7.97266	7.6329	7.8641	7.60134	7.27114	8.01535	8.37851	7.67074	5.48845	8.3668	6.8788	7.90734	7.8411	6.76528
Eif4e	6.25975	6.56046	6.22548	5.8146	5.61991	5.41993	6.06351	5.25669	5.96471	6.43703	5.59142	5.51308	6.38155	5.79597	6.48006	6.27452	6.81604	6.59357	6.40478	6.82647	5.98331	4.04769	4.75984	5.56769	6.09781	6.17742	5.9524	5.77329	5.70192	5.98116	5.70422	3.41746	5.18267	4.1807	5.45012	4.80357	5.40843	5.73048	5.43203	5.16142	5.41877	4.95641	5.23968	3.6986	5.39728	5.23519	4.12332	5.51186	4.89152
Psmg1	7.3216	7.60901	7.49514	7.37587	7.20526	7.5856	6.94821	7.41077	6.38265	7.39885	6.66743	6.96149	7.16247	7.15723	7.51799	7.67002	7.50499	7.34307	7.16145	7.41847	7.13224	3.00881	5.59194	6.42427	6.1005	7.17569	6.77079	7.30563	7.06306	6.74021	7.0934	4.86863	4.88992	5.85967	5.11386	6.32763	6.61677	5.97861	5.25863	5.7764	6.25949	6.31899	3.68588	4.3675	5.84576	3.11457	6.14349	5.6847	7.20705
Ahsa1	7.40616	7.20544	7.32224	7.43301	7.26266	6.42067	6.9804	6.50906	6.65297	7.42524	7.10413	7.02553	7.63217	7.74562	7.59923	8.21466	8.20295	8.05028	8.02259	8.17905	7.48766	5.85027	6.7665	6.26395	7.31611	7.27272	7.25803	6.97303	6.9814	6.28539	7.45765	6.12137	6.15411	6.91781	6.92916	6.83525	6.71296	5.71213	6.25023	6.53881	7.253	6.69058	6.47341	6.79254	6.38598	5.85988	6.93111	7.04023	7.08704
Atp6v1d	5.67403	5.86895	5.68727	5.4878	6.4988	5.86151	5.93205	4.23671	4.54893	6.12555	6.30434	5.95307	6.27603	5.1603	5.88509	5.66287	6.01731	5.92865	5.44453	6.0548	5.20042	1.34849	4.31774	4.8462	5.18734	5.32323	5.87987	5.46391	4.97111	4.12881	5.07918	3.58956	4.65019	3.93435	3.83963	4.7451	5.37541	4.66566	4.44746	4.59611	5.01505	5.19801	4.18716	0.0155458	5.57077	3.10326	5.58082	5.88137	4.72908
Wdr18	5.12294	5.12878	5.36998	5.58602	5.46894	5.12236	5.40182	3.00755	4.63914	5.46858	4.59881	4.35478	5.53139	5.26865	5.34593	5.78716	5.68144	5.45863	5.32029	5.88361	5.12013	1.69805	4.89668	4.398	4.49025	5.41009	5.16666	5.30463	4.95877	4.72503	5.70969	5.07735	3.66564	4.27531	4.30921	4.07785	4.44896	4.40105	4.23227	4.68894	4.77905	5.2172	4.49749	3.14447	3.92697	2.31341	4.86222	4.28081	3.83075
Pdcd2l	5.63763	4.93381	5.26791	5.54973	4.41327	5.15193	5.1022	5.27088	4.27297	4.55936	4.381	5.04393	5.02295	5.57058	4.65127	5.14524	5.18384	5.07584	4.85569	4.70287	4.55432	1.31283	3.54942	3.98052	4.38743	3.89534	4.39185	4.94315	5.31241	2.60297	4.9866	2.50143	4.81783	4.32316	2.31115	4.43389	3.44936	3.01883	4.37817	4.25629	4.54538	4.5614	1.24003	3.27039	3.38204	2.68146	3.48267	4.61007	4.64128
Actl6a	6.66829	5.9978	6.05615	6.11289	5.76944	5.46283	5.93256	4.78532	5.89875	5.99189	5.59282	5.74241	6.19568	6.14034	6.32361	6.5383	6.83913	6.63915	6.35893	5.95505	6.09492	3.03563	5.17364	5.74557	5.25368	5.85992	5.73768	5.24237	5.94837	5.54795	5.86379	4.94802	5.32154	3.85986	4.71081	4.30189	4.80782	4.0822	4.94822	4.64398	5.20706	3.96829	5.02055	4.34304	4.51853	4.23141	5.11882	5.04191	5.23635
Bub3	6.71589	7.15074	6.9155	6.64616	6.33956	5.1699	7.30006	5.80559	6.31682	6.75646	6.04323	6.43352	6.58824	6.07199	6.11908	7.08698	7.03208	6.83188	6.75416	6.44131	6.31735	3.33154	5.91218	5.76468	6.26929	6.55492	5.91356	6.46221	6.47287	5.82845	6.2562	3.55036	5.34959	5.21387	5.8102	5.18833	5.54182	4.81393	5.59258	5.18456	5.56223	5.79168	4.4749	4.65649	5.25402	4.24934	6.38296	4.37524	4.69985
Rab11a	5.65689	6.1286	6.10126	6.07351	5.3512	5.23802	5.74896	4.6783	4.43069	4.93116	5.81281	5.91584	6.17914	5.74122	6.03171	5.86569	6.00679	5.72367	5.79027	5.5489	5.42486	3.3594	3.77847	4.61884	4.55752	5.21359	4.74818	4.5713	4.78671	4.65857	4.36075	4.4202	4.96543	4.8921	4.28141	4.11968	5.2262	3.752	4.72518	4.40081	4.60752	4.52355	4.0888	1.98467	2.24416	4.05216	4.77843	5.63312	4.68866
Cox7a2l	6.97346	7.38253	7.26613	7.14476	6.43599	7.0222	6.1452	6.27953	6.46552	7.16178	7.95167	7.81328	7.1413	7.05628	7.00168	6.80828	6.86936	7.0111	6.0392	6.81535	6.1717	2.06959	7.10791	5.96587	7.11274	6.86641	6.87401	6.70826	6.6155	5.9841	6.84164	5.85252	6.78196	5.50163	6.00183	6.24529	5.95808	4.87864	5.65695	5.66901	6.85894	6.21219	5.72897	4.28731	5.93444	4.38253	5.8395	5.09441	5.46907
Gnpda1	4.34243	3.6589	4.01588	4.30857	3.46903	4.36311	3.6325	3.39545	3.15528	5.11556	3.31423	2.63139	3.74367	3.71363	3.9529	3.79165	2.93553	3.80799	4.18394	3.70265	1.53606	1.46729	2.70136	2.33469	2.45668	2.33973	3.42765	3.03312	2.96714	1.06871	2.97607	2.69771	1.15342	2.2782	4.24747	3.34356	2.96691	3.53359	3.99668	3.16521	3.48759	1.68968	2.70474	1.30035	1.8112	0	4.5089	3.40931	2.56061
Hprt	6.02259	6.08371	5.95825	5.82493	6.08891	6.03929	6.32187	5.48349	6.15617	6.21586	5.86455	6.28253	6.31444	6.66402	6.44577	6.25054	7.05159	6.4003	6.85467	6.36656	5.61738	4.78435	3.76741	4.8082	5.44535	5.82247	6.29369	6.30374	6.39723	5.26292	5.89218	5.68504	4.97308	5.53426	4.82244	4.91292	4.88068	4.53789	3.23855	4.94189	4.58874	4.68656	3.77372	1.63173	3.88067	3.90607	5.0069	4.61886	5.18276
Ldha	10.7685	11.2902	10.911	10.4437	10.487	10.3568	10.3832	9.89424	9.95435	10.7728	10.3545	10.5335	11.3564	10.7429	11.2485	11.2417	11.2281	10.8978	10.987	10.7955	10.1825	8.9308	9.89249	10.1481	10.5925	10.9146	10.4686	10.2772	10.6392	10.2699	10.8571	9.17194	9.15047	10.0477	10.2999	9.8076	9.70975	9.61203	10.4708	9.79147	9.92447	9.97111	9.58459	9.51256	9.93837	9.05219	10.5517	9.71634	9.72278
Cxcr2	4.6878	3.38456	4.40128	5.0362	4.48783	4.94723	5.30789	5.43964	5.25913	4.8535	4.1581	5.76469	2.95152	4.39098	4.09972	2.72187	4.31739	4.60203	3.97059	4.91505	4.59717	4.588	5.29849	4.2722	4.67298	6.30158	6.33011	5.58159	5.66763	5.83686	4.93888	5.97473	5.51806	5.45927	4.69639	5.18508	4.84382	4.93717	4.42914	4.89824	4.60249	4.67641	5.55257	6.27603	5.62525	5.89381	6.74647	5.94162	5.72769
Snhg9	2.68286	1.99932	2.09908	2.19417	1.60363	3.94564	2.75982	1.70062	1.76399	4.55476	2.85734	4.71195	1.71639	1.30638	1.27349	1.19878	2.32502	2.02395	4.18392	3.57208	3.74236	2.44689	2.44689	2.44689	2.44689	6.19506	2.44689	2.44689	2.44689	2.44689	2.44689	4.69216	4.18879	2.73094	2.8953	2.54675	2.62786	5.19847	2.89383	2.77581	2.90755	3.40996	3.87709	4.48738	5.01473	5.21831	4.62201	3.59772	5.17694
Plac9a	3.17156	1.84018	2.94952	3.61415	1.83012	4.17853	0.885279	4.16818	4.09048	3.61304	5.5088	3.09902	1.9776	4.3177	1.14535	1.53399	1.87845	3.16519	2.1438	3.537	2.48947	1.24947	1.24947	1.24947	2.82271	4.42559	3.25412	3.30667	2.99454	3.75229	5.20229	4.99278	6.70327	6.05471	3.23486	2.37129	4.41765	3.15427	3.86502	3.50795	4.95468	4.48769	4.10086	1.51356	2.76258	4.35766	3.04584	5.81863	5.24548
Pou3f1	3.47946	3.3531	3.60115	3.80493	3.7703	4.07237	3.8059	3.73337	3.76104	2.92846	2.47119	1.64919	1.15196	2.01381	0.0331496	0.493133	0.588592	0.56081	0.208324	0	0.06484	2.78113	1.54504	1.7604	1.68423	3.69322	2.12222	1.54504	1.98981	1.87009	2.68746	3.76974	3.4679	3.90976	2.61205	3.26498	2.7557	3.80929	3.86579	3.55458	3.13824	2.8962	3.29181	2.76213	1.74288	1.45331	3.06792	2.80587	2.44246
Itgb3	0.419531	0.419531	0.419531	0.419531	0.419531	0.453	0.419531	0.700502	0.419531	0.419531	0.419531	0.419531	0.419531	0.419531	0.4486	0.419531	0.419531	0.419531	0.419531	0.419531	0.419531	0	1.86364	0.357216	0	0	0	0.648263	0.26944	0	0.446278	1.00727	0.459507	0.419531	0.419531	0.894088	0.419531	0.419531	0.4527	0.419531	0.419531	0.419531	0.419531	0.584767	0.419531	0.419531	0.419531	0.419531	0.419531
Zmynd8	5.00728	4.31709	4.74717	5.09915	4.626	5.22259	4.90209	5.38368	5.10518	5.10302	4.8715	6.15677	4.02894	4.83177	4.71582	4.38636	4.79535	4.47943	4.38339	5.21784	4.82007	4.99399	5.37095	4.569	5.00601	6.72619	6.24038	5.62266	5.69967	5.89353	5.44146	6.3445	5.86554	5.23243	5.40419	5.44828	5.16739	5.33938	5.31176	5.34786	5.28727	5.03811	6.08724	6.26879	5.88041	6.28068	6.28081	5.77189	6.12463
D630045J12Rik	1.12558	0.792454	0.626923	0.435904	0.977801	0.698212	0	0.737105	0.348484	0.575132	1.18229	0.806574	0.812997	0.922744	0.584507	0.960247	1.08004	0.721264	1.04994	1.25598	0.782376	0.775531	0.374728	0.471718	1.18913	1.77112	0.878454	0.857909	1.14893	0.901172	1.95667	0.171757	1.49066	1.37747	0.933466	0.658657	1.03839	0.345634	0.542501	1.17494	1.44849	1.17171	1.60088	1.72779	1.71857	2.13321	1.84897	1.68521	1.31304
Zbed6	0.931834	0.229877	0.334266	0.431658	1.31348	0	1.00631	1.29423	2.14627	1.20161	0.971623	1.25668	1.3689	2.34931	0.932002	0.783248	1.22643	1.57393	0.990794	1.06228	1.07147	1.28091	2.76465	1.3298	2.67163	1.42891	1.059	1.67385	1.83512	1.08517	0.606014	1.25524	0.401041	0.328388	1.75587	1.65658	0.880166	1.485	1.09665	2.05537	1.30506	1.21643	1.29802	1.98231	2.28805	1.14486	2.33459	2.08273	1.84917
Slc10a7	1.74264	0.688956	1.15332	1.49533	2.33372	1.28612	2.21409	1.14021	0.0806648	1.38858	1.15462	0.619921	0.343544	0.947972	0	0.277104	0	1.32272	0	0	0	2.41362	0.318534	2.16105	1.81365	1.33022	0.318534	1.31793	0.318534	0.318534	0.546745	1.26281	1.02905	0.896435	0.0656108	0.0804001	0.166637	1.67989	1.83491	2.31201	0.436611	1.04878	0.422738	2.95858	1.80287	0.50695	2.11401	1.38539	2.16474
Phkg1	2.39096	1.38318	1.65419	1.88558	2.23888	2.23156	2.62863	2.42067	2.60514	1.51646	2.34259	2.82194	1.26078	1.6992	1.52854	0.960207	1.75778	1.62729	1.64336	1.86752	2.00975	2.55957	1.45511	1.16149	2.60325	2.55671	2.96289	2.7515	1.9116	3.19808	2.13337	3.22441	2.76832	1.95226	2.42583	2.60138	2.2408	2.76568	2.0883	2.34308	2.00722	1.80882	2.923	3.53623	2.98966	3.00122	3.48194	3.1929	2.80436
Plod2	3.47731	4.01281	3.26258	2.25655	1.84495	1.50487	3.50704	3.39066	2.35342	1.83691	1.10353	2.53635	2.28576	3.25974	3.1142	2.10836	1.39172	1.46697	1.54646	1.29941	2.65319	0.717825	1.39482	0.814202	1.0932	1.93751	1.88367	1.67688	1.42511	2.27732	1.74655	3.58849	4.34964	3.30015	2.20428	2.95572	2.18933	3.65468	2.05864	2.52574	1.43544	3.4726	2.75824	3.36518	3.60471	2.77719	1.679	2.45645	2.07252
Pbld1	4.48008	3.70696	4.30503	4.75605	4.47486	5.21793	4.95782	5.34293	5.11736	4.70798	4.02022	5.9645	2.91398	4.16541	3.84438	3.03208	4.41045	4.62893	3.7046	4.88457	4.57312	4.33743	5.22445	4.03598	4.52224	6.3965	6.15708	5.48859	5.65191	5.68579	5.21732	6.03827	5.64593	5.2621	4.87153	5.22863	4.85288	4.83182	4.76837	4.9851	4.48438	4.72553	5.65284	6.12193	5.59513	5.80816	6.69369	5.89554	5.64776
Gm5531	2.52753	1.60054	2.21973	2.67962	2.24182	2.61829	3.3998	2.86037	3.08568	2.63393	2.25457	3.74613	1.25793	1.767	1.92081	1.20151	2.07206	2.62764	1.82579	2.55384	2.84116	3.16029	3.17586	2.03477	2.16337	3.79723	3.86078	3.3463	3.5208	4.01127	2.99428	3.79837	3.22222	3.07449	2.74134	2.74131	2.55608	2.58852	1.87379	3.13935	2.32263	2.30782	3.78378	4.08016	3.13994	3.61552	4.14432	3.6312	3.05698
Slfn5	2.89936	2.5046	2.86409	3.16516	2.86505	3.1577	3.25816	3.32777	3.50453	3.25092	2.65689	4.24074	2.07459	2.46523	2.26652	1.72003	2.72533	2.95786	2.55081	3.08018	3.10453	3.31084	3.57777	2.68279	3.0844	4.72322	4.69469	4.00077	4.11127	4.21213	3.53702	4.41326	3.89956	3.8262	3.39497	3.49759	3.37904	3.49216	2.99063	3.3708	2.74051	3.09121	4.04865	4.7577	3.83459	4.62218	4.78709	4.0318	3.93061
Loxl2	2.96823	2.1946	2.56978	2.87558	2.9956	3.58804	3.30939	3.29354	3.56339	3.30873	2.62166	4.14281	1.94867	3.05769	2.836	2.37718	3.06415	3.2466	2.86394	3.44923	3.41257	3.21175	3.146	2.21269	2.53729	4.41534	4.22872	3.77547	3.70026	4.06855	2.94265	4.37027	3.82841	3.48621	3.89073	3.26672	3.76755	3.64606	2.91388	3.19413	2.97252	3.68683	3.87182	4.55612	4.37195	5.08153	4.6492	3.94035	4.18787
Tfap2a	0.276439	0.0235679	0.0163881	0.00916559	0.00916559	0.00916559	0.00916559	0.0537167	0.00916559	0.253385	0.00916559	0.00916559	0.00916559	0.135662	0.00916559	0.0605979	0.00916559	0.00916559	0.00916559	0.00916559	0.274523	0	0	0.937334	0	0.155901	0.728736	0	0.195378	0	0	0.00916559	0.00916559	0.1602	0.00916559	0.00916559	0.00916559	0.00916559	0.00916559	0.00916559	0.595061	0.00916559	0.617597	2.1065	0.00916559	0.326234	0.0345758	1.57971	0.00916559
Itga6	2.28978	3.08319	2.93705	2.775	2.18382	2.47406	2.81946	3.01985	1.73055	2.54434	1.53904	0	1.2662	1.47775	1.47829	0.951089	0.91813	1.76214	0.180136	0.249087	0.505418	0.844224	0.844224	1.04686	0.844224	1.18512	1.87148	1.80913	1.82723	0.844224	1.17079	2.07385	3.16091	2.76089	2.53408	2.9128	2.21519	2.9754	1.66218	2.96733	2.78251	2.33817	2.16034	2.24632	1.08741	2.35196	1.63265	2.51599	1.48625
Jph4	1.9608	1.11476	2.05915	2.57403	2.27342	1.77633	2.16137	2.11161	1.82781	1.6639	1.1033	0.634909	0.00332916	0.569631	0	0.305336	0.225106	0.366969	0.0877389	0.00765679	0.311308	0.94199	1.2466	2.08795	0.94199	0.94199	1.56201	0.94199	1.09145	0.94199	0.94199	2.18255	1.62507	1.97304	1.43233	1.3754	1.94636	1.30056	1.68699	1.87309	1.7606	1.62524	2.14592	1.51583	0.928808	0	1.93918	1.75226	1.39803
Nlgn2	1.48429	1.56441	1.69543	1.81513	0.962157	1.90937	1.58834	1.68086	1.77972	2.24316	0.455501	1.03005	1.0275	1.2309	1.11681	1.22729	0	0.738682	1.1489	1.2897	1.55515	1.3145	1.83782	1.73291	0.941585	0.906998	1.85417	1.34013	1.11094	0.896787	1.66945	1.80044	1.527	1.7226	1.96349	1.29265	2.14908	2.2987	1.9866	0.91974	1.84873	1.86523	2.6371	2.32598	1.66794	2.92259	1.26091	1.46868	1.505
Slc7a14	3.62005	2.65406	3.32272	3.79866	3.60909	4.03491	4.30316	4.32869	4.22933	3.86284	3.16815	4.59037	2.09924	3.31129	3.05778	2.14077	3.52925	3.73547	3.1024	4.01622	3.8288	3.88543	4.1958	3.16553	3.64873	5.13556	5.2408	4.59478	4.72072	5.01298	4.09855	4.80372	4.46003	4.52714	3.65506	4.01489	3.94922	3.75908	3.40945	3.87291	3.43205	3.62931	4.65798	5.15149	4.46466	5.06488	5.46755	4.85878	4.52435
B3galt2	0.659938	0	0	0	0.160273	0.239365	0	0	0	0.467749	0.109988	0.294944	0	0	0.00833902	0	0.52059	0.607257	0.293373	0.519807	0	0.127646	0.127646	0.127646	0.127646	0.127646	0.441875	0.127646	0.127646	0.127646	0.127646	0	0	0	0.480927	0.523787	0.208047	0	0.00960616	0	0.454353	0.200872	1.75609	0	0.0313429	0	0.0429695	0	0.611546
Nespas	2.42473	2.45552	2.20801	1.91493	1.03774	2.62235	2.0134	2.15238	2.34779	2.50496	1.7505	1.42316	1.50569	2.04529	1.75447	1.62632	2.39432	2.20572	2.03442	2.06911	1.22467	1.99544	2.91271	1.4894	1.82181	2.10851	2.38644	2.45352	3.2683	2.43208	2.23372	3.12931	2.29506	2.7651	2.75009	2.19066	3.38109	1.71625	2.80987	2.83539	2.87309	2.77221	3.47645	3.09556	2.14218	3.81596	2.76691	3.22121	1.81535
Cyp2e1	1.01933	0.351726	0.920782	1.32168	1.2401	1.0344	1.48146	1.29024	1.47856	1.20853	1.09055	1.75256	0.219095	0.703662	0.782114	0.331402	0.816062	1.0594	0.879704	1.57995	1.25539	1.03025	2.2224	2.29773	0.977468	0.63187	1.02608	1.22837	0.63187	1.04662	1.69832	1.69822	1.33156	1.55817	1.39623	1.27099	1.11183	0.845883	0.448001	1.03289	1.31962	1.22916	1.4338	1.68588	2.03798	2.18174	2.08073	2.25047	2.16068
H2-T23	4.03065	3.58865	4.20333	4.67031	4.37893	4.62462	4.73526	5.06193	4.78103	4.69159	3.99899	5.72914	3.07048	3.94738	3.67519	2.88751	3.84555	4.27419	3.80803	4.60523	4.74969	4.25188	4.77688	3.9473	4.51105	6.56188	6.2987	5.58391	5.73294	6.17484	4.50649	5.99499	5.556	5.10169	4.51796	4.88517	4.5099	5.16218	4.63223	4.42543	4.11571	4.12101	5.58228	6.35063	5.59638	6.06818	6.32953	5.52084	5.5099
Foxi3	0.987689	0	0.422503	0.776787	0.899925	0.670431	0.651241	0.14038	0.590806	1.49899	0.38696	0	0	0.56092	0	0	0	0	0	0	0	0.492497	0.492497	0.492497	0.492497	0.492497	0.492497	0.492497	0.492497	0.492497	0.492497	0.259197	0.35865	1.01379	0.410505	0.186132	0.864729	0.137156	0.763174	0.380225	0.844486	1.07284	0.177362	1.0029	0.290666	2.93947	0.770108	1.27913	1.21443
Xaf1	3.38847	2.60827	3.16125	3.57686	3.13042	4.06212	4.17633	4.04464	4.199	4.01986	3.20445	4.83699	2.17215	3.23082	2.82157	1.79732	3.2271	3.48078	2.96127	3.89784	3.76947	3.65812	4.65551	3.25804	3.19492	5.02651	5.41186	4.70209	4.63121	4.99172	4.0591	4.73162	4.77121	4.36656	3.60686	4.25801	4.1294	4.05138	3.25978	3.92672	3.35935	3.41401	4.60233	5.16403	4.76013	4.96227	5.50488	5.01949	4.80098
Gm9776	0.565074	0.282723	0.486523	0.663966	0.227311	1.08025	0.727045	0.575317	0.154464	0.476545	0.206236	0.460353	0.119435	0.188837	0.227857	0.132625	0.126275	0.225941	0.290553	0.313089	0.354806	0.250797	0.910162	0.250797	0.526181	0.448706	0.701382	0.734123	0.491759	1.18482	0.607754	1.1636	0.755529	0.659286	0.309944	0.278552	0.165592	0.529616	0.324535	0.612946	0.691631	0.801304	0.688918	0.730344	0.645231	2.01219	1.15372	1.53421	0.743315
Lcmt2	3.28976	2.54852	3.17548	3.65346	2.84669	3.66429	3.38236	3.9601	3.88394	3.45654	2.86777	4.48645	2.31739	2.99231	3.24984	2.51213	3.23506	3.50759	2.32119	3.56152	3.94886	3.06683	3.67421	2.7607	3.27354	4.68024	4.62424	3.86925	3.92532	4.3745	4.11073	4.27596	4.08198	4.32156	3.78742	3.85715	3.50102	3.48894	3.93464	3.27856	3.8423	3.32525	4.29127	4.56484	4.65793	4.37907	5.15528	4.69001	4.0054
Pdzd4	1.67577	1.91134	1.81488	1.71087	2.53843	2.20022	2.61844	3.03804	2.06384	1.62476	0.979472	0.809961	0.779391	1.32575	0.916221	0.903804	0.692545	0.526734	0.911134	0.927448	0.65649	3.03749	1.05424	1.98726	1.75969	2.14651	1.60338	2.31235	2.49401	2.84129	2.3131	2.48124	2.55217	2.98436	2.35707	2.18301	1.66914	2.39452	2.60507	2.23948	1.68256	2.41441	2.29375	2.38983	1.72404	2.12464	2.64184	1.59037	2.02103
Stc1	0.804994	0	0.39847	0.79986	0.357502	0.0965567	0	1.27529	0.758369	1.03765	0.458979	0.226138	0.385716	0	0	0.254857	0.252706	0.5055	1.2164	0.398347	1.1044	2.94009	0.366459	0.366459	3.00193	0.366459	0.366459	0.486856	1.87339	2.2095	0.611829	1.35679	0	0	0.842202	1.09997	1.62804	1.27585	0.97225	0	0.0279815	0.552718	2.20333	1.70746	2.04089	0.731794	1.00314	0.578884	2.81625
Snhg3	8.30995	8.11676	7.98669	7.84821	8.54365	8.0579	8.26215	8.22707	8.22061	8.19973	7.71788	7.43513	8.65497	8.30689	8.33739	7.76509	8.08355	8.11645	8.34677	7.78043	8.83193	8.69723	9.45672	8.34888	8.5665	9.36544	9.59102	9.07446	9.40061	8.9539	8.42486	8.88836	9.17875	8.59767	9.49495	8.61476	9.19084	9.32574	9.29594	8.59598	8.58642	8.72663	9.74896	8.82171	8.1729	9.81703	9.3742	9.52675	9.05035
Chrna1	1.90662	0.998316	1.5899	2.03809	1.92189	2.3453	2.40791	2.3882	2.63302	1.9616	1.73519	3.20102	0.740512	1.6749	1.5025	0.816321	1.62979	2.03436	1.45003	2.05107	1.96354	2.22617	2.86129	1.87489	1.90469	3.50836	3.64202	2.90074	3.06696	3.02801	2.29242	3.20249	2.69662	2.49188	2.00484	2.37042	2.65197	2.25476	2.07419	2.63019	1.92468	2.20494	2.66921	3.44665	3.03375	2.8694	3.61152	3.24164	2.80667
Ppp1r16b	1.52813	1.69366	1.65142	1.60788	1.412	1.65142	1.45718	2.25838	1.7084	2.12432	1.80881	2.47918	0.619605	1.22135	1.21381	0.437114	1.38168	1.11852	1.94429	1.96237	2.12199	2.29873	2.65535	2.07699	1.16529	2.91958	2.71488	1.61494	2.517	2.46005	2.00135	2.85749	2.28916	1.9963	1.39311	1.69348	1.6629	2.11286	1.51322	1.55298	1.81136	1.36816	2.12779	3.24024	2.82672	3.33952	2.96485	2.19419	2.86556
Foxo6	0	1.12689	0.683393	0	0	0	0	0	0	0	0	0	0	0	0.330943	0.168884	0.20272	0	0	0	0	0.12811	0.12811	0.12811	0.12811	0.12811	0.92884	0.373364	0.12811	1.29698	0.12811	0	0	0	0	0	0	0.210858	0	0	0	0.949386	0	0.903872	1.04256	2.14184	0	1.0044	0
Wfdc2	6.35705	6.08978	6.35889	6.6009	6.52876	6.90798	5.67093	6.32528	6.99127	6.61629	5.00867	4.23978	4.9404	4.52702	4.46008	4.33957	3.72757	3.57282	4.04233	3.55406	3.89089	5.57411	6.48771	6.11749	4.79196	4.58555	5.97689	5.34252	4.93585	3.07312	5.16403	5.71651	5.94338	6.02557	6.5028	6.3827	5.77283	6.58645	6.81754	6.92842	6.57385	6.81956	6.551	5.56458	5.07308	5.28882	5.43595	6.78261	7.05921
Snord22	5.06369	4.57404	4.92389	5.23703	6.75121	3.21339	5.29346	5.78135	5.27944	0.495046	4.51457	4.99318	4.45686	3.05335	5.73533	4.86971	5.73386	5.53014	4.57006	3.72134	2.91158	4.29037	4.29037	4.29037	4.29037	4.29037	4.29037	4.29037	4.29037	14.793	4.29037	4.59442	4.7303	6.93749	6.40121	7.50733	2.10439	7.53444	4.17105	2.58548	3.73198	6.81924	5.35958	8.67448	6.66515	8.23012	8.83209	5.62142	7.20512
2210039B01Rik	4.4889	3.8281	4.00567	4.16478	4.53168	4.7199	4.46921	4.4062	4.56712	4.0629	4.26938	4.12514	3.29036	4.11725	3.49899	3.32846	3.70855	3.55503	3.3292	3.49999	3.68843	3.17034	5.14813	3.33525	4.20796	4.50941	4.63789	4.8762	4.47318	4.59353	3.886	5.07147	5.02681	5.06888	4.69056	4.65542	4.67732	5.09376	4.78011	4.86355	4.46062	4.82979	4.90817	4.60767	4.44256	4.68282	5.19479	5.38066	4.87291
E130308A19Rik	2.44971	1.66035	1.61392	1.56602	2.17782	1.71744	0.678746	1.9425	1.49451	2.17549	1.63385	2.81417	1.42708	1.53262	1.08554	1.76701	0.982944	1.25718	1.20461	1.7127	0.647173	0.953521	2.59825	1.00204	2.23144	2.3329	2.4544	2.25617	1.43266	2.46366	3.2611	2.14048	2.42026	1.20026	0.473154	1.00493	1.96522	2.61118	2.96914	2.65698	2.31473	2.10939	2.77206	3.50681	1.37777	3.23244	0.474287	1.69876	2.1863
Gm5643	5.29833	5.40022	5.14215	4.83949	5.0945	5.5036	5.86497	6.57301	5.99618	5.47364	5.59269	5.63073	5.35648	5.36441	5.41629	5.32941	5.21994	5.46031	5.45351	5.53126	5.42826	4.64253	5.55581	5.23097	5.7079	6.15426	6.20642	6.00543	6.06293	5.82477	5.02269	6.14089	6.88361	6.79562	6.10217	6.14087	6.83133	6.89071	6.44138	6.36822	5.85718	6.17763	6.8103	5.71318	6.80998	6.62501	5.03542	6.52139	6.69667
Dqx1	1.79485	0.797843	1.10265	1.35562	0.605077	1.72759	2.89303	1.8281	2.28346	2.39368	1.07547	1.06831	0.293447	1.93021	0.896958	0.439986	1.96248	1.34764	0.785548	1.26368	1.38921	2.69951	2.37971	0.856487	2.59949	2.15063	1.89834	2.01277	2.48035	3.13968	2.1418	2.18967	1.60782	1.70946	1.49002	1.21195	1.72344	1.23368	1.44589	2.02561	2.58439	0.542782	2.87217	2.59378	1.90903	1.63936	3.44176	2.55796	2.35655
D7Ertd715e	5.51422	4.69756	4.46746	4.21759	3.58272	5.53004	5.28741	4.21202	3.94157	4.44676	4.30674	3.18779	3.23651	3.45042	3.6342	3.17211	4.15665	3.28812	4.00766	3.0833	2.85103	3.90519	5.60179	5.30931	5.52335	5.57943	5.21592	4.64728	5.2021	4.35129	4.81331	4.99154	5.08258	5.00303	4.82312	4.28421	4.95822	6.81752	5.28512	4.93765	5.22226	4.69567	6.02711	6.1515	4.21316	4.85137	6.05188	5.46301	4.68306
Cxcl12	1.499	2.14542	1.73103	1.11592	2.04205	1.69196	2.00064	2.75311	1.87751	3.57016	1.64559	0.978454	1.56537	2.4798	1.98959	1.07989	1.61657	1.54662	1.85552	2.18183	2.32045	3.78475	1.4275	1.4275	3.48479	1.82641	1.76489	2.99814	1.76272	1.4275	2.07586	2.13329	1.94792	2.35046	2.3238	2.29665	2.23702	1.45465	2.65334	2.41883	2.35144	3.12075	2.94903	3.22628	3.43567	3.28047	3.78732	3.8274	3.50755
Vmn2r-ps129	2.24879	1.99992	2.29948	2.55352	2.36884	2.6828	2.77147	3.11109	3.09385	2.45432	2.15179	3.18977	1.26603	2.18217	2.29891	1.21897	2.46347	2.63833	2.18423	2.25058	2.39012	2.62216	2.85194	2.19808	2.26634	3.4598	3.68217	3.21945	3.57929	3.80174	3.29006	3.17372	3.59307	3.24312	2.37858	2.98421	3.08365	3.36958	2.93824	3.06317	2.21658	2.45556	3.34301	3.86248	3.6507	4.11103	4.2347	3.60649	3.22965
Ctgf	1.91511	1.19548	0.609275	0	0	0	0	0.124191	3.04847	2.53056	1.48205	2.41837	2.27278	1.19039	0	0.370705	1.24299	0	1.40233	0.705002	0	0.106167	1.0373	0.94465	0.765663	0.106167	0.772969	1.14893	1.50955	0.944228	1.30309	1.24101	2.01996	0	0.446495	3.51559	3.05925	0	0	1.84092	1.23857	1.79714	2.5009	0.0916873	2.51845	3.99836	1.97429	2.88871	2.89883
Elavl3	1.08303	0.484376	1.55547	2.08286	1.9233	2.0859	1.68163	2.18921	1.87446	0.831796	0.435072	0	0.278013	0.479013	0.311841	0.00862961	0.237447	0.412677	0.0393719	0	0.135126	1.00304	1.51485	1.16111	1.20184	1.00304	1.00304	1.25111	1.33636	1.00304	1.00304	1.48102	1.83998	2.47098	1.87374	2.04567	1.63457	0.98319	1.99499	1.91222	2.09602	1.3222	1.32617	2.25169	0.992925	0.367499	2.29559	1.98442	1.67711
Fzd2	2.8595	1.81757	2.39004	2.84323	3.38086	3.42786	2.70774	3.43776	3.97747	2.72403	2.73576	2.11865	2.94201	2.96661	2.39254	2.40702	3.21727	2.49523	2.97427	2.17219	1.25738	3.62522	4.92782	3.33912	4.53232	3.68514	3.87277	3.6042	3.0847	2.53892	3.6394	3.2607	2.78457	4.03938	3.92792	3.8182	3.54813	3.91157	3.19504	3.87242	3.93305	2.87196	3.24218	3.66887	2.54778	4.09742	2.29597	4.51476	3.81678
Gm5860	2.55015	2.16047	2.2722	2.37714	2.44886	3.01479	2.52433	2.77523	2.75346	2.40889	2.26722	2.34253	1.72501	2.30126	1.69581	1.67009	2.0309	1.72957	1.74118	1.58222	1.9681	2.11826	2.44295	2.91616	2.29508	3.19854	3.01165	3.00084	1.62948	2.69837	2.21482	3.36742	3.41998	3.36775	3.00699	2.84489	2.94514	3.56187	3.14622	3.08663	2.97619	2.96665	3.09545	2.96909	2.79975	3.17728	3.51877	3.68856	2.95398
Grik5	0.671339	0.346316	0.531484	0.691016	1.11251	1.50396	1.26353	1.25959	1.32156	0.956109	0.595169	0.503673	0.225414	0.915666	0.525628	0.32884	0	0.0703401	0.409339	0.54351	1.02704	0.732558	0.922303	1.19029	1.45421	0.879059	0.854809	1.10635	1.22815	0.732558	1.00299	2.05747	1.0959	1.19003	1.44329	1.86873	1.38772	1.25756	1.77404	1.75674	0.756255	1.04451	2.06985	1.30121	0.902662	2.32721	1.04278	1.79095	1.76153
Nlrp1a	3.52553	2.9154	3.1838	3.42072	3.63033	3.99969	3.49063	3.86348	3.82884	3.03076	3.41258	3.41197	2.83031	3.48262	2.85366	2.65193	3.02973	3.08745	3.1408	3.12037	3.55482	3.61687	4.03197	3.91401	3.97094	4.31718	4.42652	4.17662	4.12211	4.16201	3.77729	4.42418	4.47678	4.6716	3.91765	4.0701	4.32409	4.7507	4.19948	4.11805	3.7695	4.07194	4.5415	4.11364	3.90367	4.60393	4.66546	4.60934	4.51709
Lars2	7.48798	8.2974	8.39532	8.48819	9.0151	9.05492	8.97371	10.2035	9.36407	9.12771	8.34317	8.10228	7.83633	8.88786	8.02785	7.48365	8.1314	8.31256	8.40535	8.96291	9.43159	11.2664	10.3965	9.50465	9.47243	7.81773	8.46858	8.29679	8.79669	9.39676	9.95284	9.90911	9.96518	10.5956	9.84181	9.7888	9.90728	10.3032	10.2269	9.7542	9.29503	9.59526	10.1808	10.7467	10.4173	11.3678	8.76216	10.0688	10.8363
Mt1	6.37816	6.57813	7.12341	7.55425	7.97889	7.29063	8.39509	7.69899	7.11224	6.15838	11.5346	4.43054	4.06185	5.65461	4.42448	5.00621	3.27251	3.49415	6.75933	7.41121	5.37416	3.92586	1.75517	5.09528	5.48883	4.29974	5.50712	5.5029	4.40958	3.92969	5.77584	9.93608	11.8171	7.03587	6.82873	7.06666	7.08587	4.75068	6.75883	6.39206	8.48001	6.32947	7.31649	5.14893	6.55993	7.01607	7.13275	5.64215	5.74692
Mt2	4.27648	5.64762	5.94033	6.19352	6.72347	6.49235	4.71829	5.41026	7.28066	5.49142	9.12783	4.18344	1.78396	3.49182	3.76062	3.72407	2.88536	1.96302	5.05386	4.77043	2.5313	1.32009	4.38514	4.78617	4.20868	2.04395	2.6584	3.34029	3.70643	1.32009	3.42862	8.39014	10.3217	5.98922	5.33905	5.93938	6.07527	4.61813	4.72899	4.80823	7.45293	5.40899	4.38065	3.64642	2.98349	2.56166	5.54954	3.07036	1.82167
Atp1b1	2.38446	2.38018	3.37035	4.04527	4.251	4.80795	2.80573	4.06113	3.56623	3.36099	3.02695	1.1219	0.322685	2.18801	1.71037	0.969822	2.34468	0	1.7165	2.26634	1.97622	1.19378	0.807025	0.473993	1.47403	2.30401	0.590192	0.713064	1.70648	0.596486	1.39661	4.69448	4.00412	3.1183	2.67668	2.85336	1.24156	2.83745	4.22703	4.50965	3.67967	2.92615	2.77997	1.7546	0	3.01583	1.94603	0	0.926712
Pga5	1.271	1.3841	1.70025	1.99309	1.271	1.271	1.271	1.271	1.271	2.09716	1.271	1.271	1.271	1.271	1.271	1.271	1.271	1.271	4.01537	3.44671	1.271	0	0	1.30189	0	1.57786	0.102592	0	0	0	0	1.271	1.271	1.271	1.271	1.271	1.271	1.271	1.271	1.271	1.271	1.271	1.271	1.271	1.43499	1.271	1.271	1.271	1.271
Pdpn	5.33749	4.61457	4.65914	4.70307	3.98099	5.65767	6.98524	5.67725	4.98287	5.99445	4.8614	4.26458	4.0061	4.68988	4.36728	3.6745	2.74385	3.62988	3.11345	3.55978	4.07404	1.84546	2.90845	3.88995	3.41922	3.51582	3.99367	3.65033	3.1998	2.00554	3.18476	4.59965	5.08806	4.3927	4.74212	5.34062	4.12818	5.18599	5.86085	5.75834	5.18577	4.99316	5.23755	5.88602	3.57719	4.05677	4.10718	5.64494	5.52469
Sparc	5.74901	6.2099	6.48122	6.73079	6.12062	6.9981	6.78745	6.60755	6.98795	6.73325	5.70104	4.72873	3.57965	4.68975	4.68518	4.45256	3.4143	4.17765	3.93762	5.11438	3.68947	2.50799	2.61692	3.78342	4.46635	4.37607	4.02384	4.36685	4.61309	5.07511	5.38254	6.46077	9.1995	6.11189	6.27712	6.04245	5.33025	3.33292	4.38226	6.37811	5.78486	6.21752	5.16688	6.41516	6.49193	6.70075	3.76624	4.67537	4.54907
Trap1a	4.58847	5.59255	5.53599	5.47793	5.09247	2.61895	5.36896	5.99419	3.26286	5.55553	1.80696	0.617962	3.26119	2.95692	1.02637	2.53712	1.09004	1.7803	3.04864	3.79111	3.17382	0.438713	0.438713	1.81786	0.438713	2.44899	2.32652	1.92349	0.438713	0.702736	0.438713	3.10835	4.85945	4.11746	4.14946	3.38063	0	3.57878	2.27834	3.97264	2.94011	4.59555	3.00377	0	4.50091	5.20443	2.35049	4.32177	3.76805
Podxl	4.93964	4.19855	4.46355	4.70199	4.40439	3.90421	4.62745	5.10246	4.99664	4.82045	3.62777	2.73466	2.41395	2.82774	2.51492	0.768945	0.407596	1.35759	2.0416	2.82913	1.24378	1.85914	4.46321	3.103	2.05289	3.4933	2.86335	2.09715	1.70912	1.82772	4.29535	3.72008	3.71788	4.66457	5.19985	5.04843	4.14405	3.79876	3.18471	4.99928	5.22527	5.05042	4.81415	4.52021	4.32904	4.59608	4.8513	4.80798	5.45667
Phf17	2.43845	0.65903	2.1941	3.04926	2.79348	3.36676	2.0842	2.85319	1.91036	1.91941	2.36108	1.28542	1.76171	1.55183	0.376187	0.418151	0.898503	0.278883	1.22147	1.9814	0.759016	0.619873	1.47354	1.13511	1.59102	0.94985	1.57942	1.68434	0.619873	1.0749	1.02538	2.77211	2.93718	2.90136	2.57692	2.76436	2.79017	3.34103	2.1681	1.60117	3.41219	3.05085	2.62753	1.67222	2.33815	1.25264	0.797067	1.48777	1.9932
Cgn	2.43251	3.17636	2.7619	2.22062	1.8036	2.59966	3.73528	1.64544	2.26373	2.19044	1.61908	1.04344	0.231642	0.803596	0.807241	0	0.321604	0.39662	1.15298	0.938163	0	0.232074	0.232074	1.30844	0.232074	0.491298	0.7203	0.468306	0.61226	0.232074	0.778951	2.21526	1.8566	3.32741	1.98762	0.847083	2.02409	0.911901	1.54674	1.51487	2.33135	0	2.1814	1.24257	0.0711516	2.36632	0	0.22196	1.02292
Rhox6	0.921833	0.921833	0.921833	0.921833	0.921833	0.921833	0.921833	0.921833	0.921833	0.921833	0.921833	0.921833	0.921833	0.921833	0.921833	0.921833	0.921833	0.921833	4.42298	0.921833	0.921833	0	0	0	0	0	0	0	0	0	0	0.921833	0.921833	0.921833	0.921833	0.921833	0.921833	0.921833	0.921833	0.921833	0.921833	0.921833	0.921833	0.921833	0.921833	0.921833	0.921833	0.921833	0.921833
Tinagl1	0.700045	0.700045	0.700045	0.700045	0.700045	0.700045	0.700045	0.700045	0.700045	0.700045	4.79988	0.700045	0.98867	0.700045	2.01288	0.757775	0.700045	0.700045	0.778054	3.96204	0.769726	0	0	0	0	0	0	0	0	0	0.531524	3.31999	8.08325	0.700045	0.700045	0.700045	0.700045	0.773817	0.700045	0.700045	4.10492	0.700045	0.700045	0.700045	0.700045	0.700045	0.700045	0.700045	0.955354
Vamp8	6.33993	7.30997	7.04746	6.75874	6.71365	7.42294	7.73966	6.13113	6.46432	7.30298	6.8872	6.05551	6.02789	6.22581	6.69719	6.55246	5.74045	5.31865	5.5141	6.61942	4.60409	4.83204	5.45306	5.47041	5.11681	4.95734	5.43717	5.16906	4.64168	4.75211	5.0903	5.45255	6.88982	6.82764	6.95847	6.29129	5.12782	5.09977	5.97386	6.18761	6.34191	6.78586	5.12414	4.62232	6.32709	4.47757	6.61867	5.78339	3.88302
Aqp8	0.967021	0.967021	0.967021	0.967021	0.967021	0.967021	0.967021	0.967021	0.967021	0.967021	0.967021	0.967021	0.967021	0.967021	0.967021	0.967021	0.967021	0.967021	5.03269	2.45696	0.967021	0	0	0	1.0936	0	0	0	0	0	0	0.967021	0.967021	0.967021	0.967021	0.967021	0.967021	0.967021	0.967021	0.967021	1.11501	0.967021	0.967021	0.967021	0.967021	0.967021	0.967021	0.967021	0.967021
Tmem37	4.31185	3.91802	4.92634	5.59697	4.73249	5.102	5.69893	4.0555	0.628707	4.0504	2.48076	0	3.61747	0	0	1.98853	2.07967	1.90828	4.52154	3.20808	0	0.251108	0.251108	0.251108	2.5028	0.251108	0.251108	1.49468	0.251108	0.251108	0.251108	5.42431	6.716	0	4.9842	0	0	4.28593	4.14404	1.12649	5.30819	3.21861	0	0	3.33032	0	0.393206	0.489645	0
Hkdc1	0.62477	0.62477	0.62477	0.62477	0.62477	0.62477	0.62477	0.62477	0.62477	0.62477	0.678359	0.62477	0.684792	2.31903	0.62477	1.45685	0.62477	0.860279	1.52036	0.62477	0.680402	0	0	0.171396	0.742052	0	0.230692	0	0	0.0306054	0	0.62477	0.62477	0.62477	0.62477	0.62477	0.62477	0.62477	0.679345	0.62477	0.62477	0.62477	0.62477	0.62477	0.62477	0.62477	0.62477	0.62477	0.62477
Srgn	1.40019	1.04644	2.28234	3.0769	1.04644	1.44208	1.04644	1.04644	1.20111	1.04644	8.60479	2.16939	4.27938	1.04644	1.16748	1.04644	1.20083	1.04644	4.06412	2.31929	1.04644	2.49735	0	1.63339	0	1.45191	0.616769	1.47619	0	0.531306	0	9.87943	10.3733	1.04644	1.1739	1.04644	1.04644	1.334	1.04644	1.04644	6.80918	1.04644	1.04644	1.04644	1.19923	1.04644	1.04644	1.04644	1.81506
Pdzd3	0.751896	0.384221	0.384221	0.384221	0.384221	0.384221	1.76049	0.384221	0.384221	2.5702	0.384221	0.384221	0.657705	0.384221	0.384221	0.384221	0.384221	0.384221	0.384221	0.486294	0.384221	0	0	0	0	0	0	0	0	0	0	0.384221	0.384221	0.384221	0.384221	0.384221	0.384221	0.384221	0.384221	0.384221	0.384221	0.384221	0.384221	0.384221	0.384221	0.384221	0.384221	0.384221	0.384221
Ezr	5.29791	3.45145	4.55632	5.31441	4.54298	5.41411	4.65343	5.23126	5.51077	5.11957	3.57277	3.87655	4.38234	4.59811	2.56671	3.79672	1.65544	3.53434	4.05024	3.91838	1.29048	2.59718	4.46541	3.38276	2.3325	3.36266	2.93008	2.77317	2.34932	1.59956	2.16434	3.59194	5.76634	3.66548	4.27964	4.19648	4.03319	3.48436	4.96975	4.23557	4.15005	3.89623	2.10453	4.29428	3.78732	2.6931	4.5266	3.68826	2.31053
Kdelr3	0.72345	6.51355	4.81581	0.72345	3.72854	0.72345	0.72345	0.72345	0.72345	0.952303	3.66612	1.2698	0.72345	3.33782	2.03528	1.86138	0.72345	0.72345	0.72345	0.860834	2.0549	0	0	0	0	0	0	0	0	0	0	0.832256	0.72345	0.72345	0.72345	0.72345	0.72345	0.72345	0.837982	1.98526	0.72345	4.34957	0.72345	0.72345	0.72345	0.72345	0.72345	4.3876	0.72345
Mageb16	0.51632	0.559395	1.6524	2.34163	0.51632	0.628858	0.51632	0.51632	0.640916	0.51632	0.51632	0.51632	0.51632	0.51632	1.35839	0.785032	0.867372	0.51632	1.17205	0.51632	0.51632	0	0	0	0	0	0	0.688749	0.12195	0	0	0.51632	4.37618	0.51632	0.51632	0.51632	0.581756	0.51632	0.572569	0.51632	4.20487	2.57496	0.651457	4.7573	0.51632	0.51632	0.51632	0.701904	0.51632
2610528J11Rik	3.64579	5.08969	5.60673	6.01018	5.61137	4.66235	5.80425	3.42772	5.03535	5.40036	2.66796	1.82516	1.5887	0	0	2.01876	0	1.35975	2.74832	3.54649	0	1.64547	0.623614	0.623614	3.26661	1.03374	0.971342	1.70343	0.623614	0.623614	0.623614	2.91326	5.13011	4.65249	4.62712	4.78392	4.10936	3.51003	4.56885	4.61745	2.30246	5.06191	0.0950754	0	1.94777	2.43423	4.73118	5.0117	0
Cd63	7.02364	6.87674	6.71176	6.53343	6.79668	6.87472	5.69579	6.85784	6.71049	6.50872	8.7221	6.50246	6.55881	6.53808	6.45792	6.24139	6.94293	6.61486	7.35637	6.97116	6.03868	2.62029	5.43707	5.17363	5.66252	5.89417	5.81804	5.16458	5.60551	5.80042	6.34859	8.9839	10.5453	6.19189	6.51099	5.18453	5.36971	7.6865	6.41994	7.29155	8.2554	7.06649	6.86113	5.27018	5.2557	1.51848	6.83689	6.57515	3.7042
Acp5	3.60632	3.0276	2.86805	2.69379	0.435678	4.06897	3.79844	3.70099	3.40043	3.4362	3.21309	2.17368	1.02072	0	0	1.19992	2.32585	1.25682	2.19842	1.75882	0	0.148804	0.148804	0.148804	0.148804	1.24663	0.148804	0.589849	0.148804	0.753633	0.148804	0	2.91603	1.14523	0	3.72185	2.46041	0.593239	0	0.350411	4.72266	1.60962	1.25283	0	0.212531	0	0	1.36227	0
Gpr116	0.34952	0.34952	0.395294	0.440546	0.41704	0.34952	0.34952	0.34952	0.34952	0.34952	0.34952	0.34952	0.34952	0.34952	0.34952	0.458499	0.34952	0.34952	0.34952	0.628942	0.34952	0.262431	0.652478	0.203477	0	0	0	0	0	0.372242	0	0.34952	1.17967	0.561242	0.34952	0.34952	0.34952	0.419711	0.562282	0.34952	0.444401	0.556377	0.34952	0.34952	0.37378	0.34952	0.34952	0.34952	0.34952
Col4a1	2.21472	1.32756	2.71266	3.66022	0	4.31384	3.68306	2.34875	4.07015	4.22768	2.5804	2.45651	2.76358	2.98752	2.6916	2.51544	4.39648	3.12216	2.69784	3.94294	0.43556	0.761742	2.13721	1.58673	2.55964	1.81467	2.0358	1.98901	2.18333	2.30648	2.44975	5.22925	5.46665	4.62135	1.76767	3.84802	0.57126	1.99731	2.63259	3.3291	3.22783	3.49321	3.34934	3.5303	2.40522	1.36818	5.54288	2.61606	4.02808
Nxf7	0.57938	2.55605	1.70518	0.57938	0.57938	0.57938	0.57938	0.57938	0.57938	0.57938	0.57938	0.57938	0.57938	0.57938	0.57938	0.57938	0.57938	0.57938	2.85527	4.22114	0.57938	0	0	0.571096	0	0	0	0	0	0	0.478789	0.57938	0.57938	0.57938	0.57938	0.57938	0.57938	0.57938	0.57938	0.57938	0.57938	0.57938	0.57938	0.57938	0.57938	0.57938	0.57938	0.57938	0.57938
Lima1	0.791475	0.17282	0.857658	1.34559	2.35221	3.25275	0.792601	3.10133	1.55216	2.45682	0.545411	1.25942	0	2.22778	0	0.510319	0	0.926953	1.34057	1.61637	0	0.13302	1.14415	0.323003	0.13302	1.03609	0.675972	0.548314	0.13302	0.478409	1.36322	2.24821	2.49999	1.15325	1.87909	1.35663	0.606662	1.28377	3.26493	0.314257	2.48219	0.275611	1.44165	0.706006	1.06681	0	3.03383	1.94045	1.7113
Prl3d3	1.64054	1.64054	1.64054	1.64054	1.64054	1.64054	1.64054	1.64054	1.64054	1.64054	1.64054	1.64054	1.64054	1.64054	1.64054	1.64054	1.64054	1.9942	1.64054	1.64054	1.64054	0.0258639	0	0.8118	0.164418	0	0	0	0	0	0	1.64054	1.64054	1.64054	1.64054	1.64054	1.64054	1.64054	1.64054	1.64054	1.64054	1.64054	1.64054	1.64054	1.64054	1.64054	1.64054	1.64054	1.64054
Gsn	1.34639	2.35328	1.63228	0.216465	0.216465	0.359603	0.216465	0.216465	0.216465	0.246253	3.01524	0.216465	1.64397	0.216465	1.45722	0.265479	0.489893	1.4736	0.549108	1.25818	0.745811	0.465529	0	0.72491	0	0	0.369229	0	0.684126	0	0	4.09688	6.3939	0.216465	0.270116	0.216465	0.216465	2.46501	1.74496	0.216465	4.59177	0.216465	0.216465	0.216465	0.28091	0.216465	0.216465	0.773851	1.48643
Fxyd3	0.875278	0.875278	0.875278	0.875278	0.875278	0.875278	0.875278	0.875278	0.875278	0.875278	0.875278	0.875278	0.875278	0.875278	0.875278	0.875278	0.875278	0.875278	0.875278	0.875278	0.875278	0	0	0	0	0	0	0	0	0	0	0.875278	0.875278	0.875278	0.875278	0.875278	0.875278	0.875278	0.875278	0.875278	0.875278	0.875278	0.875278	0.875278	0.875278	0.875278	0.875278	0.875278	0.875278
Dpp4	0.475	0.475	0.594612	0.710269	2.50075	0.475	0.475	2.20123	0.475	0.475	0.855017	0.475	0.741499	1.17376	0.93873	0.513721	0.475	0.509549	1.54991	4.00451	1.22274	0.189679	0	0	1.0481	0	0	0	0.0906901	0	0.482446	0.5342	2.1586	0.475	0.475	0.475	0.475	0.475	0.475	0.475	1.80881	0.475	0.475	0.475	0.475	0.475	0.475	0.545874	0.475
Nid1	0.684961	0.684961	0.698892	0.712767	0.684961	0.711769	0.894608	0.684961	0.91607	0.684961	2.35735	0.684961	0.910681	0.904449	3.19593	0.816398	1.13168	2.32465	0.684961	3.28025	0.684961	0	0.137758	0	0	0	0.420549	0.27592	0	0.405289	0	2.50995	3.66374	0.684961	1.35005	0.910939	3.8985	3.67096	0.684961	1.16688	1.46244	0.684961	0.684961	0.684961	0.71435	0.684961	0.684961	0.684961	0.684961
Bst2	5.63772	6.51825	6.26626	5.98456	6.00454	6.04991	6.13192	6.00888	7.53986	5.22461	5.10732	3.78141	3.07641	4.22503	3.99428	3.93007	3.0573	4.05592	3.76932	4.41335	4.70739	5.69333	5.34181	5.22107	3.76251	3.4532	3.29185	1.86811	3.64386	1.86811	4.04464	4.21254	4.47836	4.6849	6.96638	6.38205	5.95606	6.2465	5.20362	6.51989	6.02758	6.41813	5.14324	5.06781	4.49926	3.66406	4.15008	7.595	5.50027
Cbx7	3.88301	2.68493	2.82142	2.94769	3.31938	3.34283	3.56302	2.66601	3.99257	3.57734	2.9527	2.79002	1.90779	1.81474	2.04549	0.683432	1.22246	0.388061	1.12209	0.595244	0.826353	1.19539	1.19539	1.33709	3.17856	2.03951	1.72807	1.30977	1.34975	1.19539	1.94127	2.84162	2.45665	3.62136	1.48633	3.61004	3.73528	4.1965	2.99814	3.62956	3.695	3.22657	2.68204	2.46297	3.65101	3.42694	3.03996	3.84903	2.7443
Asah1	4.38105	3.7316	3.9152	4.08187	4.56305	3.25654	2.50645	2.17581	3.82613	4.33492	3.61566	2.87225	3.00643	2.01923	3.35128	2.05304	2.1987	2.38039	2.20629	2.97765	1.98155	0.607515	0.607515	0.607515	1.51145	0.607515	1.40656	1.60056	2.17127	1.58298	2.00267	1.53572	4.30033	0.827026	2.24635	1.36168	3.04565	3.44221	3.1318	3.13511	4.25063	3.0477	3.63087	0	2.51976	1.85772	0	2.81108	1.57742
Prl7a1	1.57422	1.57422	1.57422	1.57422	1.57422	1.57422	1.57422	1.57422	1.57422	1.57422	1.57422	1.57422	1.57422	1.57422	1.57422	1.57422	1.57422	1.57422	1.57422	1.57422	1.57422	0	0	1.71535	0	0	0	0	0	0	0	1.57422	1.57422	1.57422	1.57422	1.57422	1.57422	1.57422	1.57422	1.57422	1.57422	1.57422	1.57422	1.57422	1.57422	1.57422	1.57422	1.57422	1.57422
Ctsz	7.24061	6.93864	7.28585	7.59639	5.95471	6.58599	6.18202	6.38548	7.16292	7.02603	6.01266	6.34319	6.84487	6.57091	6.9157	6.8989	7.13184	5.60552	6.23911	6.32545	4.199	4.33836	3.80978	4.10927	4.97068	4.73968	4.45404	5.35688	4.82409	3.64497	5.73478	5.32802	6.34952	5.71745	7.14578	6.94162	5.30785	5.02456	5.90262	6.49652	6.86479	6.13913	6.36085	3.04062	4.95747	5.11859	4.57328	4.01604	4.04456
Meg3	7.56686	6.13283	6.37465	6.59142	5.90973	6.37144	6.60864	6.79405	5.63053	5.7369	6.08351	3.93659	4.21265	4.78379	4.10799	4.84156	5.7297	5.05715	4.42717	4.57824	4.12008	4.84432	4.60617	5.13506	4.79027	4.60084	4.73556	4.24964	4.39531	3.32704	4.35394	5.99379	5.71565	5.97165	5.65061	6.6204	5.36792	5.5243	5.30694	6.57376	6.33773	6.14946	5.93651	5.6072	4.67128	4.23718	5.29362	6.08678	4.80553
Llgl2	2.37855	2.30614	2.04074	1.71956	2.17919	2.59035	1.24653	1.47546	0.551115	0.4309	2.07748	2.0481	1.74318	0.132914	1.37148	1.16664	0.57424	0.269339	0.924909	0.910948	0.823998	1.0055	0.395534	1.23063	0.395534	0.395534	0.932925	1.21579	1.13419	0.744152	0.596277	0.475375	3.06939	0.631518	1.33424	1.70122	2.12011	2.07008	2.4482	1.5219	1.46904	1.61103	0	2.25054	2.37467	1.46961	0	2.03892	2.50411
Lamc1	3.25802	3.1218	2.97334	2.81661	3.78951	2.15403	0.499353	2.64376	1.51231	2.34643	4.12489	2.96649	1.5946	2.7025	1.6355	1.51839	0.902004	2.34233	2.25692	1.44784	0.798014	0.460546	0.431181	1.0826	1.24688	0.899809	1.25511	0.808057	1.08077	1.10536	1.01465	1.34547	5.95216	1.40252	2.93167	3.41665	0.0832513	2.48118	4.70709	2.85741	0.862379	2.23552	2.19976	1.06375	0.145736	4.03384	3.94608	3.30171	2.4048
Krt18	6.40107	6.33383	6.69394	7.0063	6.95137	7.07198	8.0909	6.49617	6.81634	6.68657	7.22445	6.62982	5.31547	4.74528	4.65642	4.40654	4.32464	3.98108	5.37019	6.19289	3.37024	2.79956	2.91883	4.30102	4.85215	5.03167	4.30758	4.55021	3.67993	2.56026	3.86958	6.8289	2.50138	4.80126	4.46558	4.88438	5.3996	5.61223	6.17399	6.24175	4.42743	5.68707	2.24339	2.83397	1.08917	5.56424	6.8209	3.5296	2.18578
Nostrin	0.483503	1.18768	0.983888	0.766614	0.483503	0.8431	0.483503	0.958219	0.483503	0.483503	0.483503	0.759207	0.483503	0.483503	0.483503	0.561418	0.483503	0.483503	3.61502	3.63566	0.483503	0	0	0	0	0.351466	0	0.404713	0	0.186684	0	0.483503	0.483503	0.483503	0.483503	0.483503	0.483503	1.44093	0.483503	0.483503	0.584713	0.483503	0.483503	0.599861	1.30833	0.483503	0.483503	0.483503	0.483503
Jup	1.9855	2.9908	2.54635	1.9201	1.34387	1.59833	0.99843	1.7593	0.780525	0.26528	1.57804	0.964511	0.0528758	0.73064	1.34242	1.09356	0.42154	0.264122	0.937006	0.431255	0.0846101	0.653089	1.23118	0.303072	0.732082	0.379235	0.695153	0.303072	0.565834	0.303072	0.897299	1.12909	2.15546	0.151507	1.34843	1.18219	2.07494	1.2605	2.28433	1.62893	1.10444	0.49345	0.754758	0.526903	1.14245	1.41522	2.41425	0.697042	0.111818
Slc34a2	0.413783	0.413783	0.413783	0.413783	0.413783	0.413783	0.413783	0.413783	0.413783	0.413783	1.41291	0.413783	0.413783	0.413783	0.611205	0.413783	1.12683	0.413783	0.413783	0.469026	0.413783	0	0	0	0	0	0	0.136175	0	0.224418	0	0.413783	0.413783	0.413783	0.413783	0.413783	0.413783	0.413783	0.413783	0.413783	0.413783	0.413783	0.413783	0.413783	0.413783	0.413783	0.413783	0.413783	0.413783
S100g	0.449068	0.449068	0.449068	0.449068	0.449068	0.449068	0.449068	0.449068	4.24412	1.14914	0.449068	0.449068	0.449068	0.449068	0.449068	2.67477	0.449068	0.449068	1.53057	7.23452	2.31841	0	0	0	0	0	0.438694	0.466771	0	0	2.2359	6.76356	6.49072	0.449068	0.792776	0.449068	0.449068	1.74553	0.449068	1.44165	2.21779	2.06971	0.449068	0.449068	0.449068	0.449068	0.449068	0.449068	0.916154
Tpd52	4.43249	4.33233	4.86131	5.28784	4.2845	3.91183	4.04057	5.34404	4.24115	4.11157	3.81956	4.33869	2.27018	1.94883	3.18175	2.46548	1.90634	2.3136	3.72838	3.37411	2.44828	2.64771	1.26705	3.26378	1.79912	2.19303	2.5071	3.05331	2.60934	1.3973	2.35389	3.58921	5.29907	5.21252	2.79396	3.2928	4.09591	3.75201	5.34621	3.63639	3.75007	3.83079	2.80617	2.97195	1.48247	1.17593	4.10421	3.1183	3.91755
Erdr1	6.08911	4.94048	5.27101	5.56432	5.75121	6.5672	6.56207	6.71741	6.6472	5.51905	6.33433	6.60999	5.25363	5.43621	5.58284	5.93461	5.48524	5.66715	5.91108	6.66206	6.3477	4.57609	4.4686	5.21686	5.51223	5.85632	5.80441	5.22638	5.58212	5.67823	6.50502	5.93434	7.5084	6.36495	7.34121	7.3019	6.58265	7.10414	4.90709	6.24028	6.29986	7.22129	7.70044	7.28361	6.59669	6.51476	6.70105	7.30556	5.45486
Prl2c3	1.71858	1.71858	1.71858	1.71858	1.72242	1.72148	1.71858	1.71858	1.71859	1.71858	1.72228	1.72243	1.72273	1.71858	1.71858	1.72176	1.71858	1.72267	1.71858	1.71858	1.71858	0	0	0	2.06575	0.806103	0	0	0	0	0	1.71858	1.71858	1.72279	1.71858	1.71858	1.71858	1.71858	1.71858	1.71858	1.71858	1.72223	1.71858	1.71858	1.71858	1.71858	1.71858	1.71858	1.71858
Prl3d2	1.65605	1.65605	1.65605	1.65605	3.75933	1.65605	1.65605	1.65605	1.65605	1.65605	1.65605	1.65605	1.65605	1.65605	1.65605	1.65605	1.65605	2.62747	1.65605	1.65605	3.52051	0	0	2.32911	0.308919	0	0	0	0	0	0	1.65605	1.65605	1.65605	1.65605	1.65605	1.65605	1.65605	1.65605	1.65605	1.65605	1.65605	1.65605	1.65605	1.65605	1.65605	1.65605	1.65605	1.65605
Aldoa	9.20553	9.09207	8.99788	8.89974	8.90061	8.9203	9.03016	8.38845	8.7167	9.41604	9.01597	9.29644	9.7285	9.52865	9.70399	9.96239	10.2484	9.73513	10.0574	10.0463	9.54874	8.34911	8.47768	8.87986	9.25111	9.29539	9.3312	8.96009	9.34148	8.91109	9.97697	7.84684	7.83293	8.69466	8.56806	8.2487	8.70559	7.95191	8.52016	8.57863	8.68462	8.53133	7.74355	8.11097	9.04644	8.13763	9.34082	8.44605	8.57139
Sall3	0	0	0	0	0	0	0	0	0.614319	1.30548	0.222135	1.42371	2.23012	2.11208	2.64839	2.60275	2.65836	2.82233	2.57265	3.20114	2.98967	1.32003	0.428194	2.1889	2.35124	2.51088	1.94273	2.39203	2.82914	2.4819	2.95533	1.2707	1.21617	0.257456	2.04454	1.58007	2.09587	1.32725	1.55962	2.00489	0.272576	1.32666	1.98287	2.12561	2.72668	2.65306	2.10271	2.64294	3.51151
Fscn1	4.8058	4.64597	4.98213	5.26462	4.57098	4.56859	4.81692	4.093	4.72052	4.56653	4.77077	4.35894	5.10492	5.63047	4.98841	5.3863	5.01427	5.56044	5.22611	5.04825	4.79198	4.26963	4.1556	4.49398	4.89499	4.71011	4.95431	5.09045	4.83433	4.6081	5.79718	4.2534	3.71852	4.95702	4.06745	4.51658	4.38288	3.93959	3.84809	4.54512	4.51807	4.77777	4.52813	4.09583	4.54382	3.75384	3.8798	4.11112	3.6955
Prps1	6.31302	5.96583	5.8916	5.81519	5.61801	4.91042	4.86606	4.05692	5.54924	6.10181	4.6954	5.45007	6.11732	6.31315	6.57923	6.24791	6.72552	6.45666	6.29044	6.41114	4.7209	4.53909	3.4098	5.70401	5.84327	6.6048	5.80797	5.97824	6.11628	4.84741	5.4862	5.03295	4.2065	1.41325	4.71643	4.76422	4.71271	3.78911	3.68793	3.85194	4.91155	4.85089	3.01222	3.7835	4.87365	1.32228	3.90438	3.92676	4.53161
Notch1	0.104667	1.15782	0.920312	0.630623	1.28581	0.913225	0	0.685745	0.229476	0.132487	0.614464	0.544639	0.855295	0.717077	1.12648	1.56939	1.69901	1.64672	2.02683	1.70216	1.76088	0.278869	0.278869	0.381315	1.09606	1.93499	1.98895	1.48506	1.95348	1.91905	1.19659	0.346642	0.503097	0.398682	0.282175	0.663495	0.586465	0.844671	0	0.550291	1.02502	0.0483269	0.442392	0	0.574729	0.336573	0	0.518292	0.53189
Fgf15	3.77442	2.824	3.06702	3.28397	3.62934	3.66885	4.46869	3.1211	3.48418	3.76241	1.52655	0	2.59978	1.78013	3.72662	4.62512	4.44584	5.55178	5.38297	5.12429	4.63356	2.91566	1.5896	2.51584	3.85714	5.36188	4.54305	3.75361	4.54495	3.73078	4.60636	1.97822	1.80004	0.0168202	2.51301	3.31855	0.276946	1.63466	1.96317	3.05486	4.29324	2.49702	3.12308	3.03519	3.51506	0.455539	4.98042	3.23706	0.770492
Tbx6	0.0225927	0	0	0	0.10362	0	0	0	0	0.0647823	0.763473	0.910145	3.20743	0.938426	3.21713	3.06687	3.0159	3.71978	3.72434	3.23467	2.62139	0.0157898	0.0157898	0.0157898	2.12251	2.53869	1.2041	1.70958	2.8824	3.07197	3.10186	0.253111	0	0.591897	0.0235195	0.0361074	0	0.217577	0	1.49352	0	0	0.778634	0	0.861232	0	2.05879	0.114156	0.0372476
Rftn1	0.963961	0.531002	1.10877	1.5276	0	1.74663	0	0	1.34804	0.611843	1.78607	1.92811	1.2321	0	0.773622	1.6901	3.07744	3.19104	2.13965	2.43343	2.08293	2.00426	1.63168	1.37431	2.43823	3.61488	2.36498	2.63589	2.81494	2.40072	3.64224	0	0	0.270189	2.03454	2.07835	0.802126	0	1.06335	0.305586	1.30019	0	2.42652	0	3.2294	0	1.08327	3.15368	2.27862
2810417H13Rik	6.33916	6.78665	6.63338	6.47157	6.34613	6.32392	5.96898	6.49249	6.27998	6.58851	6.41192	7.13844	6.77377	6.71936	6.8839	7.25393	6.80361	7.54028	7.21253	7.24421	7.4356	4.24755	6.45802	6.28403	6.84242	6.8787	6.92266	6.85398	7.06001	6.76206	6.75547	5.04398	5.61176	6.05228	5.51391	5.53116	6.22396	5.8421	5.50629	6.04048	5.82824	5.3875	6.1259	4.66392	5.91716	5.08638	6.36132	6.15507	5.43416
Wnt2	0.0675556	0.0675556	0.0675556	0.0675556	0.0675556	0.0675556	0.0675556	0.0675556	0.0675556	0.0675556	0.0675556	0.0675556	0.0675556	0.0675556	1.01419	0.519318	1.63828	2.55911	4.95056	2.94375	3.3637	0	0	1.45464	0	2.38935	2.49268	2.91084	2.90388	2.95149	3.3419	0.0675556	0.0675556	0.0675556	0.0675556	0.0675556	0.0675556	0.0675556	0.0675556	0.0675556	0.0675556	0.0675556	0.0675556	0.0675556	0.0675556	0.0675556	0.0675556	0.0675556	0.0675556
Socs2	5.90781	5.02661	5.50272	5.88619	5.39571	4.69388	4.80992	4.28481	5.29128	4.74853	5.84628	5.86002	5.97513	5.51186	5.72936	5.49739	5.64184	5.8531	5.41963	5.09343	4.14938	2.3982	4.8104	5.1167	4.96378	6.49925	6.11833	6.34435	6.26389	5.76611	5.6379	4.78485	4.10944	5.22752	4.19753	4.23682	4.23334	4.1346	5.47093	4.70777	4.932	4.89782	4.31331	3.66985	3.83009	1.61699	4.68136	4.15872	3.67379
Fam212a	0.209531	0.0731132	0.0731132	0.0731132	1.39944	0.0731132	0.0731132	0.0731132	0.160115	0.151866	0.0731132	2.71332	1.30592	2.65141	2.66245	4.90272	5.31457	5.59668	5.26767	4.74253	5.33169	0	0	3.61075	3.48414	4.35324	4.63424	4.93083	4.04093	0	3.81027	0.682654	3.3727	0.315648	0.0731132	0.646618	0.0731132	0.0731132	0.0731132	0.0731132	0.157918	0.0731132	1.39877	0.17042	0.0731132	0.0731132	0.0731132	0.0731132	1.48335
Snrpn	8.17347	8.05726	8.07186	8.08639	7.63963	6.48479	7.8926	6.82956	6.65341	7.63503	7.13647	6.80167	7.43367	7.39371	7.2964	7.6337	8.04705	7.34585	7.41539	7.0433	6.33713	5.81989	6.8885	7.47382	7.5074	7.65086	7.49003	7.31805	7.17168	6.4118	6.72981	6.17357	5.47634	6.47423	6.0763	6.32068	5.84982	6.31223	6.77166	6.61303	6.59438	5.90801	6.03176	4.60384	5.58403	3.81841	6.69252	5.60683	5.64784
Ccnd2	1.72895	2.08236	1.5429	0.69489	1.08949	1.07518	1.18279	1.91995	1.24519	3.24834	1.60282	1.67273	3.15944	4.04512	4.2798	4.55871	4.62015	5.08686	4.83911	5.19257	5.29569	2.89009	1.26843	2.29533	3.01376	3.95491	3.61548	3.9327	4.86785	5.16876	6.18423	0.790012	1.19258	0.470879	2.85663	2.20093	0.803422	2.33156	2.77577	2.74687	1.8054	2.27149	3.71323	2.44331	4.2748	4.73972	3.5514	2.5795	3.11998
Fn1	2.25549	2.5656	2.17576	1.66964	1.53678	2.01534	2.66307	2.78271	2.57918	2.46856	2.99327	3.36124	3.98475	3.51259	5.2546	5.62587	5.79455	5.66628	5.87635	5.61829	6.1497	1.48325	3.43379	3.80115	5.04127	5.27577	5.00758	5.094	5.82144	5.30223	5.47892	3.1762	2.32067	2.4732	2.62721	2.7457	2.87411	2.1342	2.41824	2.48965	2.46977	1.73468	2.9467	2.17873	3.83406	4.59856	2.46856	3.27009	2.80485
Tmem47	3.04957	2.29015	2.02699	1.71856	0.426197	0.981907	2.03669	0.631315	2.1319	1.84853	3.12311	2.94964	3.24242	3.37397	2.71276	2.66732	2.87651	3.28664	3.25219	4.00384	3.82237	1.10086	1.1723	3.20912	3.26678	4.04731	4.10479	3.65011	4.25081	3.32699	3.90799	1.35296	2.23098	1.90291	2.03172	3.61664	2.90957	1.65362	0.467753	2.42548	2.69721	2.81493	3.26991	0	3.19481	4.27592	2.99417	2.99724	2.13396
Dlc1	0.57866	0.371708	0.548331	0.705094	1.4545	0.271078	0.475033	0.229642	0.829959	0.352243	1.51586	1.47573	1.63972	2.41427	2.50432	2.94528	3.42614	3.40319	3.65886	3.33759	3.46843	2.04858	1.04291	1.1532	2.81038	2.40835	2.89405	2.84308	3.18642	2.09177	1.46817	0.671153	0.218081	0.275688	0.419125	1.77192	0.56752	0.22952	0.310703	1.66398	0.275327	0.814598	0.708278	0.593682	1.73695	1.59048	0.331651	1.62683	1.29934
Npm3-ps1	2.74001	2.60587	2.52059	2.4313	2.54623	2.69779	3.19153	2.71964	3.33069	2.96521	3.47836	3.66785	3.72825	4.20397	4.41646	4.04554	4.15304	4.36072	4.00721	4.20155	3.7307	2.01022	4.49095	3.36126	3.35815	3.24585	3.30706	3.73125	3.6731	3.3747	3.92922	2.30145	2.28842	2.76279	2.84703	3.0843	3.26585	2.69047	2.79785	2.99119	3.24344	3.24812	3.39827	2.44333	3.90189	2.66942	2.76581	3.1619	2.92198
Dpysl2	2.67618	3.22653	3.15175	3.07443	3.00548	3.65683	3.4747	2.93913	2.84228	2.47833	2.12238	2.3857	2.7843	2.21447	2.78604	3.12115	2.46151	2.89916	3.13973	2.89338	2.72678	1.29876	2.41253	3.01639	3.40998	3.76219	3.28333	3.14168	3.77551	3.57439	2.82733	1.30194	2.48118	3.02349	2.00067	1.75945	2.30725	1.64116	2.70348	1.64954	1.70877	3.16129	2.27159	2.89447	3.04839	1.04547	3.96228	1.70306	1.05571
Eomes	2.32358	0.461904	1.5378	2.112	1.5417	2.081	0.372181	2.36215	3.06296	3.13884	5.11124	5.56408	6.1011	6.1003	6.2635	6.14215	6.44433	6.29689	6.10925	5.92879	6.16661	3.22455	4.41335	4.99481	5.73493	6.1204	5.75974	5.79043	6.30439	4.95461	5.16758	3.14555	3.3062	4.31326	5.42606	5.39542	5.88043	4.03887	3.95929	4.28739	4.3718	5.2471	5.19004	5.08843	5.64091	5.59081	5.77221	5.34987	5.36655
Gas1	1.41412	1.75722	1.01422	0	0.48091	1.41146	1.5862	0	0.521064	0.51567	1.85518	0.706703	2.23591	2.0913	3.19675	4.16226	4.99304	4.97118	4.86028	4.42113	5.4904	0.721719	0.721719	1.96018	2.8792	3.56516	3.60756	3.36345	3.99687	2.77521	3.2343	1.5294	3.15158	1.42849	1.4817	2.51524	2.72446	1.67264	0.256106	2.09725	2.51187	1.25914	1.99377	0.764594	1.45566	0.816921	2.20529	1.48188	1.83072
Mixl1	1.83518	1.63293	1.24435	0.686373	0.907361	0.808218	0.809156	0.772399	0.72284	0.708911	6.1968	6.12141	7.09603	7.12249	8.14818	8.25293	8.64342	8.63813	8.39509	8.6077	7.97462	4.03435	4.15889	3.80781	4.4712	4.44188	5.31652	5.09896	5.63268	5.46989	4.89756	2.68412	0.638792	0.926235	1.57656	1.48218	3.16802	0.716815	0.572177	0.710191	1.16185	0.677857	3.63858	2.28039	5.06885	2.65491	2.3582	0.834058	3.30396
Cdh2	1.6144	0.930926	1.05071	1.1616	2.00256	0.885237	0.11351	2.17166	2.22489	1.24561	3.98179	4.37431	3.07781	3.1104	3.32656	3.77555	2.88891	3.05452	3.34919	3.1603	3.60592	3.87736	2.73082	3.41907	3.20946	3.11445	2.89343	3.12139	3.67049	3.07425	3.5154	0.526856	0.948815	3.36009	1.04838	1.38799	0.789774	2.24297	1.69826	0.955187	1.07936	2.27655	1.11691	1.11216	2.26627	0.12875	2.19065	0.818779	1.55471
Lhx1	2.70906	1.50017	2.51639	3.06604	1.23462	1.75952	2.26019	0.985835	1.3486	1.25983	5.76911	5.23218	4.92944	4.29725	5.43894	6.03962	5.68835	5.55593	5.68204	5.2009	5.64006	4.31412	5.01493	4.70556	4.85423	5.90598	4.97478	5.57386	5.2217	3.69814	3.27526	4.12382	1.13306	0.966051	1.18039	0.959382	2.46148	2.90733	2.41391	1.66821	0.89825	0.848742	2.6823	1.24998	4.30686	0.827441	3.52903	1.35254	4.03151
Rbm24	0.10475	0.10475	0.177327	0.247181	0.10475	0.10475	0.10475	0.10475	0.10475	0.10475	0.52312	0.189196	0.567899	2.58639	1.5072	1.06414	1.62067	1.79806	1.26295	1.3779	0.58233	0	0	0.739457	0.598267	1.32414	2.209	1.51905	1.68438	1.54703	1.17243	0.10475	0.10475	0.10475	0.10475	0.10475	0.10475	0.10475	0.187213	0.243882	0.10475	0.10475	0.665981	0.241877	0.92636	0.10475	0.10475	0.836043	0.310465
Prtg	3.28443	1.83651	1.92232	2.00421	2.13033	2.55367	2.46049	2.38346	2.8632	3.20123	3.74439	3.97268	3.91605	4.45814	4.90282	5.08268	4.72508	4.92859	4.84026	4.93564	5.34254	3.38378	3.31263	3.9169	4.49912	5.36905	4.91919	4.75558	5.54287	4.74345	5.16545	2.95574	2.7683	2.62658	4.20589	3.50327	4.28551	3.56542	3.34618	4.1028	3.60765	4.05994	4.37329	4.37661	4.22384	5.04918	4.01518	4.26716	3.99509
Pou5f1	7.32289	8.80417	8.34304	7.80648	8.18268	6.59836	7.49361	7.51638	7.48174	7.33943	6.88448	7.38887	8.56338	7.86442	8.16597	7.90079	7.8825	7.7008	7.34811	7.91458	6.57747	6.22581	7.49729	7.55764	7.69624	7.90089	7.84089	7.53042	7.7835	6.98466	7.4735	5.85494	5.90583	5.94024	6.42631	6.84287	6.81543	6.65263	7.7329	6.8516	7.24576	6.70304	6.278	6.45612	6.25128	5.99819	6.12619	5.65625	6.50569
Ifitm2	8.80957	8.87322	9.14966	9.40536	9.33445	8.8477	10.0803	10.1598	10.1376	9.19944	8.50358	7.92593	8.53522	8.50689	8.73133	8.16394	8.15293	8.48147	7.70063	8.44586	7.87761	8.80677	9.37744	9.46826	9.7465	9.91411	9.69972	9.73134	9.78864	9.51626	10.3751	7.9072	8.2031	9.26624	9.02049	8.67621	8.40957	7.88732	9.08664	9.57541	8.97612	8.82476	8.33453	8.18408	7.67239	5.05712	8.72488	8.30034	7.58822
Tead2	5.46666	5.45593	5.87512	6.24148	5.84859	6.25307	6.08718	6.09793	5.74163	6.16919	5.95039	5.41341	6.57752	6.75482	6.43181	6.47123	6.39823	6.1486	6.15028	6.15303	5.78631	4.64673	6.44328	6.00472	6.29905	6.7897	6.66371	6.26812	6.70907	6.46122	6.65365	4.789	5.02445	7.18537	5.9172	5.2352	5.90753	5.90985	6.81514	5.84298	6.02552	5.49843	4.80083	5.30616	5.15549	5.62424	5.92784	5.23778	5.86218
Chst7	1.27549	1.7237	1.1157	0.0250998	0.0250998	0.0250998	0.0250998	0.0600413	0.0250998	0.267047	1.07558	1.84724	2.5198	1.80533	1.89331	3.29512	2.9205	2.9562	2.77496	3.47125	3.05329	0	0.440652	1.06894	2.97144	2.38252	1.78102	1.70728	2.67539	3.15462	1.7662	1.15121	0.0250998	0.0250998	0.0250998	0.0250998	0.0250998	0.0250998	0.0250998	0.0250998	0.0250998	0.0250998	1.56266	0.0250998	0.808184	0.0250998	0.0250998	0.0250998	0.0250998
Jag1	0.926334	1.19199	1.26823	1.34091	1.45559	1.14839	0	0	0.497361	0.483133	2.3683	1.92519	3.1319	2.55419	3.44244	3.00961	2.23889	2.76503	2.49742	0.80273	1.79877	1.26864	3.50323	2.34728	3.04021	3.13521	3.56334	2.47463	2.38734	0.955927	0.286786	1.08494	0.385887	0	1.22341	1.35056	0.106242	1.0069	0	1.15488	1.26728	1.21172	0.72869	1.08682	0.849857	0	1.94834	1.14561	2.1994
Dact1	0.991358	1.41928	0.947774	0.229021	0	1.12683	0	0	0.26863	1.45505	3.72331	3.96165	3.86963	3.05713	3.17577	3.25293	3.77283	3.31385	3.44073	3.10789	3.16735	2.76423	0.834821	1.53593	1.08349	2.7505	2.60751	2.89254	3.13654	1.85335	2.1664	0.0530125	0	2.43102	1.59627	0.955278	1.68175	0.554184	1.62189	0.688457	1.82276	0.784575	1.1774	0.00263353	3.04076	0	3.68603	0.936724	0.931575
Hmga2	3.60696	3.18076	3.25574	3.32833	3.59544	3.09894	3.63988	2.94177	3.73922	3.36692	4.23172	4.78745	4.20715	4.36694	5.0168	4.66874	4.60586	5.30058	5.26046	5.16164	5.42728	3.79938	5.72896	4.29171	4.89153	5.49691	5.52271	5.17281	5.79006	5.63064	5.54779	4.1389	3.27855	4.33741	4.04996	3.56805	3.52555	3.9401	3.2286	3.60745	2.51754	4.30782	4.51381	3.69817	4.84022	5.19894	2.96685	4.74137	4.87821
Ptk7	3.33226	1.59049	2.57571	3.24241	1.55889	2.50547	2.62908	2.57108	2.43379	2.52654	2.52857	3.38093	3.80472	4.02191	5.03697	4.06126	4.58413	3.73635	4.35669	4.77444	4.00623	4.43101	4.44612	3.75992	4.25889	3.99358	3.56154	3.92349	4.32349	4.09557	5.20293	3.33954	2.11179	3.19955	3.96765	2.85994	2.46976	3.09563	1.98394	2.82979	4.28116	3.71039	2.75295	2.63822	4.0778	4.61444	2.50078	3.50795	2.78538
Vrtn	2.92938	2.96908	3.48015	3.88999	4.00249	3.50822	3.81823	2.4903	3.31347	4.17464	3.40451	3.39066	3.76444	4.18951	3.87609	4.49464	5.28952	4.93804	4.6678	4.59377	4.89458	3.47779	3.77887	3.77372	3.96503	4.9045	4.07937	4.42215	4.52319	4.72116	5.27707	1.84612	3.29379	3.07609	3.24803	3.37055	3.9987	3.6437	2.76647	3.58003	3.77231	3.47189	4.47838	2.88228	5.63939	3.44731	4.00137	4.3652	4.26103
T	0.456159	0.312816	0.347784	0.381872	0.651088	0.442947	0.379725	0.418709	0.422069	0.346624	6.47141	6.28765	6.23765	5.97235	7.1428	7.28392	7.645	7.55913	7.60551	7.91193	7.91701	5.59018	4.80611	4.00193	5.12137	4.1777	4.53442	4.14921	4.65297	4.60107	4.29724	1.5068	0.429353	0.611867	1.63392	0.434256	3.14655	0.450843	0.346035	0.412753	1.90413	1.14203	3.44751	0.7463	5.44059	5.29629	3.95378	3.58708	2.74708
Ifitm1	4.01277	5.25846	5.55446	5.81461	5.56421	5.82599	3.65381	4.84895	5.37242	5.13847	7.47283	7.90518	6.48396	5.93082	6.08797	7.99349	7.87952	8.79001	9.06756	9.04907	9.66206	6.91131	4.55414	6.40053	7.5012	7.97082	7.90651	8.44863	8.62961	8.206	8.65574	5.69116	0.464266	4.48278	4.26133	4.63002	4.71335	6.27622	5.62239	4.92891	4.57538	3.59074	6.30622	3.98516	7.52657	5.31934	4.74203	4.67661	5.21935
Pbx1	2.37463	2.10427	2.37301	2.61651	3.28893	3.51481	2.45588	3.08115	2.49016	2.8161	2.68447	2.64854	2.24451	2.79352	2.80628	3.63084	3.0969	2.91662	3.88903	2.54171	3.46276	1.86004	2.15141	3.19477	3.32445	3.4087	3.53176	3.79852	3.80772	3.29391	3.63058	1.33639	2.55328	1.33254	2.77186	2.88949	3.0488	3.05792	3.14503	1.58026	2.42043	2.66807	2.45518	2.59233	2.61461	2.96121	2.84811	0	2.84376
Pcdh8	0	0	0	0	0	0	0	0	0	0	0.126843	0.983382	1.48656	0.986239	2.60507	2.08074	2.00447	2.95355	1.71506	2.39325	2.2586	0.0536944	0.0536944	0.0536944	2.25524	1.50411	1.45054	2.30311	2.50225	1.02897	0.591177	0.0239393	0	0	0.808914	0.413452	1.39867	0	0	0.818308	0	0.414552	0	0	0.0355459	0	0	0.722704	0
Lefty2	1.07286	1.26713	0.946952	0.541578	0.7355	0.274145	0.160473	0.134729	1.55551	1.45998	0.490818	0.553708	2.00208	2.17571	6.10764	8.32397	7.81895	8.32914	8.42757	7.15128	6.25649	0.439951	0	4.21907	6.54411	6.72224	6.66333	6.05518	6.306	4.95118	3.4027	0.855097	0.0685991	1.5235	2.51954	0.107088	1.58755	1.97198	0.958537	2.53547	0.34754	1.68026	0.0685991	0.0685991	3.06893	1.24586	3.27868	1.51037	2.98836
Grrp1	0.647788	0	0.902637	1.46547	1.70576	0.718835	0	0.763562	1.85369	1.73421	2.96802	3.8784	4.56108	5.14315	5.06301	5.73649	4.99206	4.80966	4.48159	5.1686	4.68134	1.95707	5.08457	3.55804	4.35298	3.97767	3.4955	3.98097	4.78161	4.04857	4.2459	1.64949	0.346053	0	3.8065	2.67864	3.26082	0	2.4315	2.7686	3.28217	2.06653	1.74777	0.612554	3.72883	2.98002	2.97306	3.26532	3.45387
Gm5506	9.34503	8.84403	9.09237	9.31187	9.05333	8.74089	9.0379	8.79335	8.88965	9.2305	9.21438	9.73295	9.56638	9.77266	9.48988	9.93186	10.1365	9.69617	9.69709	9.46887	9.12424	7.64366	9.13643	8.98326	9.17194	9.53364	9.37404	9.58089	9.42165	9.08751	9.74967	8.20812	8.11359	8.67606	8.61275	8.49085	8.66929	8.32917	8.60944	8.67946	8.96203	8.86678	8.28241	8.01294	8.96488	7.68826	9.16451	8.39817	8.25043
Pcdh7	0.859886	0.496338	0.589234	0.676244	1.37581	0.846971	0.586367	0.521371	0.496338	0.496338	2.03532	2.0247	2.05446	2.37349	3.42435	3.71995	3.77006	3.67895	3.70802	4.13431	4.42293	1.2384	2.44805	2.03764	3.51405	3.05853	3.14403	3.27221	3.79539	2.97573	3.26116	2.29493	0.496338	1.03918	2.03196	0.496338	0.509765	0.693897	0.802916	0.496338	0.508989	0.507533	0.800628	2.24847	2.31815	1.40138	2.75102	0.71284	1.30834
Dock11	2.05831	0	0.907694	1.61899	1.52804	2.07244	0	1.47658	1.64884	2.09849	1.22803	1.8182	2.15332	2.3659	2.44366	2.52264	2.7187	3.19283	3.03544	3.18891	2.89329	2.58087	1.7168	1.89648	2.24194	2.57079	2.93905	2.80542	2.92095	2.99042	2.37505	0.595436	2.01936	1.79145	1.81053	2.07387	2.44811	1.33089	1.43089	0.902672	0.700781	2.2782	0.177044	1.49752	2.08504	2.35582	1.00231	0.0662492	2.91495
Cdh11	0.380165	0.391553	0.526634	0.650551	0.436234	0.344672	0.17691	0.148742	0.0952231	0.192869	0.854561	2.69669	2.42152	2.42964	3.226	3.18776	3.8522	3.82692	3.71164	3.66178	3.54221	0.100079	1.13342	2.28942	2.88203	2.13473	3.07859	2.68065	3.35908	2.87226	3.40049	0.185255	1.70361	0.334981	0.413017	0.402601	1.65648	0.360284	0.222116	0.0761313	0.201724	0.124982	0.0968843	0.568125	1.08654	3.10595	0.511557	0.6091	0.202502
Fndc3c1	2.01289	2.06845	1.66795	1.12562	2.04705	1.67616	0	1.32645	1.52532	2.14955	1.44158	2.16457	2.51142	2.91986	2.38063	2.77427	2.53693	2.57644	2.58555	2.81279	2.91897	1.05076	1.95094	2.17748	2.04457	1.97582	2.51285	2.18972	2.80971	2.96282	1.90434	1.41051	0.202709	0.590481	1.44978	2.07267	1.4822	1.25843	1.05455	1.65652	1.93434	1.21686	1.47792	2.12594	2.82409	0	2.41937	0.656764	1.19945
Lef1	3.58598	3.15311	3.33403	3.50187	2.67364	3.07896	2.84191	2.9836	2.49358	1.15096	3.33152	2.70424	2.8737	3.89929	3.89205	4.09498	4.82809	4.98389	5.10204	5.00504	5.44762	1.6346	4.17454	3.45207	4.46056	4.67109	4.47916	4.21439	5.03339	4.35905	4.05358	1.77202	2.52209	2.7511	3.60835	3.21867	2.81629	1.92563	2.50733	3.17912	3.31664	2.96821	3.48532	2.49716	2.50116	0.959929	2.37233	3.05937	1.4622
Aplnr	0.352726	0.240224	0.240224	0.240224	0.297069	0.295818	0.240224	0.280301	0.240224	0.259055	3.25373	3.53874	4.00058	3.15475	4.44576	5.02457	4.78505	4.24023	4.5261	4.16214	3.59165	3.70609	1.58099	2.91827	3.39767	3.80269	3.55173	3.48559	3.98548	1.92438	3.5522	1.4145	0.262508	0.260663	0.257323	0.240224	0.831168	0.260196	1.12791	0.259239	1.7126	0.240224	1.2468	0.240224	0.83647	0.240224	0.51087	0.302395	2.44711
Dll3	2.32417	2.70828	2.53633	2.3426	0.842827	2.9583	0	0.156312	0	0	2.67251	2.4594	2.45992	2.90372	4.66107	4.48554	4.36177	4.26845	5.0361	4.33311	4.77006	1.30166	2.90976	3.77347	4.61775	5.02558	4.73417	4.93589	4.8517	3.67589	4.88348	0.97083	1.73622	0	0.649331	1.59411	2.146	2.66246	2.67346	0.450338	1.48958	2.05213	0.640636	0	2.11936	0	0	2.46101	1.60885
Tdgf1	5.3467	2.70051	3.48206	4.0256	2.06895	3.37486	3.79953	4.06941	4.17451	5.84841	7.5868	7.91558	8.76625	8.36367	9.2407	9.22773	9.04137	9.02418	8.58386	8.68747	8.17332	6.80061	7.7732	7.28106	7.93952	8.20097	7.83584	7.96082	8.23073	7.6542	7.65519	4.77273	4.28483	3.88995	6.99491	5.80099	6.30255	5.23657	4.756	5.59569	5.23928	6.17486	6.6715	6.23701	6.34395	6.85231	6.81248	6.84161	5.52148
Pou3f1	3.47946	3.3531	3.60115	3.80493	3.7703	4.07237	3.8059	3.73337	3.76104	2.92846	2.47119	1.64919	1.15196	2.01381	0.0331496	0.493133	0.588592	0.56081	0.208324	0	0.06484	2.78113	1.54504	1.7604	1.68423	3.69322	2.12222	1.54504	1.98981	1.87009	2.68746	3.76974	3.4679	3.90976	2.61205	3.26498	2.7557	3.80929	3.86579	3.55458	3.13824	2.8962	3.29181	2.76213	1.74288	1.45331	3.06792	2.80587	2.44246
Slc7a3	5.72624	5.43324	5.42723	5.42119	4.98119	4.67933	5.26765	4.51373	4.999	5.11507	3.12263	2.44791	1.91353	2.1426	1.87197	1.63891	2.15504	1.80881	1.57304	1.35118	1.0309	2.39973	2.39973	4.2632	2.39973	4.82677	2.39973	3.12219	2.77799	3.50426	3.49564	4.06556	4.27065	4.9952	4.70015	4.37116	3.3344	3.94114	4.61125	4.46068	4.76408	4.20758	3.79355	3.40265	2.41342	3.35051	5.12649	4.31101	4.2431
Utf1	6.60704	6.44957	6.78144	7.05211	6.61127	6.48081	6.72245	6.41602	6.65878	6.33135	5.58421	5.19758	4.20326	4.3219	2.3649	3.16385	2.70945	3.07214	2.43737	1.69707	0.00985886	2.35002	2.35002	5.83693	5.93828	4.97634	4.49005	4.03919	3.96381	3.33997	4.57034	5.62357	5.73739	5.76978	5.72637	6.11172	5.28724	5.94629	5.76542	5.79966	6.40173	5.73173	4.69948	4.72109	4.26392	3.6937	5.30896	5.75175	4.99603
Phc1	5.07867	5.18558	5.15476	5.12342	4.42747	4.20764	4.1572	4.13225	4.97021	4.26793	4.85218	3.83839	3.50728	3.63568	3.00086	2.65895	2.65207	2.15032	2.29756	2.64423	2.91644	4.58624	4.13707	4.17124	4.9744	4.24331	3.8954	3.68813	3.8394	3.71115	4.03137	4.62504	4.46079	5.42438	4.73368	4.43788	4.00904	5.09958	4.89342	5.06935	4.47261	4.34498	4.44696	3.05014	2.53931	2.85866	4.06127	3.90903	4.18536
Dnmt3b	7.57324	7.71287	7.76862	7.82286	7.74655	7.99175	7.69136	7.71014	7.51971	7.23315	6.48457	6.36836	6.73472	6.95403	6.56846	6.52195	6.49424	6.11248	6.07375	5.89427	5.33699	5.81025	6.79859	7.21924	7.51225	7.32964	7.38181	6.84419	6.50859	5.85935	6.14768	7.19821	7.28642	8.17718	7.52589	7.48688	7.11616	7.4635	7.58333	7.60256	7.48939	7.56689	7.2114	6.88443	6.42446	5.15011	7.29409	7.02568	7.35976
Uchl1	4.62406	5.02063	4.98726	4.95307	4.96486	4.81936	4.75288	4.94478	4.66491	4.62065	3.50989	2.84275	2.41499	1.92856	2.10699	1.5552	0.676971	1.59041	2.00495	0	2.31008	2.50428	6.0537	3.95027	4.45686	2.29928	3.8371	1.91743	1.91743	3.14454	3.65284	4.51974	4.42508	4.14506	3.99334	4.5465	3.96998	4.11642	3.84537	4.70945	4.54874	4.39319	3.34696	3.91138	2.52162	2.3766	3.53617	4.06644	4.52137
Foxd3	2.25938	2.10439	1.97017	1.81896	2.22462	1.29976	1.7893	2.56793	1.94374	1.45042	2.47674	2.1602	1.84952	1.03624	0	0.0913545	0	0	0	0	0	0.869321	1.15481	1.33716	1.03096	0.869321	1.5218	0.869321	0.869321	0.869321	0.869321	1.75136	2.11658	2.31257	2.20798	1.81074	1.74935	2.55007	2.71736	2.58704	1.44419	1.99206	2.0142	1.79829	0.00173256	1.76651	1.07332	0.690095	0.909513
Sox2	3.16383	2.58599	2.82466	3.02568	2.75944	2.95217	3.42193	3.4629	3.08503	2.90873	2.71314	2.35754	1.57416	1.05353	0.0469492	0	0	0	0	0.50956	0	0.979287	1.79567	2.89772	1.85494	2.20368	1.86466	1.30841	1.41593	0.979287	1.32587	2.64513	2.4669	2.50911	1.78309	1.64532	2.01157	3.27966	1.96839	2.67874	1.79564	2.51616	2.43155	2.55652	2.13973	0.907363	0	2.0956	1.71633
Syt11	2.66796	2.64054	2.99941	3.27063	3.1986	2.90232	3.72103	3.25164	2.49152	2.76266	1.76786	1.18698	1.35194	1.81965	0.991933	0.771214	0.6358	0.829579	0.620865	0.650575	0	1.13997	1.76829	2.41089	1.13997	1.74303	1.90884	3.02927	2.58841	1.47707	2.33291	3.19578	3.03608	3.24269	2.62657	2.70248	2.31336	3.18181	2.40721	3.49523	3.04016	2.63119	2.56719	2.50899	0.878902	1.88897	2.27427	2.89042	2.78903
Mmp25	1.75133	1.78243	2.05803	2.27895	1.70784	1.3959	1.81503	1.84142	1.53339	1.35123	1.47172	0.901644	0.592904	0.875597	0.676389	0.544038	0.104545	0.265852	0	0	0.149233	0.767425	0.767425	0.767425	2.6139	0.767425	0.767425	0.767425	0.767425	0.767425	0.767425	1.11081	0.437645	1.13619	1.29604	1.57499	1.14857	1.66288	1.11344	2.00075	1.2584	1.21827	0.976497	0.671887	0.86697	0	1.60146	0.923606	0
Jph4	1.9608	1.11476	2.05915	2.57403	2.27342	1.77633	2.16137	2.11161	1.82781	1.6639	1.1033	0.634909	0.00332916	0.569631	0	0.305336	0.225106	0.366969	0.0877389	0.00765679	0.311308	0.94199	1.2466	2.08795	0.94199	0.94199	1.56201	0.94199	1.09145	0.94199	0.94199	2.18255	1.62507	1.97304	1.43233	1.3754	1.94636	1.30056	1.68699	1.87309	1.7606	1.62524	2.14592	1.51583	0.928808	0	1.93918	1.75226	1.39803
Dnmt3a	3.95672	4.01586	3.97225	3.92726	3.48947	3.87364	3.79483	3.57916	3.56149	3.68448	3.29099	2.63186	2.9759	2.77022	2.71003	2.44313	2.50847	2.57371	2.41602	2.11842	2.00594	2.50746	3.04821	3.42416	2.67486	3.21291	3.04469	3.00584	2.70906	2.22452	2.75609	3.38975	2.8252	3.6063	2.77844	2.8822	3.03704	3.57687	3.72938	3.46399	3.34644	3.05567	2.66015	2.29956	2.24412	3.19354	3.06176	3.33797	3.06332
Mtap7d3	2.43269	2.38115	2.09064	1.71801	2.07993	2.8121	2.78943	2.09948	2.78292	2.91325	2.03827	1.89188	1.31697	1.79215	1.08115	1.00783	0.880454	0.0248113	0	1.26871	0.758449	0.997657	1.2023	0.997657	1.32048	2.35676	3.16307	2.39175	2.47862	1.26595	2.62183	1.35336	2.49575	2.28466	2.74789	2.46393	2.6057	2.85915	2.21616	2.47244	1.75811	2.58031	2.00929	1.29152	0.621311	0.437789	1.81527	2.12861	0.893427
Nme3	7.00372	7.36334	7.30455	7.24421	7.53531	6.88553	7.9735	7.24759	7.26453	6.89756	6.51277	6.45579	6.27493	6.54151	5.77794	6.20483	5.49184	4.77534	5.52721	5.41397	5.86606	5.46319	5.96934	6.7413	6.66594	6.55906	6.51931	6.22954	5.52736	5.56728	6.53636	6.86302	6.21455	6.80194	6.89432	6.60373	6.80839	6.60857	7.21614	7.51275	6.49224	6.81909	5.3165	6.48748	6.78281	4.6735	6.8293	6.52521	6.45097
Sall2	3.18613	3.25285	3.21202	3.16985	3.36086	3.29203	2.94572	3.11808	2.668	2.73748	1.96795	1.52703	1.18264	2.32211	1.75013	1.27343	0.991909	0.77446	1.7515	0.57465	1.22687	1.71062	1.14977	2.35077	2.44104	2.52599	2.60943	2.21755	2.19019	1.14977	2.5613	2.55741	2.85673	2.78185	1.4953	2.51201	2.90112	2.36054	3.34222	2.81656	2.44162	1.63448	2.36564	3.33661	2.07493	0.709989	2.61379	2.32891	2.29904
Chd9	1.92926	1.37778	1.59896	1.78632	1.54894	1.78519	1.85525	1.56806	1.69136	1.52524	1.11802	0.36727	0.888013	0.464673	0.38694	0.458412	0.387441	0.170289	0.476407	0.146595	0.740689	0.359345	2.1148	0.786383	0.718523	1.46274	0.740667	0.860309	0.860517	0.873492	0.58835	1.16714	1.1747	0.934041	0.925181	1.35503	0.888405	1.10149	0.736594	1.17714	0.89305	0.567739	0.0757695	0.825329	0.728921	0.698883	0	0.57355	0.597003
Dtx1	1.80914	1.78057	1.85023	1.91585	1.65723	1.48654	1.76101	2.31413	1.8075	2.22557	0.596662	0.446373	0.116938	0.571604	0.59285	0.226913	0	0	0	0	0	0.859827	0.859827	0.859827	0.859827	0.859827	1.66148	1.39248	1.05762	1.13497	0.859827	1.54121	1.5756	1.12737	1.86358	1.99456	1.4533	1.11546	2.2507	1.67954	2.37154	2.24856	2.07795	1.36153	1.00295	0.990461	1.8539	1.38306	1.73249
Epcam	7.46173	7.67981	7.44945	7.19494	7.09187	6.89271	7.11965	6.71406	6.80027	6.55974	6.03898	6.23141	6.33223	6.32218	5.54563	5.75385	4.83918	4.75887	4.54069	4.40917	4.16898	5.35284	5.22623	6.2412	6.03384	5.36178	5.0718	3.97769	4.8498	3.95584	4.76376	5.7015	5.82975	6.07189	6.58241	6.33386	5.57639	5.9692	5.8171	6.23458	6.66798	6.06641	6.14308	5.50663	4.72762	4.55051	6.52794	6.24677	5.54678
Wfdc2	6.35705	6.08978	6.35889	6.6009	6.52876	6.90798	5.67093	6.32528	6.99127	6.61629	5.00867	4.23978	4.9404	4.52702	4.46008	4.33957	3.72757	3.57282	4.04233	3.55406	3.89089	5.57411	6.48771	6.11749	4.79196	4.58555	5.97689	5.34252	4.93585	3.07312	5.16403	5.71651	5.94338	6.02557	6.5028	6.3827	5.77283	6.58645	6.81754	6.92842	6.57385	6.81956	6.551	5.56458	5.07308	5.28882	5.43595	6.78261	7.05921
Grb7	4.5245	4.50474	4.47556	4.44587	3.84367	4.09505	3.84688	4.05219	4.23433	4.81821	3.38237	3.47346	3.48233	2.22077	1.74133	1.51219	1.25753	0.90981	0.560151	1.58631	1.30345	2.63896	2.80034	2.47531	3.24743	1.26972	2.79728	2.54236	1.89098	1.26972	2.13305	3.01279	3.65506	4.21181	3.81764	3.0288	2.87645	3.89732	4.53742	4.15832	3.81238	2.79014	3.25657	2.5588	0.999952	2.54489	3.34104	3.48506	3.29701
Magel2	2.213	1.7572	1.93609	2.09148	2.19927	1.72536	0.612348	1.67798	1.66066	1.50611	1.78781	0.749598	0.586851	0.88618	0.824832	0.428286	0.848953	0.427815	0	0.561056	0.525133	0.653143	0.653143	1.0121	1.97536	1.24823	1.36871	0.653143	0.792023	0.653143	0.653143	2.00205	0.166347	1.03811	0.652008	1.88785	1.63165	0.689062	1.16357	1.97263	1.84629	0.88578	0.978153	1.48252	0	0.755994	0.461398	1.9692	1.13592
Pim2	7.87127	7.49143	7.4493	7.40651	6.88082	6.72285	7.10062	5.8758	6.59382	7.22583	6.09997	5.74705	5.9101	6.329	5.65463	5.81732	6.2857	5.31442	5.40025	4.63698	3.7676	5.80167	5.24531	6.05131	6.88089	5.53967	6.31492	5.35328	5.26797	3.54527	5.44392	4.39871	4.26885	6.50218	5.9458	5.94949	5.61466	5.91117	6.10117	5.83074	6.58708	5.49892	5.03826	4.92042	5.11067	4.0505	5.23931	5.17869	4.72834
Sbk1	2.35886	2.61675	2.54983	2.47962	2.41186	3.24874	1.96127	2.91595	2.29137	2.71506	1.71051	2.04874	1.74849	1.46889	2.02735	0.914212	1.14486	1.18882	0.285671	0.785657	0	1.11472	1.11472	1.75596	1.44105	1.76225	2.06954	1.20425	2.08562	1.69544	1.29768	2.72722	2.43396	1.82158	2.52609	1.85804	2.32952	2.50979	3.22545	2.76156	1.7815	2.57886	2.17177	2.01876	1.50844	1.3156	3.16255	2.39055	3.40064
Myrf	2.48608	2.27821	2.5767	2.81422	2.90304	2.66134	2.91706	2.64928	2.67887	2.26279	2.09021	1.26186	1.26061	1.39988	1.41057	0.379917	1.02564	0.787272	0.897702	0.635473	0.340682	1.48975	1.17953	1.17953	1.17953	1.97729	1.68215	1.78702	1.61465	1.17953	1.52386	2.33942	2.43812	2.65446	2.66394	2.27816	2.0331	1.9692	3.11453	2.03547	2.49029	2.36464	2.16055	2.01369	0.971732	1.92967	2.14806	1.77624	2.1285
Arl4c	3.05786	2.25716	2.36037	2.45637	3.16447	3.34984	2.99641	2.67395	2.71437	2.57835	2.21073	2.2623	2.23265	1.79008	1.18752	0.547339	1.05141	0.410804	1.87045	1.49981	0.621244	1.48766	3.64669	2.41494	1.73387	2.78466	2.30243	1.65511	1.61744	2.30175	2.70081	2.18886	3.0068	2.40437	2.75072	3.02559	3.22782	3.2454	3.08046	2.71009	2.88637	2.81467	1.99078	2.50603	2.06214	2.72451	2.56821	3.26106	2.55421
A930004D18Rik	1.7322	2.20278	2.33955	2.46283	2.05374	2.25876	1.67631	1.96516	1.73557	1.75826	1.23452	0.857672	0	0.0463124	0.339232	0.498614	0	0.184826	0.982065	0.491886	0	0.509784	3.45586	0.509784	1.28253	0.509784	0.750762	0.770164	0.509784	0.876917	0.509784	1.48392	0.92537	2.03489	1.12992	0	2.32524	1.73449	1.06886	1.15742	1.69296	0.520059	1.72963	0	0	0	1.20953	0.963725	0.132815
Cldn4	1.09092	1.66997	1.71683	1.76175	1.75852	0.356687	1.80618	1.55757	2.32087	2.1491	0.933433	0	0	0	0	0	0	0	0	0	0	0.598976	0.598976	0.598976	0.598976	0.598976	0.598976	0.598976	0.598976	0.598976	0.598976	0.105846	0.693666	2.70184	0.880028	0.365659	0	1.42067	1.67565	1.63924	2.03787	0.368703	1.40549	0	0	0.313197	0	1.20329	0.288286
Gng3	6.01822	6.59773	6.30897	5.98585	6.46418	6.01203	6.089	5.01504	5.8851	5.72932	4.45045	4.44121	5.19	4.96657	5.0552	5.15468	4.28425	4.97868	4.08324	4.32536	3.8973	5.0302	5.01388	5.1871	5.37022	5.45614	5.6342	4.68559	5.43254	5.15047	5.06737	5.23262	4.33569	6.29323	6.07788	5.48364	5.14463	4.87106	5.81284	4.68409	5.66109	5.5754	3.9557	3.67082	4.39146	2.3153	5.24448	3.78853	3.95616
Ramp3	1.53165	1.69513	2.06447	2.34109	1.23667	2.20158	0	2.11111	2.75787	2.24716	0	0.896377	0	1.61683	0.852659	0.751474	0	0	0.518286	0	0	0.773369	0.773369	0.773369	0.773369	0.773369	0.773369	0.773369	0.773369	0.773369	0.773369	0	0	2.54848	2.34118	2.37926	1.76638	0.703652	2.31906	2.98657	2.23062	1.71674	0	0.251104	0.222423	0	2.80642	1.15977	0
Pla2g10	2.96949	2.951	3.25243	3.49072	3.37843	2.60012	2.41073	3.06927	4.08801	2.59035	2.60884	1.48975	1.00852	2.55552	0.768061	0.0951527	0	0	1.37181	0	0	0.964559	0.964559	0.964559	2.36248	1.57056	0.964559	2.30063	2.22859	0.964559	0.964559	2.79894	3.02299	3.74686	1.7603	1.40556	2.63929	2.90603	2.40469	2.40936	2.5332	0.81309	2.03821	2.40944	0	0	2.64456	0	0
Crb3	4.59206	5.20326	4.90457	4.5302	5.01027	5.27607	4.91381	4.44676	5.10463	4.43139	4.12024	3.47889	1.75437	2.74449	0	1.41744	0	0.462774	0.825163	1.06737	0	1.86867	0.92115	3.68309	3.76284	1.28066	2.17487	2.08943	0.92115	0.92115	0.92115	3.34156	2.61335	3.60833	3.61397	2.90314	3.83378	3.31239	4.45882	4.5356	4.07389	4.10972	1.06559	2.45942	3.72784	3.04598	2.82248	3.31411	2.93607
Enc1	2.36882	3.18739	3.18631	3.18523	3.19335	3.37248	3.84845	3.64105	2.93713	2.66146	1.55597	1.13303	0.789301	0.358393	0.828291	1.22797	1.5216	1.27269	1.17949	0.453391	0.471738	0.504482	1.43497	2.31254	2.83396	4.35221	3.09507	3.00189	1.32411	1.06774	1.54578	2.72805	2.01015	3.14084	2.18	2.67354	2.36224	3.3206	3.42555	2.50928	2.75711	2.35148	1.67427	1.95597	1.57158	0.430985	1.88133	2.03481	2.87143
Pdzd4	1.67577	1.91134	1.81488	1.71087	2.53843	2.20022	2.61844	3.03804	2.06384	1.62476	0.979472	0.809961	0.779391	1.32575	0.916221	0.903804	0.692545	0.526734	0.911134	0.927448	0.65649	3.03749	1.05424	1.98726	1.75969	2.14651	1.60338	2.31235	2.49401	2.84129	2.3131	2.48124	2.55217	2.98436	2.35707	2.18301	1.66914	2.39452	2.60507	2.23948	1.68256	2.41441	2.29375	2.38983	1.72404	2.12464	2.64184	1.59037	2.02103
Gatsl2	2.0063	2.59694	2.55405	2.50972	2.32112	2.97265	2.49518	2.80187	1.98404	1.72474	1.38637	1.88913	2.25553	1.41989	0.931737	0.977561	0.349929	0.462473	0.333782	0	0	0.532806	0.656251	0.834274	0.730449	1.46867	0.687535	1.44868	1.04526	0.616223	1.01269	2.38215	2.31423	1.99905	1.75588	1.93317	1.26512	1.22227	2.30251	1.59059	2.16339	1.35997	1.38343	1.64788	0.793797	0	1.32845	1.07336	2.59981
2410007B07Rik	2.87019	1.98714	3.19151	3.78563	2.87863	3.06898	2.15364	3.33862	3.4652	2.67482	2.54977	1.53209	1.45628	1.48881	1.73891	1.04112	1.70592	1.41559	0.977965	0.515899	1.57302	1.37779	2.016	1.9422	1.37779	3.11495	3.10553	1.84046	1.99279	1.83633	1.37779	1.64926	2.2233	2.86595	2.17046	2.19367	2.22847	2.56125	2.47711	2.89477	3.13455	2.62823	2.54226	0	2.39179	1.0428	0.51175	2.84765	1.64559
Enpp3	3.27744	1.24706	2.13812	2.6515	2.82958	2.39932	2.11437	1.78348	2.49845	1.99217	3.02601	2.91234	1.94907	1.97174	0.405011	0	0.818172	0.0155266	0.213053	0	0.0974437	0.854861	0.854861	0.854861	0.854861	0.854861	1.00003	0.854861	0.854861	0.854861	1.17184	1.96442	2.19519	2.1524	1.89536	1.93266	0.939594	1.93799	1.21544	0.211286	1.41427	1.8273	1.33846	0.328537	0	0.107494	0.599285	0.819721	1.86198
Cdh1	5.00571	5.62553	5.15789	4.56714	4.38153	4.31465	3.88729	4.03217	3.84474	4.47981	4.2085	4.26291	3.87811	4.61526	4.00754	3.10958	1.97603	2.68172	2.20181	3.02324	1.76009	3.76404	4.27204	3.56646	3.56016	3.25196	2.79481	2.53956	2.06131	1.60021	1.86029	3.38876	3.17592	5.01934	4.63295	4.28954	4.2227	4.57184	4.78416	4.64636	4.66989	3.93961	4.23846	3.85876	1.664	3.0255	3.51258	3.43747	3.02354
Hvcn1	1.69775	1.69289	1.74277	1.79062	1.54473	1.43736	2.35714	2.71746	1.04288	1.4625	1.03848	1.1125	0.461894	1.80912	0	0.975311	0.163265	0.543597	0.631474	0.330758	0.030445	0.631896	0.631896	0.631896	0.782577	0.631896	1.11161	0.631896	0.631896	0.814856	0.631896	1.17139	1.45271	1.80526	0.819427	0.85319	1.66018	1.94999	1.31386	1.68414	2.14793	0.655487	0.565432	1.31602	0.503981	0.368188	0	2.22369	1.05188
Cldn7	6.40829	6.35679	6.6802	6.95905	6.29479	5.90796	7.20609	5.77233	6.50442	5.63218	5.18506	5.38431	4.60831	4.66864	3.82612	3.88501	2.18951	2.67529	2.64378	2.73891	0.613642	4.36534	4.51714	4.85632	4.98611	4.39408	3.85281	2.77948	1.80177	2.1284	2.42067	5.0331	5.46597	6.89903	5.99749	6.0464	6.1609	6.28416	6.83937	5.88055	6.11317	6.11845	5.18048	4.72519	4.27975	2.79094	6.31164	5.90468	4.15272
Rbm38	4.09789	4.40645	4.43031	4.45384	4.19353	3.92219	4.06679	3.49564	3.80195	4.29861	3.61223	3.31463	2.72021	3.67337	2.9714	2.87409	2.13396	2.18608	2.23681	1.58396	0.172575	2.47821	1.48269	3.0345	4.40134	2.60452	2.38098	2.90649	2.42302	3.22833	2.73917	1.74188	3.3936	3.83903	3.47075	3.57555	3.6782	3.31737	3.7736	3.13537	4.31358	3.68964	2.87621	3.30715	1.76795	0.638967	3.24845	3.01943	2.7444
Stmn2	3.62692	3.77167	3.64981	3.5173	3.58408	3.41294	3.58251	3.23935	3.57473	3.29314	2.374	2.22706	1.9543	2.25651	2.10391	2.01709	1.86965	1.88296	1.67002	2.11714	1.5091	3.79943	1.18091	2.6985	1.59334	3.94733	2.81843	3.1573	3.97057	2.81518	1.55344	2.86471	4.21984	4.12819	2.17243	3.77426	3.206	3.45937	4.14114	1.84758	2.83162	3.86074	2.40752	2.54816	1.41768	0	3.50345	2.60466	3.19398
Armc10	4.48367	4.77449	4.8734	4.96806	4.92706	4.6782	5.03178	5.56088	4.60365	4.65318	4.11354	4.23709	3.56931	3.72065	4.23496	3.07413	4.0563	3.50782	2.64664	2.09704	2.72787	1.9261	4.40507	3.74531	3.66358	3.66358	4.77511	3.01497	3.69177	2.43181	3.41122	3.30801	4.0884	5.30485	5.1087	4.18995	4.10634	5.3036	5.26592	4.64937	4.39706	4.58169	3.06228	3.39674	3.73026	3.74963	4.64939	4.79023	4.80064
Rasgrp2	4.16585	3.652	3.96978	4.2316	3.93477	4.41609	4.00854	4.24335	4.44942	3.62282	2.76187	3.3279	2.91383	3.46681	1.88777	2.8186	2.43421	2.42505	2.08749	2.40952	1.84932	3.41164	1.31703	3.23655	3.01299	2.35871	2.5914	3.24473	2.30404	1.98047	3.01307	3.84166	2.81831	4.05697	4.13758	3.86308	4.11881	3.31007	3.95284	3.81216	4.36892	3.90143	3.18269	1.95764	1.50523	0	3.78777	2.88134	2.93206
Elovl6	3.47986	3.2776	3.5909	3.86043	3.19275	3.55598	3.15247	1.09477	3.50447	3.28602	2.35127	2.26678	2.27613	2.71952	3.04236	2.38255	1.58218	2.23442	1.51985	2.01616	1.51205	3.47318	1.8185	3.17272	3.36912	3.01736	2.79497	2.43811	3.50336	2.27643	3.89574	2.23266	2.79861	2.05211	2.84233	3.23027	1.98942	2.43935	2.94381	3.53727	3.50152	2.6788	2.614	1.93226	2.22994	2.54712	3.4176	3.90065	2.26411
Elavl3	1.08303	0.484376	1.55547	2.08286	1.9233	2.0859	1.68163	2.18921	1.87446	0.831796	0.435072	0	0.278013	0.479013	0.311841	0.00862961	0.237447	0.412677	0.0393719	0	0.135126	1.00304	1.51485	1.16111	1.20184	1.00304	1.00304	1.25111	1.33636	1.00304	1.00304	1.48102	1.83998	2.47098	1.87374	2.04567	1.63457	0.98319	1.99499	1.91222	2.09602	1.3222	1.32617	2.25169	0.992925	0.367499	2.29559	1.98442	1.67711
Pcsk9	2.30594	1.89967	2.2843	2.5716	1.87343	0.959297	2.39035	1.77343	1.88736	1.32238	1.44218	0.640554	1.59121	0.30711	0.916652	0.392633	0	1.09924	0	1.49268	0	0.71013	0.71013	1.37051	3.11157	0.71013	1.42731	1.13071	0.912897	0.71013	1.01522	2.42446	1.27071	1.31385	1.01908	1.7949	0	0.608559	1.68869	1.86549	1.7159	0	1.10339	0.307202	0	0.358299	1.96097	1.65021	0.400899
Spon1	2.34586	1.80042	1.72031	1.63449	1.93782	2.4156	1.96755	1.14793	2.38364	1.93028	0.694743	0.533113	0.0839443	0.872913	0.401061	0.353876	0.867297	1.08734	0.682361	0	0	0.510593	0.510593	1.21116	0.510593	0.819393	1.73151	1.19773	0.884572	2.2551	1.74092	1.80975	1.93507	2.6599	2.48449	2.25196	1.70675	0.951455	2.1568	2.296	1.76767	1.82869	0.925682	1.41604	1.05623	0	1.64608	1.66904	1.54884
Rragd	3.1225	3.27135	3.3749	3.4734	3.56696	4.29028	2.81639	3.72161	3.98705	4.0191	2.22977	2.5565	2.65765	2.72219	2.40086	2.10924	3.14976	2.31141	2.19192	1.51976	3.05199	2.14225	4.24142	2.50836	3.4405	3.709	3.23515	3.17248	3.28016	3.88874	2.95868	3.44748	3.15483	3.76822	3.07764	2.12798	3.12375	2.37262	2.96903	2.60522	3.02793	2.66784	3.10891	3.01163	2.45731	1.12856	3.55337	2.90171	3.32187
Slc1a3	2.99456	2.67148	2.69418	2.71651	2.15282	2.47947	2.65802	2.94327	1.73542	2.55288	1.9401	1.36223	1.66147	2.16295	0.644414	1.25547	1.27601	1.01519	0.701718	0	0.364092	1.16482	1.29974	1.49213	1.24002	1.16482	2.90215	2.3336	2.19308	2.16747	2.06977	2.74598	3.06633	3.16174	2.62508	2.75282	2.10966	2.27415	2.45028	2.84566	2.67873	2.15786	2.59217	3.33234	1.08746	2.41608	2.54035	2.71748	1.61907
Pcdh1	2.70021	2.80291	2.74676	2.68825	2.50852	2.33193	2.4506	2.748	3.14618	2.7513	0.962299	1.43278	1.08007	0.800003	0.831356	0.426591	0.0616986	0.49416	0.690037	0.330698	0.222649	1.24914	1.92309	1.3029	1.07342	1.54035	1.83737	1.4246	1.20333	1.07342	1.07342	2.54675	2.8507	3.13791	2.67716	2.76571	1.12551	2.19608	2.78521	3.1565	2.59693	2.14093	1.78479	1.7036	1.50712	2.0246	2.2318	2.7104	2.27972
Wnt5b	1.00497	0	0	0	0.303926	2.0955	0	0	0.833741	0.916072	2.38161	1.98292	2.81101	2.32922	2.9444	3.18068	2.99977	2.57009	3.47955	3.7292	3.79422	3.73938	1.91719	0.64702	0.64702	0.874002	2.05625	2.30495	2.65807	1.1883	2.28218	0.285165	0	0	2.18348	0.925106	2.54234	1.19524	2.30904	2.08472	1.80152	2.14686	2.848	0	2.82235	3.72335	2.79624	3.10926	1.78521
Prickle1	1.24597	0.408796	0.193857	0	0.816661	1.40718	0.173471	0	0.70923	1.22028	2.17336	2.9321	3.45501	3.75381	3.35856	3.60187	3.74714	2.97649	2.77475	3.66244	2.71047	0.655595	0.655595	1.28963	3.28328	1.23001	3.13959	2.37974	1.90083	1.54536	1.39085	0.340731	1.326	1.54894	2.81951	2.34522	2.43976	1.8855	1.41547	1.42086	2.54427	2.57077	3.00794	1.66153	2.02618	2.45809	2.23005	2.10993	2.44874
Wnt8a	0.887433	0	0	0	0	0	0	0	0	0	2.67505	2.16828	2.2889	2.64623	3.52589	3.34802	3.11949	2.93106	3.54878	1.83946	2.60439	0.556364	0.556364	0.556364	2.62764	0.556364	0.556364	0.556364	0.556364	0.556364	0.556364	0	0	0	2.45986	1.63235	2.77116	1.40997	0.575312	1.82581	0	1.05688	0.800273	0	3.39269	1.76348	1.36078	1.95299	0
Vstm2b	0	0.0768045	0.0323415	0	0	1.27836	0.759452	0	0	0.244001	0	0	1.53668	2.76242	2.80387	2.56944	1.97063	2.27301	2.73046	3.25793	2.23092	0.0846612	0.0846612	0.0846612	0.0846612	1.54769	1.809	0.815544	1.89726	3.20898	3.89603	0	0	0	0	0	1.41697	0	0	0	0	0	0.755546	1.30714	3.38634	1.56002	0	0.0424152	2.86535
Fn1	2.25549	2.5656	2.17576	1.66964	1.53678	2.01534	2.66307	2.78271	2.57918	2.46856	2.99327	3.36124	3.98475	3.51259	5.2546	5.62587	5.79455	5.66628	5.87635	5.61829	6.1497	1.48325	3.43379	3.80115	5.04127	5.27577	5.00758	5.094	5.82144	5.30223	5.47892	3.1762	2.32067	2.4732	2.62721	2.7457	2.87411	2.1342	2.41824	2.48965	2.46977	1.73468	2.9467	2.17873	3.83406	4.59856	2.46856	3.27009	2.80485
Rai14	1.89211	1.21824	1.32412	1.42281	2.12356	1.19016	0.864364	0.8108	0.850061	1.12599	2.01182	2.06953	2.64855	1.72565	3.22173	3.19536	3.26866	3.4254	3.84925	3.69415	3.67844	0.634016	1.20307	0.488485	1.56917	2.52167	2.84215	2.62155	2.10329	2.54384	1.50622	0.988135	2.43136	0	2.24737	1.32584	2.03354	1.72772	1.73011	1.23599	0.895282	2.22669	0.775629	0.994599	1.7993	0.679161	2.40856	0.848316	2.07673
Tbx6	0.0225927	0	0	0	0.10362	0	0	0	0	0.0647823	0.763473	0.910145	3.20743	0.938426	3.21713	3.06687	3.0159	3.71978	3.72434	3.23467	2.62139	0.0157898	0.0157898	0.0157898	2.12251	2.53869	1.2041	1.70958	2.8824	3.07197	3.10186	0.253111	0	0.591897	0.0235195	0.0361074	0	0.217577	0	1.49352	0	0	0.778634	0	0.861232	0	2.05879	0.114156	0.0372476
Cyp26c1	0	0	0	0	0	0	0	0	0	0	0.304949	0.609504	1.59684	1.33331	1.49044	1.31862	0.729214	1.86121	1.3466	0.640262	0.967072	0.035018	0.035018	0.035018	0.533929	0.035018	0.834834	0.035018	0.474586	0.035018	1.54068	0	0	0.0121371	0.00517583	0.274732	0	0	0	0	0	0	0	0	1.23926	0	0	0	0
Sp8	0.0953283	0	0	0.108294	0.161126	0	0	0.0696958	0	1.43878	0.174372	0	1.29938	0.852855	1.53117	2.25917	2.22871	1.42313	2.19047	2.82718	2.43224	0.43439	0.273354	0.382278	0.860662	0.370192	1.71903	0.864644	1.0352	0.964947	1.01404	0	0.2387	0.87778	1.61082	1.8232	1.7238	0	0.721835	1.1978	0.579486	1.97081	2.12252	0	0.917709	2.23463	2.60041	1.144	1.57889
Rspo3	1.1644	0.0808728	0.618232	1.00449	0.994791	0.0949154	1.08268	0.346899	0.0696798	2.14747	3.10709	3.77683	3.77855	3.2739	3.27771	4.16296	3.72388	3.81	3.14374	3.77849	3.38493	2.68271	1.44457	1.31185	1.62141	1.36708	2.96259	2.78908	3.72832	3.01266	4.63687	2.24967	1.72817	1.05402	2.467	2.1266	2.42286	0.0375021	2.44639	1.25844	2.82964	1.73682	3.03824	1.49964	2.6701	1.716	0.140569	4.2002	3.93864
Nkd1	0.726331	0	0.207896	0.44601	0	0.114419	0	0	0	0.667212	0.931156	1.37802	2.14425	2.19599	1.87017	2.3875	2.14085	2.48788	2.66139	2.91104	2.59812	0.123751	0.896206	1.73409	1.38278	0.653221	0.407404	1.45847	1.13643	2.35433	2.52529	0	0	0	0.621346	1.31471	1.0877	0	0.183022	0	0.711052	0.411908	1.26953	0	1.64311	1.92738	1.64876	1.68709	1.39214
Wnt3	1.1192	0	0	0	0.0533227	0.0504299	0	0.673634	0	2.20019	1.42683	1.54522	3.69288	3.7828	4.58866	4.33485	4.67801	4.15517	4.26584	4.37815	4.62898	3.40522	0.126014	1.06487	2.44193	2.64794	2.79738	2.90895	3.65761	3.7635	4.49459	0.0921419	0.557902	0.59437	2.72092	0.0583777	2.21769	0	0	2.56779	2.55319	3.18316	4.25445	3.29105	3.54125	3.90492	2.16095	2.71116	2.64157
Slpi	0	0	0	0	0	0	0	0	0	0	1.16563	0.107492	2.79963	2.68854	4.00378	4.02915	4.30054	5.05398	4.27337	5.41338	6.44229	0.0944997	0.0944997	0.0944997	0.0944997	3.66126	0.0944997	3.99468	3.95892	2.54453	3.2661	0	0	0.0279412	0	0	2.49638	0	0.0187479	0	0.0273266	2.43995	0.0384107	4.18255	3.10447	0.050153	0.0391796	0	0.043846
Ccnd2	1.72895	2.08236	1.5429	0.69489	1.08949	1.07518	1.18279	1.91995	1.24519	3.24834	1.60282	1.67273	3.15944	4.04512	4.2798	4.55871	4.62015	5.08686	4.83911	5.19257	5.29569	2.89009	1.26843	2.29533	3.01376	3.95491	3.61548	3.9327	4.86785	5.16876	6.18423	0.790012	1.19258	0.470879	2.85663	2.20093	0.803422	2.33156	2.77577	2.74687	1.8054	2.27149	3.71323	2.44331	4.2748	4.73972	3.5514	2.5795	3.11998
Pcdh7	0.859886	0.496338	0.589234	0.676244	1.37581	0.846971	0.586367	0.521371	0.496338	0.496338	2.03532	2.0247	2.05446	2.37349	3.42435	3.71995	3.77006	3.67895	3.70802	4.13431	4.42293	1.2384	2.44805	2.03764	3.51405	3.05853	3.14403	3.27221	3.79539	2.97573	3.26116	2.29493	0.496338	1.03918	2.03196	0.496338	0.509765	0.693897	0.802916	0.496338	0.508989	0.507533	0.800628	2.24847	2.31815	1.40138	2.75102	0.71284	1.30834
Msx1as	0.521158	0.017523	0.017523	0.017523	0.0504917	0.017523	0.017523	0.017523	0.017523	1.67187	1.36525	0.622215	1.2499	2.18162	2.58173	2.96904	2.81496	2.02889	3.39605	4.2154	3.47984	0.00345995	3.92354	2.20988	0.391111	2.02411	1.13952	1.20534	2.80662	3.6959	3.89509	2.20659	0.0557387	0.0525872	1.84321	0.017523	0.641322	0.017523	0.0492785	0.017523	0.0863602	0.733827	3.22327	1.54169	3.52528	3.43073	0.167866	3.04892	1.82114
Pth1r	1.95138	4.51883	3.38414	0.658752	0.610191	0.610191	0.610191	0.709644	0.610191	1.39189	1.46173	0.703665	0.610191	0.659473	2.48982	4.58201	4.52914	4.07926	5.56021	6.17251	4.07407	0	0	0.177712	0.893955	0.560578	1.27041	2.07459	1.44826	1.50638	2.11613	0.610191	2.36205	0.661129	0.610191	1.30276	4.77298	0.610191	4.41406	0.610191	0.896931	2.16177	1.85997	0.725069	4.29515	0.610191	0.610191	0.610191	1.27378
Sall3	0	0	0	0	0	0	0	0	0.614319	1.30548	0.222135	1.42371	2.23012	2.11208	2.64839	2.60275	2.65836	2.82233	2.57265	3.20114	2.98967	1.32003	0.428194	2.1889	2.35124	2.51088	1.94273	2.39203	2.82914	2.4819	2.95533	1.2707	1.21617	0.257456	2.04454	1.58007	2.09587	1.32725	1.55962	2.00489	0.272576	1.32666	1.98287	2.12561	2.72668	2.65306	2.10271	2.64294	3.51151
Axin2	0.502148	0	0.068285	0.209712	0	0.209615	0	0	0	0.709914	1.60563	1.01325	1.44849	2.35722	2.20971	1.97847	2.04694	2.17165	2.33696	2.73348	2.70494	0.905487	1.83251	1.80621	1.34747	2.01614	0.966544	1.44516	2.27969	0.842789	2.19985	0.706703	0.460213	1.07408	2.48441	1.66995	1.19103	2.08581	0	1.17234	1.2335	1.57264	1.67735	1.84903	3.24797	3.3666	2.47901	2.5395	1.0209
Dkk1	0.743623	0.683313	0.683313	0.683313	0.718434	0.683313	0.683313	0.683313	0.72141	0.717742	3.40146	1.78275	3.62023	2.80379	4.76007	4.76751	5.44274	5.33833	5.23983	5.95094	5.9407	2.62342	2.80062	2.42249	2.40764	2.67468	1.5133	0	0.773564	1.04307	1.51988	0.715439	0.763677	0.683313	0.775277	0.683313	0.683313	0.683313	0.683313	0.718078	0.683313	0.683313	0.724703	0.683313	0.683313	0.817176	0.683313	0.683313	3.17652
Tfap2c	0.201666	0.225043	0.213394	0.201666	0.201666	0.201666	0.201666	0.201666	0.201666	0.201666	2.61196	0.201666	0.454086	0.201666	0.492908	1.25569	1.08715	2.28755	2.32002	2.53298	0.586328	0.252536	0	0	0.199492	0.313055	0	0.274532	0.0173048	0	0.618214	0.201666	0.201666	0.201666	0.201666	0.240077	0.201666	0.201666	1.46264	0.201666	0.201666	0.201666	0.692987	0.240273	1.27153	4.93178	0.201666	0.201666	0.704906
Col13a1	0.0685301	0.0685301	0.0685301	0.0685301	0.0685301	0.0685301	0.0685301	0.0685301	0.0685301	0.0685301	0.400139	0.600681	0.504687	1.85275	0.920618	2.28151	0.860334	1.9517	1.41309	1.11708	1.14057	0.652585	0.832921	0.0949269	1.07207	0.891061	0.830258	1.42815	0.882898	0.73965	0.187279	0.0685301	0.0685301	0.0685301	0.117344	0.0685301	0.0685301	0.0972514	0.0685301	0.0685301	0.0685301	0.0685301	0.0685301	0.0685301	1.49012	0.0685301	0.0685301	0.0685301	0.102766
Apom	2.37029	0.878632	1.46571	1.93418	0.878632	0.878632	0.878632	0.878632	0.878632	0.878632	6.36138	4.09226	0.878632	3.60999	6.61211	5.98268	4.31319	3.86437	9.94747	11.7499	5.56307	0	0	0	0	0	2.69914	2.1785	0.449306	1.39328	2.02815	0.878632	0.878632	1.10125	2.29632	1.75521	5.55659	0.878632	0.878632	0.878632	0.878632	0.878632	0.878632	0.878632	0.878632	5.62622	0.878632	0.878632	7.04202
Fgf3	0.48819	0.379862	0.379862	0.379862	0.379862	0.379862	0.379862	0.44665	0.379862	0.379862	1.94661	0.442637	0.379862	0.379862	3.94835	5.6908	5.07103	6.01587	5.73786	5.77495	5.96147	0	0	2.68448	3.60792	4.65862	4.4696	4.19218	3.99361	3.86473	5.2641	0.379862	0.379862	0.447475	0.379862	0.379862	0.379862	0.735233	0.379862	0.379862	0.379862	0.379862	0.454678	1.05353	3.69261	0.540906	4.09079	4.05018	2.93627
Irx5	0	0	0	0	0	0	0	0	0	0.830752	0.296306	0.692751	0.618812	1.0409	1.5389	2.35303	2.52389	3.01144	2.94341	3.01421	2.81035	0.0542718	0.0542718	0.0542718	1.60639	1.67533	1.16243	2.528	1.51829	1.94288	1.37297	0.00809492	0	0	0	0.956914	0.649069	1.56224	0	0.694602	0	0.619045	0	1.90172	1.39962	0	1.00193	0.600837	0.204495
Lamb1	2.08382	1.93141	2.6476	3.21214	1.90173	1.99637	2.53365	2.55065	3.58411	3.79637	2.16392	3.85841	4.19453	4.17303	4.53922	4.43903	4.53737	4.35926	4.32685	4.38789	5.27143	1.70581	1.90496	1.91556	2.50977	2.70354	2.40793	2.26995	2.58511	1.48834	2.28208	1.52362	2.95269	2.01702	3.00376	2.5232	2.73058	4.17554	2.69548	3.33748	3.63608	3.24141	3.28315	1.31384	2.46635	3.13717	4.91341	4.16211	3.70752
Wnt3a	0	0	0	0	0	0	0	0	0	0	0	0.678882	0.947743	1.3912	2.91305	2.69585	2.69904	2.33949	1.67402	2.65686	2.34844	0.0898598	0.0898598	0.0898598	0.0898598	1.47882	1.39027	0.0898598	0.0898598	0.699716	0.0898598	0	0	0	0	0	1.43755	0	0	0	0	0.683018	0	0	0.0215749	0	0	0	0
Rbms1	1.6757	1.34546	2.17145	2.69854	2.37333	1.73363	0	1.54915	2.18111	2.36564	4.14476	4.09153	4.27881	3.57207	4.50957	4.96315	5.03816	4.93563	5.1296	5.10826	5.22492	3.14382	1.70179	2.8773	4.39323	5.07543	3.94119	4.5724	5.14667	4.58431	4.37709	3.00294	1.54713	1.3361	2.25372	2.53224	2.69833	1.4463	2.08905	2.77822	2.23759	1.93108	2.80639	1.96938	4.56321	3.0462	3.54094	2.85766	2.33915
Wls	1.96908	3.54442	2.86564	1.5166	0.0930102	1.41332	2.12182	0.993361	1.18564	2.40686	3.92483	2.46467	5.17908	4.26916	3.45203	3.90678	4.34349	4.6519	4.59859	4.94852	5.35977	1.85444	0.352173	2.24848	2.67732	1.34611	3.62515	3.9061	4.43503	4.06941	4.89069	3.64188	2.37708	1.48882	2.5768	1.87044	2.83045	3.22858	0.817257	1.141	2.08416	1.96063	4.00771	3.50883	3.92038	4.796	4.14498	3.55834	3.55632
Dlc1	0.57866	0.371708	0.548331	0.705094	1.4545	0.271078	0.475033	0.229642	0.829959	0.352243	1.51586	1.47573	1.63972	2.41427	2.50432	2.94528	3.42614	3.40319	3.65886	3.33759	3.46843	2.04858	1.04291	1.1532	2.81038	2.40835	2.89405	2.84308	3.18642	2.09177	1.46817	0.671153	0.218081	0.275688	0.419125	1.77192	0.56752	0.22952	0.310703	1.66398	0.275327	0.814598	0.708278	0.593682	1.73695	1.59048	0.331651	1.62683	1.29934
Cyp26a1	2.32883	2.46225	2.37777	2.28639	2.93867	2.25162	2.16471	2.26417	2.10562	2.13379	6.85753	7.56857	7.61514	7.04714	8.34057	7.98287	7.83013	7.67767	7.81047	7.78312	7.55351	3.42087	4.56558	3.71043	5.33041	6.79568	5.54975	5.02186	5.65591	3.2293	4.06682	2.65535	2.06962	2.29611	3.75442	2.06962	3.9051	2.26228	2.24907	2.22505	2.20378	2.1007	2.1465	2.61206	4.90891	2.06962	4.46198	2.30216	3.15803
Rreb1	0.652647	0.962189	0.634402	0.191315	0.220052	0.208007	0.209138	0.250987	0.191315	0.25425	2.1563	1.55661	2.31283	1.30046	2.04075	2.62806	2.24943	2.70729	2.41363	2.30124	2.91172	2.4065	0.0517897	1.7025	1.83742	1.68583	1.66749	1.21777	1.41337	1.23631	2.21303	0.209012	0.965324	0.417409	0.823	1.22462	1.57338	0.946207	0.857898	0.767044	1.32745	1.72866	2.58562	2.00185	2.66084	3.06948	0.696144	1.9768	1.47823
Mesp2	0.207898	0.360437	0.286341	0.207898	0.207898	0.207898	0.243408	0.207898	0.207898	0.207898	0.207898	0.278324	1.30877	1.72776	4.43411	5.2969	5.42813	5.41379	5.88985	5.73419	4.85868	0	0	1.55038	4.7676	2.527	4.08221	3.45851	3.3385	2.36062	1.37894	0.207898	0.207898	0.246353	0.207898	0.207898	1.12457	0.207898	0.207898	0.207898	0.319408	0.207898	0.207898	0.207898	1.67619	0.207898	0.207898	0.247473	0.955337
Cited2	2.1271	2.94644	2.67754	2.35288	2.92498	2.3859	0.18234	3.43667	2.46583	2.93217	3.30063	3.74221	3.81156	3.49319	4.10865	3.86346	3.86821	4.43045	4.89782	4.66392	4.8076	1.95636	3.97259	1.82171	2.18601	2.64841	2.37756	1.75849	2.32808	1.52248	2.82359	1.57612	3.51717	2.23025	3.14003	1.20954	2.71295	1.75044	1.11769	2.04244	2.00526	2.50015	2.43305	2.62983	3.77388	5.01159	2.19116	2.725	3.50349
Mesp1	0.584418	0.344668	0.354806	0.36487	0.894369	0.290099	0.362549	0.576771	0.650213	0.362424	0.550458	0.78707	3.14182	4.16639	7.09042	8.67738	8.79949	9.32123	9.34232	9.80768	9.68742	0	0	5.01641	6.03673	6.43109	5.82724	6.53396	7.07552	6.456	7.36668	0.851506	0.290099	1.15944	0.968814	0.37903	2.56697	0.290099	3.233	0.432487	1.42708	0.487857	2.15428	1.54045	6.45652	2.69254	3.74596	0.519124	4.38263
Frzb	1.18244	0.475284	0.541299	0.604069	0.519066	0.496872	0.496965	0.475284	0.499238	2.37249	3.23979	3.37941	4.72738	4.57989	5.54411	5.85259	5.88994	5.88406	6.05378	5.85213	5.81006	3.05339	4.80046	3.39981	4.36495	4.50289	4.63534	3.60896	4.03068	2.43455	1.06201	0.715716	0.525991	0.631283	3.20194	2.99134	2.04107	0.54294	1.44786	1.99143	1.85884	2.13732	2.21442	3.63552	3.91582	3.92818	3.47279	2.94965	3.1366
Cdx1	0	0	0	0	0	0	0	0	0	0	0	0	0	1.51618	1.00007	1.80096	2.73288	2.26726	2.15118	2.94189	2.33291	0.111589	0.111589	0.111589	0.111589	0.427361	0.111589	0.111589	1.53676	0.111589	0.111589	0	0	0	0	0	0	0	0	0	0	0	0	0	1.9377	0	0	0	0
Mixl1	1.83518	1.63293	1.24435	0.686373	0.907361	0.808218	0.809156	0.772399	0.72284	0.708911	6.1968	6.12141	7.09603	7.12249	8.14818	8.25293	8.64342	8.63813	8.39509	8.6077	7.97462	4.03435	4.15889	3.80781	4.4712	4.44188	5.31652	5.09896	5.63268	5.46989	4.89756	2.68412	0.638792	0.926235	1.57656	1.48218	3.16802	0.716815	0.572177	0.710191	1.16185	0.677857	3.63858	2.28039	5.06885	2.65491	2.3582	0.834058	3.30396
Meis2	0.388307	0.4273	0.238623	0.0166	0.120106	0.0166	0.0297539	0.0306759	0.0166	0.0166	0.340788	0.816618	1.43101	1.16713	2.11522	2.51577	2.47416	3.22279	3.3346	2.85059	3.55138	0.146795	0	1.30302	0.749036	0.58809	1.94318	2.27674	1.44092	1.67659	2.51833	0.028847	0.150201	0.030854	0.0166	0.477123	0.0166	1.30019	0.0166	0.333572	0.26865	0.946099	0.772245	1.10357	0.829662	2.42404	0.0482553	0.230073	0.443575
Bmper	0.365621	0.365621	0.365621	0.365621	0.365621	0.365621	0.365621	0.365621	0.365621	0.478025	0.365621	0.365621	0.365621	0.39569	0.365621	0.949913	0.365621	2.92031	3.45125	1.32126	3.15799	0	0.184215	0.137094	1.16353	0	0.270174	0.304095	1.6127	1.26559	1.3377	0.365621	0.365621	0.365621	0.365621	0.365621	0.365621	0.365621	0.365621	0.587089	0.365621	0.365621	0.365621	0.365621	1.68361	2.64808	0.365621	1.27838	0.401844
Sp5	1.12872	0.537306	0.611952	0.682264	0.707052	0.566635	0.537306	0.537306	0.662499	0.537306	4.49633	4.36958	4.39014	4.85453	5.68303	5.83701	5.80913	5.74534	5.65806	5.17654	5.6446	2.7988	2.8946	3.94456	3.90151	4.22142	3.06581	3.29158	3.63538	2.28724	2.00367	0.668666	0.537306	0.921807	0.781128	0.537306	1.74809	0.537306	1.46941	0.67897	0.659403	0.859629	1.79985	0.573761	2.01695	3.18528	1.68569	2.44223	3.06644
5730457N03Rik	0.0410381	0.0574238	0.0492571	0.0410381	0.0410381	0.0410381	0.0410381	0.0873772	0.0410381	0.205979	0.0410381	0.0410381	0.355872	0.710183	1.84741	2.23633	3.13048	3.26834	3.35724	3.96451	3.26024	1.68378	0	1.1094	0.844145	0.108663	1.80082	2.49234	2.45309	3.04836	2.71584	0.0410381	0.0410381	0.0410381	0.710397	0.0410381	0.0410381	0.0410381	0.0410381	0.0410381	0.11035	0.061864	0.60995	0.0410381	1.29235	3.56413	0.0410381	0.655018	1.18281
T	0.456159	0.312816	0.347784	0.381872	0.651088	0.442947	0.379725	0.418709	0.422069	0.346624	6.47141	6.28765	6.23765	5.97235	7.1428	7.28392	7.645	7.55913	7.60551	7.91193	7.91701	5.59018	4.80611	4.00193	5.12137	4.1777	4.53442	4.14921	4.65297	4.60107	4.29724	1.5068	0.429353	0.611867	1.63392	0.434256	3.14655	0.450843	0.346035	0.412753	1.90413	1.14203	3.44751	0.7463	5.44059	5.29629	3.95378	3.58708	2.74708
Adra2b	0.432232	0.412619	0.458234	0.502717	0.412619	0.434749	0.412619	0.436402	0.412619	0.582879	1.50697	0.758947	0.460252	1.41168	2.08693	2.21538	2.63501	2.78646	2.32383	3.53539	1.64259	0	0.564746	0.226142	1.07253	1.31262	1.43018	0.974247	1.91787	1.74378	3.05012	0.453772	2.41388	0.436702	0.412619	0.412619	0.412619	0.412619	0.412619	0.412619	0.412619	0.412619	0.542316	0.412619	0.412619	2.36446	0.412619	0.412619	1.25503
Evx1	0.0829152	0.114532	0.0988246	0.0829152	0.245976	0.0829152	0.0829152	0.0829152	0.0829152	1.24044	0.14322	0.10423	1.31692	1.0239	1.80265	2.79579	3.79337	3.65193	3.59168	4.38438	4.5299	0	0	0	0.680867	0.922286	2.56571	2.95007	3.09871	3.40983	3.19221	0.0829152	0.132524	0.193759	1.06014	0.0829152	0.177097	0.0829152	0.144309	0.798453	0.150191	0.435049	0.0829152	1.61015	3.90167	4.11602	0.0829152	1.36869	2.61246
Pdgfra	0.477513	0.449321	0.449321	0.449321	0.449321	1.11793	0.460028	0.449321	0.449321	0.460009	1.67663	0.470757	0.539356	0.998431	1.62192	2.02398	2.37523	2.86247	3.29587	3.33485	4.4313	0	0	0.200951	1.10391	1.53925	2.08459	2.45834	2.72975	2.39675	2.08036	0.449321	1.16174	0.449321	0.449321	0.449321	0.449321	0.449321	1.08943	0.449321	0.878534	0.449321	0.524997	1.15667	0.918218	1.10112	0.48787	0.449321	1.3105
Fst	2.22873	1.2573	1.44474	1.61027	1.91302	1.52182	0.035508	1.11468	0.679747	3.66254	4.1847	4.6437	6.33433	7.11229	7.16139	7.16198	7.7174	7.46586	7.37327	7.31677	7.12335	3.55261	2.3524	3.20745	4.1021	4.1562	4.19227	2.56741	4.24493	4.09911	3.29453	4.09172	5.54509	4.88543	6.64864	5.81255	6.1921	3.88157	3.92392	5.13858	5.34621	6.05698	6.5111	4.91923	6.10788	6.02157	6.7964	5.79469	6.39649
Gata6	0.988498	1.05379	1.02152	0.988498	0.988498	1.13618	1.01064	0.988498	1.23713	1.03238	2.81681	2.57253	2.41128	2.31277	3.44227	3.7411	4.48333	3.40245	4.05895	3.9519	4.11773	1.82832	3.34189	1.40779	1.75989	2.53931	2.52697	2.20964	2.36563	2.14635	1.60324	2.73971	0.988498	1.23264	1.00857	0.988498	1.01379	0.988498	2.20034	0.988498	1.01234	0.988498	1.01509	1.04286	2.19899	0.988498	2.70945	0.988498	1.52408
Gata4	0.787073	1.62872	1.26297	0.787073	0.787073	0.787073	0.787073	0.787073	0.787073	2.01409	2.04529	2.08273	0.787073	0.787073	3.48426	3.20475	2.3404	3.94924	4.71003	4.2305	4.65986	0.793191	0.99306	0.723834	1.46902	2.56005	2.97116	3.17794	3.25196	2.305	2.79686	0.808493	0.787073	0.811994	0.787073	0.787073	0.787073	0.787073	0.831876	1.66262	0.787073	0.787073	0.787073	0.815574	3.58297	2.40854	3.96303	0.787073	0.816111
Snai1	1.19548	1.74894	1.20187	0.246673	0.246057	0.367351	0.287474	0.248285	2.15771	0.245186	3.35557	3.24148	3.59032	5.0303	5.74666	6.46202	6.8177	6.8512	6.50425	6.88311	6.60519	0	0	2.42714	4.38409	5.01117	4.65526	4.9354	4.92409	4.23651	4.53153	1.27069	3.01917	1.92281	2.69111	2.34819	4.06728	2.82372	2.94609	1.01022	1.78043	3.00096	1.3182	3.15303	4.59861	3.10504	3.2931	3.46494	2.61756
Tmsb4x	6.92266	5.99819	6.27252	6.50756	7.71827	6.45756	6.73929	6.97111	6.58572	5.9314	8.451	8.77222	8.17723	7.89978	7.43795	7.68714	7.43084	7.53748	7.40136	7.05373	7.23678	5.53044	6.48833	6.75468	7.40207	7.10612	7.12355	6.8557	6.79401	6.17994	6.13536	8.1238	8.44793	5.90008	7.09787	6.42519	7.02024	6.82761	6.71013	7.01489	6.9345	6.85571	6.07366	4.54711	6.79956	5.71397	6.79677	7.27357	6.5088
Upp1	3.93171	3.87253	4.00949	4.13404	4.67321	3.11615	0.848604	1.35369	3.49575	3.91616	7.91916	8.11916	8.05196	7.35746	7.77768	7.22795	6.97099	6.17992	6.3248	5.53129	4.45194	5.42408	6.65867	6.323	6.69943	6.37645	5.24597	4.65281	3.81138	2.68568	4.45158	5.4673	3.77267	1.27321	4.62288	0.874773	2.0076	3.37968	4.46441	4.34794	3.42769	4.24898	5.16701	0.805238	2.45794	1.37397	1.84155	5.39728	0.878069
Serpinh1	6.83095	5.79817	5.63687	5.46279	4.55765	4.9497	5.67758	5.34717	4.74577	5.72646	7.50334	6.4279	6.99652	6.46341	6.41829	6.91207	6.72628	6.22762	6.23292	5.88334	5.13538	3.77581	3.78643	3.28087	4.08889	4.18374	3.95858	4.15768	4.32933	3.93562	4.84628	3.96774	5.9537	4.9479	4.8448	4.68294	4.37267	3.26643	3.22002	4.19801	5.31121	4.54406	5.05198	3.54246	4.28939	2.65103	5.10324	4.5993	3.40966
Crip2	6.42213	6.70831	6.69061	6.67277	6.19039	5.25022	5.68571	5.6483	6.11123	5.98208	7.0964	6.45834	5.72375	5.52768	4.08065	5.16479	4.8831	4.159	4.94135	4.51973	3.91664	1.89245	4.01429	5.22562	4.7218	5.3578	4.86353	4.18092	4.20566	3.83113	3.90763	3.68691	6.82267	2.81196	5.71302	4.48378	4.68003	4.72119	5.65035	6.03593	5.22538	5.24386	4.6605	4.19455	5.32522	3.54177	5.35567	4.9901	4.65677
Thbd	0.677491	0.677491	0.677491	0.677491	0.677491	0.677491	0.677491	0.677491	0.677491	0.677491	3.8349	0.677491	0.677491	0.677491	0.677491	0.677491	1.25398	0.677491	1.11136	0.677491	0.677491	0	0	0	0.547143	0	0	0	0	0	0	0.677491	0.677491	0.677491	0.677491	0.677491	0.677491	0.677491	0.677491	0.677491	0.677491	0.677491	1.03039	0.677491	0.677491	0.677491	0.677491	0.677491	0.677491
2210409E12Rik	1.23722	1.23722	1.23722	1.23722	1.23722	1.23722	1.23722	1.23722	1.23722	1.23722	1.23722	1.23722	1.23722	1.23722	1.23722	1.23722	1.23722	1.23722	1.23722	1.23722	1.23722	0	0	1.53619	0	0	0	0	0	0	0	1.23722	1.23722	1.23722	1.23722	1.23722	1.23722	1.23722	1.23722	1.23722	1.23722	1.23722	1.23722	1.23722	1.23722	1.23722	1.23722	1.23722	1.23722
Hs3st1	0.480173	0.480173	0.480173	0.480173	0.480173	0.565853	0.480173	0.480173	0.480173	1.23874	4.10913	6.9168	2.08285	2.81615	0.480173	0.480173	4.5951	0.480173	0.480173	0.480173	0.480173	0	0	0	0.323414	0	0.0534572	0	0	0	0	0.480173	0.480173	0.480173	0.480173	0.480173	0.578356	0.480173	0.480173	3.52845	0.480173	0.480173	0.480173	0.480173	0.480173	0.480173	0.480173	0.480173	0.480173
Cnn3	6.2403	6.02892	6.06268	6.09575	6.28499	5.53668	5.24493	5.57641	5.4623	5.93796	6.40307	6.1252	6.37792	5.87139	6.54209	6.58409	6.37917	6.45313	6.54999	6.44436	6.11797	4.24807	5.212	5.40542	5.40591	6.12022	6.24512	6.08816	6.4496	5.73599	6.17572	5.39112	6.57989	4.26105	5.17234	4.90773	5.61583	4.0267	4.99018	5.22012	5.90529	4.64709	4.83319	3.68881	4.95942	1.64208	5.80955	5.01585	4.18144
Prl2c2	1.66337	1.66337	1.66337	1.66337	1.98148	3.24844	1.66337	1.66337	1.66337	1.66337	1.9647	3.26034	2.86737	1.66337	1.66337	2.16754	1.66337	4.8828	1.66337	1.66337	1.66337	0	0.20837	0.372347	2.02451	0.49401	0	0	0	0	0	1.66337	1.66337	2.6021	1.66337	1.66337	1.66337	1.66337	1.66337	1.66337	1.66337	1.96165	1.66337	1.66337	1.66337	1.66337	1.66337	1.66337	1.66337
Procr	1.37227	0.544027	0.544027	0.544027	0.544027	1.46435	0.544027	0.544027	0.544027	0.544027	5.71027	0.544027	4.82009	0.544027	0.544027	2.68816	0.544027	0.544027	0.544027	0.544027	0.544027	0	0	0	0.0387528	0	0	0.246209	0	0	0.122268	0.544027	0.544027	0.544027	0.544027	0.544027	0.544027	0.544027	0.544027	0.544027	0.544027	0.544027	0.544027	0.544027	0.544027	0.544027	0.544027	0.544027	0.544027
Capg	5.31658	4.77522	5.19153	5.52186	5.2348	5.16543	5.45686	4.7105	5.07433	5.05435	5.56378	4.63533	4.41211	4.88846	4.55002	4.92836	4.75557	4.09188	4.39481	4.80449	2.68783	1.24963	3.41775	1.59693	3.2138	5.454	3.53377	3.71896	3.98531	2.84727	3.52009	2.90285	4.83473	5.19767	4.06916	3.78912	3.28905	1.95551	4.034	4.53149	4.67462	4.46552	2.77926	3.24888	2.80444	0.0562625	3.07196	3.61371	2.79535
Epas1	0.309067	0.309067	0.309067	0.309067	0.309067	0.364361	0.327742	0.329054	0.32971	0.471128	4.56984	1.90203	0.309067	0.309067	0.309067	0.309067	0.884292	0.811755	0.309067	0.309067	0.309067	0	0	0.424581	0	0	0	0	0	0	0	3.972	5.59963	0.309067	0.325991	0.309067	0.413657	0.309067	0.309067	0.309067	2.5267	0.309067	0.309067	0.309067	0.309067	0.309067	0.309067	0.309067	0.309067
Prl3d2	1.65605	1.65605	1.65605	1.65605	3.75933	1.65605	1.65605	1.65605	1.65605	1.65605	1.65605	1.65605	1.65605	1.65605	1.65605	1.65605	1.65605	2.62747	1.65605	1.65605	3.52051	0	0	2.32911	0.308919	0	0	0	0	0	0	1.65605	1.65605	1.65605	1.65605	1.65605	1.65605	1.65605	1.65605	1.65605	1.65605	1.65605	1.65605	1.65605	1.65605	1.65605	1.65605	1.65605	1.65605
Prl7a1	1.57422	1.57422	1.57422	1.57422	1.57422	1.57422	1.57422	1.57422	1.57422	1.57422	1.57422	1.57422	1.57422	1.57422	1.57422	1.57422	1.57422	1.57422	1.57422	1.57422	1.57422	0	0	1.71535	0	0	0	0	0	0	0	1.57422	1.57422	1.57422	1.57422	1.57422	1.57422	1.57422	1.57422	1.57422	1.57422	1.57422	1.57422	1.57422	1.57422	1.57422	1.57422	1.57422	1.57422
Lgals3	0.646959	0.646959	0.646959	0.646959	3.33325	0.646959	0.646959	0.646959	0.646959	0.646959	9.9162	3.11563	0.646959	0.646959	0.646959	0.646959	0.646959	0.646959	0.646959	0.646959	0.646959	0	0	0	0	0	0	0	0	0	0	0.646959	3.78253	0.646959	0.646959	0.646959	0.763579	0.646959	0.646959	0.646959	0.646959	0.646959	0.646959	0.646959	0.646959	0.646959	0.646959	0.646959	0.646959
Prl2c4	1.24027	1.24027	1.24027	1.24027	2.53037	2.50617	1.24027	1.24027	1.85353	1.24027	2.02075	2.72856	2.10562	1.24027	1.24027	1.91894	1.24027	3.43075	1.24027	1.24027	1.24027	0.0751848	0	0.668793	2.59238	0.504508	0.464771	0.118391	0	0	0.556406	1.24027	1.24027	1.54869	1.24027	1.24027	1.24027	1.24027	1.24027	1.24027	1.24027	2.66364	1.24027	1.24027	1.24027	1.24027	1.24027	1.24027	1.24027
Grem2	0.590389	0.590389	0.590389	0.590389	0.590389	0.590389	0.590389	0.590389	0.590389	0.590389	0.590389	0.590389	0.590389	0.590389	0.590389	0.590389	0.590389	0.648529	0.590389	0.590389	0.590389	0	0	0	0	0	0	0	0	0	0	0.590389	0.590389	0.590389	0.590389	0.590389	0.590389	0.590389	0.590389	0.590389	0.590389	0.590389	0.590389	0.590389	0.590389	0.590389	0.590389	0.590389	0.590389
Adamts9	0.605355	1.07508	0.813846	0.491037	0.228376	0.206268	0.227977	0.206268	0.206268	0.526334	2.56807	3.06406	3.19279	2.12462	2.2485	1.30041	1.77293	1.17044	1.39985	0.744461	1.60893	0	0.331655	0.53414	0.867634	0.41923	0.485207	0.0808166	0.241086	0	0.824019	0.920621	0.399139	0.206268	0.347421	0.45295	1.3843	0.206268	0.206268	1.45269	0.206268	1.41989	0.563495	0.233163	0.218163	0.263569	0.24547	0.979504	0.651527
Anxa5	2.03338	0.514826	1.49006	2.07852	3.09831	1.23185	0.526229	0.52941	0.531002	1.46844	4.38048	4.75178	4.4004	2.93587	4.35727	4.33067	2.66189	3.84436	2.47054	3.24092	0.480402	2.45676	0	2.17622	1.88691	0.835449	2.27692	1.59302	1.47896	0	2.38211	4.84048	4.65329	4.01192	0.562435	1.33555	0.975284	0.575895	4.87061	1.08998	4.39772	3.1507	2.06549	0.480402	0.578754	0.541369	0.535751	0.531464	0.480402
Prl3d1	2.52109	2.52109	2.52109	2.52109	2.80294	2.52109	2.52109	2.52109	2.52109	2.52109	2.52109	2.52109	2.52109	2.52109	2.52109	3.37592	2.52109	4.6572	2.52109	2.52109	3.05723	0	0	3.24198	3.28004	0.960767	0.114019	0.0148579	0	0	0.347033	2.52109	2.52109	2.52109	2.52109	2.52109	2.52109	2.52109	2.52109	2.52109	2.52109	2.52109	2.52109	2.52109	2.52109	2.52109	2.52109	2.52109	2.52109
Prl2c3	1.71858	1.71858	1.71858	1.71858	1.72242	1.72148	1.71858	1.71858	1.71859	1.71858	1.72228	1.72243	1.72273	1.71858	1.71858	1.72176	1.71858	1.72267	1.71858	1.71858	1.71858	0	0	0	2.06575	0.806103	0	0	0	0	0	1.71858	1.71858	1.72279	1.71858	1.71858	1.71858	1.71858	1.71858	1.71858	1.71858	1.72223	1.71858	1.71858	1.71858	1.71858	1.71858	1.71858	1.71858
Prl3d3	1.64054	1.64054	1.64054	1.64054	1.64054	1.64054	1.64054	1.64054	1.64054	1.64054	1.64054	1.64054	1.64054	1.64054	1.64054	1.64054	1.64054	1.9942	1.64054	1.64054	1.64054	0.0258639	0	0.8118	0.164418	0	0	0	0	0	0	1.64054	1.64054	1.64054	1.64054	1.64054	1.64054	1.64054	1.64054	1.64054	1.64054	1.64054	1.64054	1.64054	1.64054	1.64054	1.64054	1.64054	1.64054
Glipr2	2.68128	2.34866	2.4283	2.50385	2.40385	1.99092	0.559771	2.65867	2.07181	0	2.82787	2.91747	2.10059	3.30923	2.85202	3.038	1.6484	1.34858	2.22578	2.09709	0.698456	1.1082	2.57391	1.42833	0.262228	0.116628	1.41175	1.40695	2.84813	0.83623	1.53299	0	2.04765	3.29708	2.67885	1.94034	2.45546	1.88276	2.13815	2.74301	2.16165	1.14264	0	0	0.127503	0	0.366662	2.32284	0
Mmp9	1.07135	0.38838	0.38838	0.38838	0.38838	0.38838	0.38838	0.38838	0.38838	0.38838	0.38838	0.38838	0.38838	0.38838	0.38838	0.747203	0.38838	0.38838	0.38838	0.464226	0.38838	0	0	0	0	0	0	0	0	0	0	0.38838	0.38838	0.38838	0.38838	0.38838	0.38838	0.38838	0.38838	0.38838	0.38838	0.38838	0.38838	0.38838	0.38838	0.38838	0.38838	0.38838	0.38838
Fabp3	4.9867	4.19684	5.26501	5.98045	6.1011	4.74933	6.90947	5.91321	6.05905	6.04745	3.17128	4.20223	4.96623	5.28556	6.16708	5.38909	2.96486	5.30649	3.32336	4.50266	5.00686	3.72009	0.895282	4.18126	4.16043	3.23857	4.15568	3.71207	3.89059	3.66603	3.37447	6.70792	6.53975	6.70264	5.38948	4.69484	6.98036	3.4203	5.18939	4.97342	2.10124	4.62799	4.85562	4.54429	5.71007	0	4.06888	5.49522	0.641434
Fxyd5	0.0665512	0.0665512	1.92855	2.95818	3.45539	0.0665512	0.0665512	0.0665512	0.0665512	2.39661	3.18399	0.200306	2.29361	0.0665512	1.92574	1.41172	0.0665512	1.47699	2.03593	0.0665512	0.0665512	0	0	0	0	0	0	0	0	0.479628	0	0.0665512	3.23202	4.72496	0.0665512	0.0665512	0.0665512	0.0665512	0.197184	0.0665512	0.0665512	0.0665512	0.0665512	0.0665512	0.0665512	0.0665512	0.0665512	0.0665512	0.0665512
Itgb3	0.419531	0.419531	0.419531	0.419531	0.419531	0.453	0.419531	0.700502	0.419531	0.419531	0.419531	0.419531	0.419531	0.419531	0.4486	0.419531	0.419531	0.419531	0.419531	0.419531	0.419531	0	1.86364	0.357216	0	0	0	0.648263	0.26944	0	0.446278	1.00727	0.459507	0.419531	0.419531	0.894088	0.419531	0.419531	0.4527	0.419531	0.419531	0.419531	0.419531	0.584767	0.419531	0.419531	0.419531	0.419531	0.419531
Myadm	4.12198	1.60092	2.77329	3.54435	3.32523	2.83901	3.1962	2.78955	1.53957	2.36584	3.96773	3.90699	3.45528	4.8755	4.64306	4.24269	4.75277	4.033	5.094	4.39524	3.68296	2.47709	0.853811	3.34232	2.47548	3.56187	3.30862	3.28951	3.55817	4.05411	4.11948	3.1524	4.26566	0.803405	4.4515	3.2907	2.80103	2.55318	3.87171	3.05906	3.92283	1.26885	4.22013	3.40095	3.42783	3.16821	4.58354	2.72597	2.18371
Otx2	6.17873	5.86263	5.75522	5.6422	4.88052	5.32859	3.75304	3.73905	5.09968	5.64897	5.08719	2.85413	4.38104	4.27661	4.34977	4.88657	5.03601	3.0707	3.54766	3.02163	2.93575	3.63829	6.0363	4.9022	3.95678	4.89523	4.19552	4.87681	4.21458	3.90085	2.41383	4.19015	4.32106	3.34593	3.93753	2.76724	4.93545	4.90914	4.77264	4.20965	5.04552	3.72341	2.65054	3.60094	3.37481	2.63172	1.27812	3.4339	3.34598
Cdh5	0.276112	1.12005	0.70537	0.237051	0.237051	0.237051	0.237051	0.237051	0.237051	0.237051	0.901263	1.143	0.237051	0.237051	0.237051	0.451391	0.237051	0.237051	0.237051	0.237051	0.237051	0.134937	0.168474	0	0	0	0	0.0286977	0	0	0.0358194	0.319022	0.289354	0.285017	0.237051	0.237051	0.237051	0.237051	0.237051	0.281674	2.21957	0.237051	0.237051	0.237051	0.237051	0.237051	0.237051	1.11564	0.237051
Krt19	0.644724	3.94584	4.30646	4.6232	0.644724	1.03023	0.644724	0.644724	0.644724	0.644724	4.74421	3.62146	0.644724	3.17287	0.900552	0.644724	2.52949	0.644724	0.759105	0.644724	0.644724	0	0	1.45025	2.18483	0	0	0	0	0	0.605648	4.09658	0.644724	0.644724	3.16781	0.644724	0.644724	0.644724	0.644724	0.644724	5.18429	0.644724	0.644724	0.644724	0.756208	0.644724	0.644724	0.867758	0.644724
Cd9	5.95913	5.19657	5.19153	5.18648	4.73203	4.33922	6.49731	6.51629	6.18569	5.70895	6.43107	6.47902	5.25225	5.2102	5.63019	3.98194	3.01366	4.24357	3.70384	4.06303	2.92256	1.60983	4.27326	2.89283	3.92774	2.32169	3.55593	2.13303	3.42511	1.64483	4.17751	4.039	7.95224	4.48551	6.16764	4.35828	4.43974	3.95558	5.72732	4.66557	4.59195	5.52287	4.82395	0	4.48029	2.52369	5.10021	4.67749	4.13348
Krt7	3.79169	2.03696	3.14598	3.82321	2.90521	0.800156	0.0271449	1.95194	3.14855	2.40805	6.26097	6.54804	4.32956	3.0191	1.55774	2.0207	1.11315	1.18365	2.93973	0.625889	0	1.02228	0.145838	1.44269	0.145838	0.145838	2.16325	0.145838	0.145838	0.35046	0.145838	0.92887	1.3888	1.4779	3.73408	0	1.70446	3.76051	1.56981	2.5508	3.80045	3.14077	0.0783955	0	2.44914	0.933693	4.90858	0	0
Slc6a2	0.273771	0.310678	0.292278	0.273771	0.273771	0.298373	0.273771	0.300215	0.273771	0.273771	2.56122	0.298596	0.326863	0.273771	0.273771	0.273771	0.273771	0.273771	0.328897	0.273771	0.273771	0	0	0	0.0809203	0	0	0.164881	0	0.257423	0.285979	0.273771	0.273771	0.300548	0.273771	0.273771	0.273771	0.273771	0.273771	0.298678	2.98222	0.273771	0.273771	0.304411	0.300742	0.273771	0.273771	0.273771	0.273771
Sfn	3.0871	2.86461	2.92774	2.98857	3.05603	1.29516	2.47241	3.39059	0	3.97953	3.48335	2.42576	3.20682	3.29282	1.92467	1.71404	2.70377	2.69676	3.07661	2.44766	3.5135	0.622863	0.622863	0.622863	1.97277	1.51427	0.990388	2.17171	0.906801	0.830648	1.99546	1.69099	2.37669	1.45947	3.77569	1.90734	3.25769	2.32864	4.23924	3.04054	3.02842	3.31076	1.13353	0	3.60479	0	4.37407	2.05423	0
Gm9513	0.69016	0.69016	0.69016	0.69016	0.69016	0.69016	0.69016	0.69016	0.69016	0.69016	0.69016	0.69016	0.69016	0.69016	0.69016	0.69016	0.69016	3.67926	0.69016	0.69016	0.69016	0	0	0	0	0	0	0	0	0	0	0.69016	0.69016	0.69016	0.69016	0.69016	0.69016	0.69016	0.69016	0.69016	0.69016	0.69016	0.69016	0.69016	0.69016	0.69016	0.69016	0.69016	0.69016
Lifr	1.43004	1.79512	1.90758	2.01332	0.513806	1.78627	0	1.19962	1.94762	1.38094	0.931678	1.60232	2.45678	2.03502	2.19095	1.38536	2.02139	1.23261	1.59877	1.43448	2.15116	0.238221	0.974754	1.39074	1.53486	1.18697	0.590923	1.41232	1.18602	0.8575	1.89488	2.46405	2.13548	2.07482	0.879013	0.864966	1.72572	0.729109	1.17199	1.54722	0.735836	1.1541	2.09609	0.8119	1.55607	1.06965	1.74787	1.66846	1.44568
Wfdc1	0.564361	0.564361	0.956168	1.31378	0.564361	0.564361	0.564361	0.564361	0.564361	0.564361	0.564361	0.564361	0.564361	0.564361	0.564361	0.880733	0.564361	0.564361	0.564361	0.564361	0.564361	0	0	0	0	0	0	0	0	0	0	0.564361	0.564361	0.564361	0.564361	0.564361	0.564361	0.564361	0.564361	0.564361	0.564361	0.564361	0.564361	0.564361	0.564361	0.564361	0.564361	0.564361	0.564361
Vim	3.69801	2.17449	3.4028	4.11457	2.8745	2.66518	3.50038	3.66684	3.21468	3.5693	4.40786	5.13955	3.20067	3.38587	3.97676	4.00428	4.01394	3.56946	2.23758	3.06441	3.54958	0.725561	2.05391	3.08541	3.24357	2.58969	3.32657	3.64756	3.12948	3.13533	3.62359	2.98557	3.49592	4.07974	1.20921	0.994114	2.00111	3.58195	2.48896	3.31437	2.26424	0.668802	3.77	2.90175	3.2879	4.74239	1.15477	2.95802	4.13741
Glipr1	2.14344	4.12859	3.61397	2.94073	0.659706	2.18104	3.04289	2.28601	2.9284	3.33344	3.48477	2.17367	2.77003	1.80455	3.33504	2.60676	2.8121	2.69743	1.82774	3.28054	1.0613	0.558114	3.15178	0.914898	1.44225	0.881305	1.0523	0.850273	0.946856	0.847258	1.11226	1.0316	5.31257	2.18604	2.50341	1.42383	2.33097	2.79194	2.15422	2.13202	2.7856	2.63205	0.937388	0	1.69035	0	2.0813	2.71383	1.46185
Lama1	0.880183	0.909304	0.894771	0.880183	0.919768	0.918883	0.880183	0.880183	1.405	1.59141	0.880183	0.880183	0.880183	2.19079	0.880183	1.20522	0.880183	0.901268	1.44975	1.41801	2.98855	0	0	0	0.554051	0.110725	0	0.128674	0.308133	0.150152	0.290637	0.880183	0.880183	3.41168	0.880183	0.880183	0.880183	0.880183	0.880183	0.996566	1.00441	1.51442	0.880183	1.13816	2.25179	0.880183	0.880183	0.880183	2.17307
Hspb1	3.89443	4.10031	4.40791	4.6688	5.32853	4.0311	2.90948	2.71289	0.0371872	3.96678	5.34231	5.05926	4.28412	4.31874	4.94941	4.11397	3.79361	4.69722	3.93748	4.70831	5.30461	0.455686	0.455686	3.63214	1.4219	3.4559	2.31184	1.37983	2.72604	0.455686	4.21514	5.68343	6.70313	0	3.78804	2.39603	1.73527	3.56955	3.76723	3.28342	3.66727	2.48984	4.4679	0	4.39827	0	5.4683	0	0
Btg2	1.81965	1.64944	1.2362	0.653397	2.43051	2.29974	1.70339	3.68671	2.47936	1.27795	2.86034	3.87158	2.1881	2.19948	3.16325	3.4287	2.81725	3.00549	1.68077	1.98379	1.79821	0.991084	0.133745	0.133745	1.98078	2.92019	2.01854	1.43635	1.98004	1.50784	2.64984	0	1.14431	0	3.29592	2.3802	2.2445	2.08924	2.4708	1.73774	1.67669	2.17399	2.05456	1.23096	0.987342	0.0935203	0	0	0.699211
Pou5f1	7.32289	8.80417	8.34304	7.80648	8.18268	6.59836	7.49361	7.51638	7.48174	7.33943	6.88448	7.38887	8.56338	7.86442	8.16597	7.90079	7.8825	7.7008	7.34811	7.91458	6.57747	6.22581	7.49729	7.55764	7.69624	7.90089	7.84089	7.53042	7.7835	6.98466	7.4735	5.85494	5.90583	5.94024	6.42631	6.84287	6.81543	6.65263	7.7329	6.8516	7.24576	6.70304	6.278	6.45612	6.25128	5.99819	6.12619	5.65625	6.50569
Ahnak	0.149473	0.378078	0.267458	0.149473	0.149473	0.15404	0.149473	0.149473	0.149473	0.149473	3.60784	0.243813	0.149473	0.234089	0.149473	1.26333	0.214177	0.149473	0.149473	0.154887	0.154058	0	0	0.138975	0	0	0	0.401522	0	0.488324	0.458038	0.377751	1.25929	0.149473	0.149473	0.221704	0.154717	0.149473	0.149473	0.149473	2.50002	0.166888	0.149473	0.155164	0.519285	0.149473	0.149473	0.149473	0.155272
Plac8	4.91429	3.76777	4.84455	5.49678	4.62065	4.38284	5.08694	5.103	2.72773	4.03147	6.8218	4.47764	4.12439	4.68921	5.2031	5.33299	5.87861	5.65581	5.86612	5.51024	3.12958	0.444324	0.444324	2.46198	5.0559	3.17945	3.71075	4.15891	3.51456	4.05697	3.93048	7.62807	9.31217	4.16241	5.63651	4.93275	5.92199	4.28102	4.02345	4.02657	6.57986	5.30586	4.10951	0	5.85702	0	0	0	5.59833
Nppb	0.589404	0.589404	0.589404	0.589404	0.589404	6.39125	0.589404	0.589404	0.589404	0.589404	0.589404	0.589404	0.589404	0.589404	0.589404	0.589404	0.589404	2.64426	0.589404	0.589404	0.589404	0	0	0	0	0	0	0	0	0	0	0.589404	0.589404	0.589404	0.589404	0.589404	0.589404	0.589404	0.589404	0.589404	0.589404	0.589404	0.589404	0.589404	0.589404	0.589404	0.589404	0.589404	0.589404
Enho	1.52261	1.86844	2.48633	2.91363	1.17044	1.50981	3.53091	1.71979	2.13705	2.46581	3.8204	3.45944	2.4065	3.29726	0.441311	1.899	0.261748	1.14707	1.69839	1.72551	0	1.45868	0.963432	1.68376	0.524904	0.524904	2.13345	1.96878	1.76387	0.524904	1.55743	0.87778	2.35177	0	0.960408	2.36392	1.52802	0	2.98948	1.9407	2.46352	1.95208	0.983627	0.0930263	2.28419	0	1.0427	0.629632	1.60106
Mesdc1	1.47769	1.7065	1.62067	1.52906	1.11768	1.7749	1.81542	0.205663	0	1.27473	2.39407	1.53138	1.37639	1.87386	2.21978	1.49959	1.79039	2.04129	1.6613	1.75918	1.70002	0.267805	0.772859	1.81756	1.69244	1.82947	1.00403	0.926448	0.847402	1.35845	1.42601	2.09948	1.16183	1.17852	2.35734	0	0.637091	0.391468	1.24687	1.1221	0.791708	0.628001	2.29944	0.0320752	0.678844	0	2.17109	0.922708	0.736567
Tubb6	4.26008	4.2622	4.34257	4.41897	3.17273	4.43297	4.62924	3.53473	3.92946	4.02805	4.55116	3.41522	4.61829	4.94545	4.4151	4.55108	4.73862	4.13356	4.80336	4.51715	3.65303	0.852422	4.94676	3.46991	4.89824	4.09371	4.10441	4.10785	3.96381	2.78927	3.65126	3.83439	4.91014	3.24942	3.96262	3.23616	1.94767	0.638953	2.02915	4.01675	1.99277	4.00213	3.06433	2.22566	1.75352	3.95346	4.36666	3.06072	3.11964
Slc23a1	0.672534	0.378057	1.01019	1.51073	0.402514	0.602341	1.24084	0.551823	1.54149	0.333132	0.172064	0.634786	1.06846	0.374876	0.761162	0	0.633503	0.375078	0.4619	0.676924	0.461855	0.822927	1.91931	0.236713	0.315013	1.52087	0.236713	0.585619	0.236713	0.838709	0.602814	3.57958	1.72939	0.923229	0.680389	0.884176	0.423289	0.806437	4.37754	0.984624	0.398412	0.755039	1.53554	1.15871	1.24539	1.32729	1.34586	1.4468	1.2063
Rab33b	4.07391	3.05184	3.82337	4.35896	4.14069	4.66246	4.93	5.24808	4.99118	4.49626	3.94447	5.60146	2.87968	3.83981	3.68393	2.96332	4.10968	4.29707	3.70506	4.58621	4.7396	4.16153	5.08144	4.04262	4.27295	6.28519	5.94497	5.22464	5.34641	5.62517	4.54544	5.61916	5.25979	5.12188	4.41098	4.93682	4.37473	4.40206	4.11682	4.69313	4.08079	4.09768	5.46727	5.95817	5.31033	5.5661	6.01637	5.46566	5.44971
Aldob	0.2919	0.2919	0.2919	0.2919	0.2919	0.2919	0.2919	0.2919	0.2919	0.2919	0.2919	0.2919	0.2919	0.2919	0.2919	0.2919	0.2919	0.2919	4.09023	6.03197	0.2919	0	0.86656	0	0	0.517619	0	0	0	0.00876238	0.393127	0.2919	0.2919	0.2919	0.2919	0.2919	0.2919	0.2919	0.2919	0.2919	0.368395	0.2919	0.2919	0.2919	0.2919	0.2919	0.2919	0.2919	0.2919
Aadac	0.254966	0.254966	0.254966	0.254966	0.254966	0.254966	0.254966	0.254966	0.254966	0.254966	0.254966	0.254966	0.254966	0.254966	0.670162	0.254966	0.254966	0.254966	0.440951	0.254966	0.254966	0	0	0.729376	0.950413	0	0	0	0	0	0	1.91041	0.254966	0.254966	0.254966	0.254966	0.254966	0.254966	0.254966	0.422611	0.254966	0.254966	0.254966	0.254966	0.254966	0.254966	0.254966	0.254966	0.254966
Omd	5.04103	3.87069	4.60857	5.13862	4.95722	5.27285	5.79144	5.63455	5.64179	4.91019	4.48696	6.38238	3.59662	4.68094	4.29506	3.52191	4.86457	5.06089	4.14763	5.21431	5.13202	4.8809	5.55456	4.18693	4.81995	6.74995	6.49359	5.79693	6.07242	6.07484	5.73729	6.0987	6.06864	5.56618	4.9528	5.36961	5.11617	4.89664	4.41677	5.21331	4.56888	4.93341	5.9096	6.63326	5.73728	6.23841	6.83753	6.41922	5.82517
Casc4	5.12486	4.18183	4.733	5.16149	4.89689	5.43338	5.70558	5.57841	5.9445	5.40426	5.04253	6.27528	4.36366	4.66559	5.05533	3.88474	4.90313	5.36244	4.6159	5.63447	5.35509	5.37519	6.05997	5.1174	5.13251	7.01067	6.84647	6.11988	6.43794	6.71452	5.86362	6.35028	6.16698	5.71973	5.33149	5.69691	5.29454	5.28301	5.29012	5.37941	5.0058	5.22167	6.2669	6.79881	5.98109	6.48062	7.25157	6.4415	6.22923
Prdm6	0.339161	0.271026	0.271026	0.271026	0.271026	0.309776	0.271026	0.271026	0.271026	0.309873	0.271026	0.271026	0.271026	0.271026	0.304498	0.733407	0.271026	0.354358	1.60784	3.31825	1.8157	0.0487927	0	0	0.0184763	0.618214	0.851975	1.74482	2.27127	2.11654	2.75427	0.271026	0.271026	0.271026	0.306311	0.271026	0.271026	0.271026	0.309194	0.271026	0.271026	0.271026	0.271026	0.271026	3.64759	2.72514	3.75291	0.271026	0.634022
Klf9	2.23815	0.99744	1.36766	1.66742	1.75926	2.082	1.31779	2.4583	1.64152	2.68341	2.53773	2.12024	1.95501	1.96858	2.15425	1.60646	1.0069	2.19681	1.17494	2.04546	1.75903	2.04411	0.88653	1.82666	2.32711	1.61449	2.18802	2.29658	2.40638	1.77908	2.04428	3.44668	3.85466	2.20209	2.22217	2.76947	2.36923	1.66902	2.57322	1.3117	2.50792	3.13972	2.52569	2.92656	2.97292	2.7033	1.24893	3.15069	2.81188
Tor4a	3.6552	2.58682	3.24991	3.74416	3.90004	4.30867	4.52225	4.44873	4.54421	3.88544	3.75599	5.12345	2.4917	3.27167	3.36407	2.4312	3.85459	3.95077	3.17795	4.07435	4.16996	3.91253	4.50061	3.81963	4.03005	5.85063	5.7736	5.17325	5.17875	5.40441	4.51416	5.26216	5.50057	4.62387	4.09686	4.27432	4.03192	4.45946	4.18949	4.25157	3.65346	4.10307	5.22969	5.56415	4.9222	5.277	5.9696	5.06835	4.89837
Cyba	4.52504	4.83334	4.96574	5.09289	4.5743	3.21441	7.23544	5.74721	6.71088	4.82762	5.31412	6.00633	4.8501	6.0005	4.21601	4.14896	3.59042	5.27318	4.37608	5.28384	4.47748	1.66318	5.96668	4.78666	5.13663	4.7437	5.01738	5.02402	4.01227	4.27473	5.73894	4.17572	5.38328	7.22928	6.55515	4.35506	5.85565	6.57807	3.57924	6.48849	5.56469	6.07925	3.4975	5.1553	6.19145	2.95333	6.82008	5.55513	5.51809
Tnfrsf19	1.07084	0.866292	0.345411	0	0.889039	0.696036	1.71725	0.55428	0.348866	2.11808	2.36263	3.07614	3.40061	3.71946	4.14661	3.91735	3.2082	4.17896	3.79666	4.22866	3.59137	0.892294	1.79208	2.31843	1.85181	2.33734	2.22216	2.38428	2.55913	2.89663	3.48186	0.837709	1.58087	1.18105	2.79838	2.67223	3.10641	1.8595	1.96644	2.55942	3.31456	3.45337	3.91132	3.19902	3.74284	3.12919	3.17022	4.31656	3.72011
Dennd5b	2.39525	1.87006	2.26072	2.58075	2.12331	2.64381	2.37257	2.47348	2.30776	2.54746	2.09742	3.34201	1.38467	1.65303	1.79425	1.63183	2.02679	1.93333	2.44512	2.65362	2.75622	1.97934	2.66854	1.62998	2.48921	3.91516	3.52427	2.98101	2.94256	3.28413	2.49567	3.24929	3.31502	2.55806	2.40794	2.4659	2.29089	2.79968	2.3443	2.37631	2.16985	2.25831	2.90783	3.76971	3.19017	4.06728	3.8735	3.15435	3.41146
Gcgr	0.0331127	0.0331127	0.0331127	0.0331127	0.0331127	0.0331127	0.0331127	0.0331127	0.0331127	0.0331127	0.0331127	0.0331127	0.650818	0.0331127	0.0331127	0.0331127	0.0331127	0.0331127	1.54946	0.328206	0.0331127	0	0	0	0	0	0	0	0	0	1.1051	0.0331127	0.0331127	2.22079	0.0685152	0.0331127	0.0331127	0.0331127	0.0331127	0.0331127	0.0331127	0.0331127	0.0331127	0.0331127	1.96576	0.0331127	0.0331127	0.0331127	2.54078
Nkd1	0.726331	0	0.207896	0.44601	0	0.114419	0	0	0	0.667212	0.931156	1.37802	2.14425	2.19599	1.87017	2.3875	2.14085	2.48788	2.66139	2.91104	2.59812	0.123751	0.896206	1.73409	1.38278	0.653221	0.407404	1.45847	1.13643	2.35433	2.52529	0	0	0	0.621346	1.31471	1.0877	0	0.183022	0	0.711052	0.411908	1.26953	0	1.64311	1.92738	1.64876	1.68709	1.39214
Tspan13	4.22319	3.38011	3.2534	3.11943	3.94203	3.16129	3.05592	4.28421	3.56426	3.74986	2.76373	2.92469	2.52676	3.44196	3.7485	3.70645	4.43675	4.96023	4.91575	5.59905	5.63055	2.5391	4.18394	4.25986	3.249	3.57246	1.70335	3.46741	3.40931	2.2605	3.52498	4.03931	2.11948	3.40537	4.14065	3.20937	4.21391	2.38883	0.0663554	3.52924	4.35478	3.58645	2.63046	4.57675	4.46228	5.08106	5.79419	5.25518	3.80417
Dclre1c	4.92344	4.46116	4.71286	4.93354	5.04755	5.66165	5.64938	5.77951	5.66777	5.16875	4.55113	6.07781	3.43395	4.59284	4.81849	3.31723	4.96158	4.94809	4.24866	5.10123	5.08829	4.98814	5.6767	4.49397	5.01245	6.79579	6.60232	5.87631	6.05676	6.27957	5.47981	6.14924	5.88079	5.88419	5.12919	5.42602	5.2507	5.44694	4.70559	5.35695	4.92788	5.06238	5.88223	6.70211	5.99635	6.28688	7.01128	6.16256	5.83678
Tmem8	1.16832	2.02485	1.65756	1.15684	0.255391	0.956273	2.88552	1.73172	1.52767	0	0.718019	1.47795	0.0609405	1.73706	0.880855	0.928753	1.00269	0.169582	0.895884	1.67193	0	0.596474	0.596474	0.596474	0.684232	0.717702	1.26015	0.596474	0.596474	1.54272	0.819505	2.37995	0.960437	2.36247	2.15677	1.31698	1.32475	2.04612	2.55089	1.86994	1.93905	2.38098	3.0961	0	2.11116	0.790681	0.637714	1.78689	1.76783
Foxo4	0.87563	1.79553	1.74392	1.69056	1.36907	0.946943	1.85981	1.94738	1.43917	0.33484	0.901903	0.687112	0.500515	1.93104	0.555404	1.51219	1.57603	1.3785	1.82519	2.18072	2.10354	0.892475	1.42485	1.26011	1.62905	1.40506	0.992386	1.10078	1.39988	0.997725	1.86304	0.574547	1.93238	1.84158	1.09927	2.06803	2.12926	1.48714	2.66814	1.61377	1.19171	1.89245	2.30103	2.54769	0.818356	1.02257	2.26087	1.76521	2.55243
Slfn5	2.89936	2.5046	2.86409	3.16516	2.86505	3.1577	3.25816	3.32777	3.50453	3.25092	2.65689	4.24074	2.07459	2.46523	2.26652	1.72003	2.72533	2.95786	2.55081	3.08018	3.10453	3.31084	3.57777	2.68279	3.0844	4.72322	4.69469	4.00077	4.11127	4.21213	3.53702	4.41326	3.89956	3.8262	3.39497	3.49759	3.37904	3.49216	2.99063	3.3708	2.74051	3.09121	4.04865	4.7577	3.83459	4.62218	4.78709	4.0318	3.93061
Tbx3	0.145617	0.26543	0.206465	0.145617	0.145617	0.145617	0.145617	0.145617	0.185789	0.570968	0.265507	0.145617	0.145617	0.145617	0.145617	0.219999	0.890908	0.352599	1.69341	2.87868	3.17812	0	0	0.187454	0	0.0384447	0.529499	1.0498	1.54368	1.48724	3.12799	0.145617	0.601357	0.145617	0.145617	0.145617	0.145617	0.145617	0.145617	0.145617	0.165279	0.145617	0.189269	0.145617	3.18343	1.96879	0.145617	0.165986	0.236308
Mpv17l	4.21754	2.94023	3.81982	4.41086	4.37538	4.56288	4.92348	4.81849	5.05993	4.70555	4.12758	5.75223	2.88087	4.33279	3.60527	2.73578	4.08015	4.48897	3.5289	4.45995	4.32864	4.24897	4.74967	3.75885	4.23874	5.84252	5.8236	4.90595	5.22322	5.56014	4.36825	5.69004	5.45106	5.00562	4.55346	4.56798	4.45555	4.59044	4.17125	4.61263	3.99898	4.09902	5.12657	5.80925	5.35661	5.48581	6.32511	5.4373	5.21138
Igsf5	0.147929	0.147929	0.147929	0.147929	0.147929	0.147929	0.147929	0.147929	0.147929	0.147929	0.147929	0.147929	0.147929	0.147929	0.628282	1.14519	0.147929	1.30741	0.147929	1.81011	0.147929	0.861049	0	0	0	0	0.11058	0	0.540745	1.44045	0.30459	0.147929	0.147929	0.147929	0.147929	0.147929	0.147929	0.147929	0.147929	0.945302	0.147929	0.147929	0.147929	0.147929	0.147929	0.147929	0.147929	0.147929	0.147929
Apoa5	0.243124	0.243124	0.243124	0.243124	0.243124	0.243124	0.243124	0.243124	0.243124	0.243124	0.243124	0.243124	0.243124	0.243124	0.243124	0.243124	0.243124	0.243124	0.243124	0.243124	0.243124	0	0	0	0	0	0	0	0	0	0	0.243124	0.243124	0.243124	0.243124	0.243124	0.243124	0.243124	0.243124	0.243124	0.243124	0.243124	0.243124	0.243124	0.243124	0.243124	0.243124	0.243124	0.243124
Abcc2	0.0846155	0.0846155	0.0846155	0.0846155	0.50523	0.0846155	0.0846155	0.0846155	0.0846155	0.0846155	0.0846155	0.0846155	0.0846155	0.0846155	0.0846155	0.0846155	0.0846155	0.0846155	1.00622	2.58191	0.0846155	0	0	0	0	0	0.00607759	0	0	0	0	0.0846155	0.175896	0.0846155	0.0846155	0.0846155	0.0846155	0.166488	0.0846155	0.0846155	0.0846155	0.0846155	0.0846155	0.0846155	0.0846155	0.0846155	0.0846155	0.226911	0.837761
Smad6	0.600135	0	0	0	0	0.753317	0.803339	0.268419	0	0.230426	0.112527	0.100217	0.877055	0.833988	0.803021	0.952658	0.855869	0.57286	1.73171	0.963809	2.07931	0.0896154	0.0896154	1.0907	0.392717	0.498533	1.02953	1.01391	0.838465	0.453099	2.80919	0	0.680954	1.61239	0	0.541659	2.10986	0	0.225683	1.30895	0	1.38111	0	1.94232	1.94717	1.84716	0	1.45486	0
Nmrk1	3.03988	2.64182	3.20605	3.63881	3.14216	3.71454	4.11446	4.22739	4.09296	3.36286	3.14732	4.1864	2.64789	2.84154	3.19279	1.95021	3.37918	3.17747	2.78517	3.38457	3.77412	2.56426	3.55094	3.51544	3.9155	4.64393	4.51559	3.75606	4.42225	4.09211	3.18654	4.62876	4.38534	4.08643	3.59323	4.04176	3.55182	3.7798	3.62759	3.69177	3.71652	3.70547	4.32019	4.88016	4.75972	4.63624	4.91137	4.68515	4.40571
Soat1	3.00037	2.59195	2.3923	2.17486	0.599786	1.45193	2.5669	2.21983	2.02552	3.31086	2.32993	2.52909	2.30177	2.57491	2.75204	3.01426	3.11895	2.76158	3.68872	3.58405	2.82607	2.93647	0.967315	1.91717	2.62858	2.57225	2.29706	2.34564	1.86461	2.40884	2.72913	1.95294	3.00888	2.12603	2.42255	3.21512	3.58688	2.91218	1.07306	3.02134	2.36404	3.38261	3.01809	2.60222	3.58157	2.28529	3.50341	3.42047	3.59335
2810459M11Rik	0.148186	0.148186	0.148186	0.148186	0.148186	0.148186	0.148186	0.148186	0.148186	0.197013	0.241738	0.19733	0.148186	0.148186	0.148186	0.148186	0.148186	0.148186	0.752434	0.733304	0.148186	0	0	0	0	0	0.0735806	0.35189	0	0.685755	0	0.773265	1.7015	0.148186	0.148186	0.148186	0.204063	0.148186	1.44995	0.148186	0.148186	1.75363	0.148186	0.148186	0.148186	0.148186	0.434009	0.148186	1.97115
Apoc4	0.163584	0.163584	0.163584	0.163584	0.163584	0.163584	0.163584	0.163584	0.163584	0.163584	0.163584	0.163584	0.163584	0.163584	0.163584	0.163584	0.163584	0.163584	0.163584	4.99608	0.163584	0	0	0	0	0	0.936346	0	0	0	0	0.163584	0.163584	0.163584	0.163584	0.163584	0.163584	0.163584	0.163584	0.163584	0.163584	0.163584	0.163584	0.163584	0.163584	0.163584	0.163584	0.163584	0.163584
Soat2	0.813779	0.629528	0.620321	0.611067	0.434969	0.354671	1.57372	1.15065	1.42855	1.92829	1.27536	1.09458	0.615045	0.577757	1.05282	0	0.358114	0.929811	4.33785	4.28397	1.41878	0.133701	2.22931	0.567993	0.338811	0.133701	0.368241	0.493129	0.133701	0.581287	0.133701	2.60762	1.88993	1.26193	0.809618	1.53296	1.06308	1.26765	1.38534	1.05573	0.149333	1.25783	1.57808	3.16322	2.00085	3.09566	2.80174	0.924885	1.27691
Rnf208	1.775	0.055311	0.649718	1.05886	1.87362	1.64628	3.00849	2.54266	1.2982	2.58536	0.86315	1.03428	0.572859	2.02913	0.585961	0	0	0	0.785762	0.607637	0	0.518742	0.518742	0.518742	0.518742	3.00849	1.6157	0.518742	0.518742	0.825317	0.518742	2.61602	0.0617765	0.395815	2.47602	1.69711	1.4432	0	0	0.921602	0	1.10869	3.18529	3.35744	2.98994	3.00083	2.38272	0	3.30347
Msx1as	0.521158	0.017523	0.017523	0.017523	0.0504917	0.017523	0.017523	0.017523	0.017523	1.67187	1.36525	0.622215	1.2499	2.18162	2.58173	2.96904	2.81496	2.02889	3.39605	4.2154	3.47984	0.00345995	3.92354	2.20988	0.391111	2.02411	1.13952	1.20534	2.80662	3.6959	3.89509	2.20659	0.0557387	0.0525872	1.84321	0.017523	0.641322	0.017523	0.0492785	0.017523	0.0863602	0.733827	3.22327	1.54169	3.52528	3.43073	0.167866	3.04892	1.82114
Taf1d	5.28254	5.6253	5.34968	5.03742	5.30706	6.2044	5.25713	5.73272	5.93823	5.61119	5.21034	5.12316	4.69788	5.51952	5.24426	5.17263	5.29838	5.77759	5.46563	5.79471	5.48367	5.53777	6.53281	5.87727	6.0168	6.37552	7.01154	6.5811	6.93882	6.6684	6.11386	5.44672	6.85369	5.84375	6.70059	6.42442	6.54061	6.2701	5.80108	5.91488	5.78385	6.35352	6.69812	7.25125	5.92375	7.02322	7.39802	6.94533	6.54364
Gm15645	5.15919	4.09328	4.7732	5.25037	5.18622	5.5286	5.64034	5.81376	5.81125	5.52057	4.74406	6.21264	3.43147	4.9092	4.44109	3.47292	5.0065	5.1587	4.61441	5.51983	5.27709	4.84893	5.84523	4.93165	5.08053	6.91788	6.56635	5.97699	6.10777	6.36318	5.60429	6.52583	6.11574	6.06121	5.23868	5.55456	5.33634	5.30037	4.8557	5.37548	5.00281	5.14226	6.20488	6.77614	6.29693	6.51407	7.12317	6.3417	6.20751
Luc7l2	5.31439	4.39356	5.0547	5.5386	5.36253	5.89222	5.98598	6.02632	6.04658	5.67151	4.91578	6.64378	3.99706	5.13058	4.91877	3.86306	5.37626	5.44764	4.92247	5.77314	5.53578	5.29801	5.7448	4.77122	5.23661	7.01218	6.91742	6.26431	6.30741	6.55434	5.84269	6.50602	6.26537	6.41725	5.47185	5.68925	5.84288	5.70695	5.42628	5.54838	5.20901	5.42107	6.48438	6.81247	6.3778	6.49419	7.3239	6.52764	6.36654
Tfeb	0.240982	0.240982	0.240982	0.240982	0.240982	0.240982	0.240982	0.240982	0.240982	0.240982	0.240982	0.240982	0.240982	0.240982	0.240982	0.240982	0.240982	0.240982	0.343622	0.240982	0.240982	0	0	0	0	0.280587	0	0	0	0.0364521	0	0.240982	0.240982	0.240982	0.240982	0.240982	0.240982	0.240982	0.240982	0.240982	0.240982	0.240982	0.240982	0.240982	0.240982	0.240982	0.240982	0.240982	0.240982
Slc22a18	0.128506	0.128506	0.128506	0.128506	0.128506	0.128506	0.128506	0.18871	0.128506	0.128506	0.128506	0.128506	1.41599	0.128506	0.128506	0.128506	0.128506	1.64992	0.128506	2.25863	0.128506	0	0	0	0	1.22654	0.468983	1.13653	1.71144	0	2.25345	0.128506	0.128506	0.128506	0.128506	0.128506	0.128506	0.245539	0.128506	0.128506	0.128506	0.128506	0.128506	0.128506	0.128506	0.128506	0.128506	0.128506	0.128506
Tdh	3.40595	2.79486	2.91132	3.02065	0.742483	2.4505	1.10263	0	0	2.33462	3.43684	1.4071	2.52305	3.93634	3.31446	3.53106	3.85946	2.90084	4.33607	3.47882	2.19082	2.80054	1.29121	3.54075	3.23149	1.04545	2.90969	2.39443	1.04545	1.04545	2.37735	0.146958	0	2.5615	1.52391	2.45926	2.18211	2.4666	2.72664	3.21477	3.63128	3.94848	3.11672	3.1392	2.48855	2.22661	3.95586	3.01395	4.36729
Cflar	3.39574	2.24021	3.06571	3.63822	3.49956	4.19287	3.87762	3.97954	4.03305	3.23119	3.84718	4.73826	2.6998	3.63931	2.80429	2.45965	3.81245	3.21634	3.38438	3.51482	3.58544	3.30771	3.93481	2.85138	3.46943	4.8687	4.68495	4.15441	4.25554	4.56839	3.55516	4.68878	4.56495	4.60276	3.48428	4.36948	4.59754	3.39047	2.93217	3.49164	3.44355	3.32585	4.99842	4.6909	4.17154	4.83411	5.276	4.42773	4.07774
Zmynd8	5.00728	4.31709	4.74717	5.09915	4.626	5.22259	4.90209	5.38368	5.10518	5.10302	4.8715	6.15677	4.02894	4.83177	4.71582	4.38636	4.79535	4.47943	4.38339	5.21784	4.82007	4.99399	5.37095	4.569	5.00601	6.72619	6.24038	5.62266	5.69967	5.89353	5.44146	6.3445	5.86554	5.23243	5.40419	5.44828	5.16739	5.33938	5.31176	5.34786	5.28727	5.03811	6.08724	6.26879	5.88041	6.28068	6.28081	5.77189	6.12463
Fabp1	0.226978	0.226978	0.226978	0.226978	0.226978	0.226978	0.226978	0.226978	0.226978	0.226978	0.226978	0.226978	0.226978	0.226978	0.226978	0.226978	0.226978	0.226978	0.226978	6.11297	0.226978	0	0	0	0	0	0	0	0	0	0	0.226978	0.226978	0.226978	0.226978	0.226978	0.226978	0.226978	0.226978	0.226978	0.226978	0.226978	0.226978	0.226978	0.226978	0.226978	0.226978	0.226978	0.226978
Slc2a2	0.208633	0.208633	0.208633	0.208633	0.208633	0.208633	0.208633	0.208633	0.208633	0.208633	0.208633	0.208633	0.208633	0.208633	0.208633	0.208633	0.208633	0.208633	3.1214	4.19155	0.208633	0	0	0.0472522	0	0	0	0.212678	0	0	0	0.208633	0.208633	0.208633	0.208633	0.208633	0.208633	0.208633	0.208633	0.208633	0.208633	0.208633	0.284462	0.208633	0.208633	0.208633	0.208633	0.208633	0.208633
A230046K03Rik	4.75336	3.93334	4.49282	4.92404	4.86628	5.0489	5.09787	5.41951	5.22298	5.0838	4.41924	5.93182	3.32782	4.48627	4.47811	3.34229	4.65419	4.80911	4.34793	5.10196	5.06041	4.92089	5.42726	4.17543	4.48436	6.51817	6.13422	5.59854	5.7199	5.85831	5.08106	5.80352	5.82684	5.84114	4.90719	5.40302	5.05218	5.23579	4.64898	5.16728	4.33632	5.09824	5.99603	6.24834	5.57273	6.03406	6.61872	5.90062	5.76573
Habp2	0.228975	0.228975	0.228975	0.228975	0.228975	0.228975	0.228975	0.228975	0.228975	0.228975	0.228975	0.228975	0.228975	0.228975	0.228975	0.228975	0.228975	0.228975	0.228975	1.82322	0.228975	0	0	0.228322	0	0	0	0.0515249	0	0.166442	0.401175	0.228975	0.228975	0.228975	0.228975	0.228975	0.228975	0.228975	0.228975	0.421789	0.228975	0.228975	0.228975	0.228975	0.228975	0.228975	0.228975	0.228975	0.228975
[truncated: 6 more rows]
[truncated: 24 more columns]

## Sheet: Supplementary Fig. 2d
Genes	1EAP	2EA	2EP	3EA	3EP	4EA	5EA	6EA	7EA	4EP	5EP	6EP	7EP	8EA	9EA	10EA	11EA	8EP	9EP	10EP	11EP	12EP	12MP	11MP	10MP	9MP	8MP	12MA	11MA	10MA	9MA	8MA	7MP	7MA	6M	5M	4M	3M	2M	1AP	2A	2P	2L	2R	3P	4P	5P	6P	7P
[truncated: 500 more rows]
[truncated: 45 more columns]

## Sheet: Supplementary Fig. 2e
Genes	2A	3A	4A	5A	6A	7A	8A	8L1	9A	9L1	9R1	3L1	3R1	4L1	4R1	5L1	5R1	6L1	6R1	7L1	7R1	8R1	2L	2R	3L2	4L2	5L2	6L2	3R2	4R2	5R2	6R2	7L2	8L2	9L2	7R2	8R2	9R2	1A	1P	2P	3P	4P	5P	6P	7P	8P	9P	1EAP
[truncated: 500 more rows]
[truncated: 32 more columns]

[truncated: 6 more sheets: Supplementary Fig. 9c, Supplementary Fig. 13c, Supplementary Fig. 13f, Supplementary Fig. 14c, Supplementary Fig. 15c, Supplementary Fig. 15f]
